# Supplementary material for: fac-Aceto­nitrile­tricarbon­yl(di­methyl­carbamodi­thio­ato-κ2 S,S′)rhenium(I): crystal structure and Hirshfeld surface analysis
Source: Acta Crystallogr E Crystallogr Commun. 2017 Jan 20;73(Pt 2):213–8. doi: 10.1107/S2056989017000755 (PMC5290568; doi:10.1107/S2056989017000755)
Supplement: Supplementary file 1 [file e-73-00213-sup1.cif]

##############################################################################
#                                                                            #
# This CIF contains the data in a paper accepted for publication in          #
# Acta Crystallographica Section E. It conforms to the requirements of       #
# Notes for Authors for Acta Crystallographica Section E, and has been       #
# peer reviewed under the auspices of the IUCr Commission on Journals.       #
#                                                                            #
# Full details of the Crystallographic Information File format               #
# are given in the paper "The Crystallographic Information File (CIF):       #
# a New Standard Archive File for Crystallography" by S. R. Hall, F. H.      #
# Allen and I. D. Brown [Acta Cryst. (1991), A47, 655-685].                  #
#                                                                            #
# The current version of the core CIF dictionary is obtainable from          #
# ftp://ftp.iucr.org/pub/cif_core.dic.                                       #
#                                                                            #
# Software is freely available for graphical display of the structure(s)     #
# in this CIF. For information consult the CIF software page                 #
# http://www.iucr.org/resources/cif/software.                                #
#                                                                            #
# This file may be used for bona fide research purposes within the           #
# scientific community so long as proper attribution is given to the journal # 
# article from which it was obtained.                                        #
#                                                                            #
##############################################################################
data_I
_audit_creation_method     'SHELXL-2014/7'
_chemical_name_systematic
;\
<i>fac</i>-Acetonitriletricarbonyl(dimethylcarbamodithioato-\
\k^2^<i>S</i>,<i>S</i>')rhenium(I)
;
_chemical_name_common     ?
_chemical_formula_moiety     'C8 H9 N2 O3 Re S2'
_chemical_formula_sum     'C8 H9 N2 O3 Re S2'
_chemical_formula_iupac     '[Re (C3 H6 N S2) (C2 H3 N) (C O)3]'
_chemical_formula_weight     431.49
_chemical_melting_point     ?
_shelx_space_group_comment
;
The symmetry employed for this shelxl refinement is uniquely defined
by the following loop, which should always be used as a source of
symmetry information in preference to the above space-group names.
They are only intended as comments.
;
_space_group_crystal_system     triclinic
_space_group_name_H-M_alt     'P -1'
_space_group_name_Hall     '-P 1'
loop_
    _space_group_symop_operation_xyz
    'x, y, z'
    '-x, -y, -z'
_cell_length_a     5.74420(10)
_cell_length_b     7.50220(10)
_cell_length_c     14.6644(2)
_cell_angle_alpha     91.4960(10)
_cell_angle_beta     95.5170(10)
_cell_angle_gamma     102.3710(10)
_cell_volume     613.707(16)
_cell_formula_units_Z     2
_cell_measurement_reflns_used     22533
_cell_measurement_theta_min     3.04
_cell_measurement_theta_max     29.42
_cell_measurement_temperature     100(2)
_exptl_crystal_description     block
_exptl_crystal_colour     colourless
_exptl_crystal_size_max     0.153
_exptl_crystal_size_mid     0.114
_exptl_crystal_size_min     0.107
_exptl_crystal_density_diffrn     2.335
_exptl_crystal_density_meas     ?
_exptl_crystal_density_method     ?
_exptl_crystal_F_000     404
loop_
    _exptl_crystal_face_index_h
    _exptl_crystal_face_index_k
    _exptl_crystal_face_index_l
    _exptl_crystal_face_perp_dist
    -1 -10 5 0.0534
    1 10 -5 0.0534
    -7 3 12 0.0571
    7 -3 -12 0.0571
    -6 0 -11 0.0495
    5 1 13 0.0565
    0 7 15 0.0673
    -1 -6 -16 0.0599
    8 -6 0 0.0654
_exptl_absorpt_coefficient_mu     10.232
_exptl_absorpt_correction_type     gaussian
_exptl_absorpt_process_details
;
(CrysAlis PRO; Rigaku Oxford Diffraction, 2015)
;
_shelx_estimated_absorpt_T_min     0.304
_shelx_estimated_absorpt_T_max     0.407
_exptl_absorpt_correction_T_min     0.371
_exptl_absorpt_correction_T_max     0.503
_diffrn_ambient_temperature     100
_diffrn_radiation_type     MoK\a
_diffrn_radiation_wavelength     0.71073
_diffrn_radiation_monochromator     mirror
_diffrn_measurement_device_type
         'Agilent SuperNova Dual Source diffractometer with an AtlasS2 detector'
_diffrn_measurement_device     'four-circle diffractometer'
_diffrn_measurement_method     '\w scans'
_diffrn_reflns_number     32146
_diffrn_reflns_av_R_equivalents     0.0328
_diffrn_reflns_theta_min     2.783
_diffrn_reflns_theta_max     29.726
_diffrn_reflns_theta_full     25.242
_diffrn_measured_fraction_theta_max     0.931
_diffrn_measured_fraction_theta_full     1.000
_diffrn_reflns_limit_h_min     -7
_diffrn_reflns_limit_h_max     7
_diffrn_reflns_limit_k_min     -10
_diffrn_reflns_limit_k_max     10
_diffrn_reflns_limit_l_min     -20
_diffrn_reflns_limit_l_max     20
_diffrn_standards_number     0
_diffrn_standards_interval_count     0
_diffrn_standards_interval_time     ?
_diffrn_standards_decay_%     0
_refine_special_details     ?
_reflns_number_total     3244
_reflns_number_gt     3153
_reflns_threshold_expression     'I > 2\s(I)'
_refine_ls_structure_factor_coef     Fsqd
_refine_ls_matrix_type     full
_refine_ls_R_factor_all     0.0165
_refine_ls_R_factor_gt     0.0155
_refine_ls_wR_factor_gt     0.0349
_refine_ls_wR_factor_ref     0.0352
_refine_ls_goodness_of_fit_ref     1.087
_refine_ls_restrained_S_all     1.087
_refine_ls_number_reflns     3244
_refine_ls_number_parameters     148
_refine_ls_number_restraints     0
_refine_ls_hydrogen_treatment     constr
_refine_ls_weighting_scheme     calc
_refine_ls_weighting_details
              'w=1/[\s^2^(Fo^2^)+(0.0185P)^2^+0.3859P] where P=(Fo^2^+2Fc^2^)/3'
_atom_sites_solution_hydrogens     geom
_atom_sites_solution_primary     ?
_atom_sites_solution_secondary     ?
_refine_ls_shift/su_max     0.002
_refine_ls_shift/su_mean     0.000
_refine_diff_density_max     0.804
_refine_diff_density_min     -1.213
_refine_ls_extinction_method     none
_refine_ls_extinction_coef     .
loop_
    _atom_type_symbol
    _atom_type_description
    _atom_type_scat_dispersion_real
    _atom_type_scat_dispersion_imag
    _atom_type_scat_source
    'C' 'C' 0.0033 0.0016
                         'International Tables Vol C Tables 4.2.6.8 and 6.1.1.4'
    'H' 'H' 0.0000 0.0000
                         'International Tables Vol C Tables 4.2.6.8 and 6.1.1.4'
    'N' 'N' 0.0061 0.0033
                         'International Tables Vol C Tables 4.2.6.8 and 6.1.1.4'
    'O' 'O' 0.0106 0.0060
                         'International Tables Vol C Tables 4.2.6.8 and 6.1.1.4'
    'Re' 'Re' -1.0185 7.2310
                         'International Tables Vol C Tables 4.2.6.8 and 6.1.1.4'
    'S' 'S' 0.1246 0.1234
                         'International Tables Vol C Tables 4.2.6.8 and 6.1.1.4'
_computing_data_collection
;
CrysAlis PRO (Rigaku Oxford Diffraction, 2015)
;
_computing_cell_refinement
;
CrysAlis PRO (Rigaku Oxford Diffraction, 2015)
;
_computing_data_reduction
;
CrysAlis PRO (Rigaku Oxford Diffraction, 2015)
;
_computing_structure_solution
;
SHELXS97 (Sheldrick, 2008)
;
_computing_structure_refinement
;
SHELXL2014 (Sheldrick, 2015)
;
_computing_molecular_graphics
;
ORTEP-3 for Windows (Farrugia, 2012) and
DIAMOND (Brandenburg, 2006)
;
_computing_publication_material
;
publCIF (Westrip, 2010)
;
loop_
    _atom_site_type_symbol
    _atom_site_label
    _atom_site_fract_x
    _atom_site_fract_y
    _atom_site_fract_z
    _atom_site_U_iso_or_equiv
    _atom_site_adp_type
    _atom_site_calc_flag
    _atom_site_occupancy
    _atom_site_disorder_assembly
    _atom_site_disorder_group
    Re Re 0.53372(2) 0.29366(2) 0.78801(2) 0.01195(4) Uani d 1 . .
    S S1 0.40857(10) 0.56377(8) 0.71937(4) 0.01596(12) Uani d 1 . .
    S S2 0.74400(10) 0.37175(8) 0.64780(4) 0.01389(11) Uani d 1 . .
    O O1 0.1152(3) 0.0231(3) 0.68068(14) 0.0259(4) Uani d 1 . .
    O O2 0.7673(3) -0.0198(3) 0.85255(14) 0.0258(4) Uani d 1 . .
    O O3 0.2514(3) 0.2703(3) 0.95601(13) 0.0267(4) Uani d 1 . .
    N N1 0.6870(4) 0.6973(3) 0.58960(14) 0.0156(4) Uani d 1 . .
    N N2 0.8304(4) 0.4965(3) 0.85327(14) 0.0151(4) Uani d 1 . .
    C C1 0.6222(4) 0.5632(3) 0.64470(16) 0.0132(4) Uani d 1 . .
    C C2 0.5732(5) 0.8540(3) 0.58562(18) 0.0203(5) Uani d 1 . .
    H H2A 0.4691 0.8457 0.5280 0.031 Uiso calc 1 . .
    H H2B 0.6968 0.9672 0.5888 0.031 Uiso calc 1 . .
    H H2C 0.4773 0.8542 0.6374 0.031 Uiso calc 1 . .
    C C3 0.8671(4) 0.6924(3) 0.52607(17) 0.0190(5) Uani d 1 . .
    H H3A 0.9870 0.6289 0.5534 0.028 Uiso calc 1 . .
    H H3B 0.9456 0.8176 0.5137 0.028 Uiso calc 1 . .
    H H3C 0.7895 0.6277 0.4685 0.028 Uiso calc 1 . .
    C C4 0.2721(4) 0.1247(3) 0.72181(17) 0.0174(5) Uani d 1 . .
    C C5 0.6800(4) 0.0972(3) 0.82800(17) 0.0169(5) Uani d 1 . .
    C C6 0.3585(4) 0.2794(3) 0.89373(17) 0.0176(5) Uani d 1 . .
    C C7 0.9880(4) 0.6097(3) 0.88229(16) 0.0155(5) Uani d 1 . .
    C C8 1.1894(5) 0.7539(4) 0.91890(18) 0.0211(5) Uani d 1 . .
    H H8A 1.3395 0.7194 0.9075 0.032 Uiso calc 1 . .
    H H8B 1.1849 0.7720 0.9851 0.032 Uiso calc 1 . .
    H H8C 1.1795 0.8676 0.8888 0.032 Uiso calc 1 . .
loop_
    _atom_site_aniso_label
    _atom_site_aniso_U_11
    _atom_site_aniso_U_22
    _atom_site_aniso_U_33
    _atom_site_aniso_U_12
    _atom_site_aniso_U_13
    _atom_site_aniso_U_23
    Re 0.00998(5) 0.01241(5) 0.01239(5) 0.00051(4) 0.00076(3) -0.00140(3)
    S1 0.0137(3) 0.0178(3) 0.0177(3) 0.0058(2) 0.0031(2) -0.0009(2)
    S2 0.0137(3) 0.0131(3) 0.0157(3) 0.0040(2) 0.0036(2) -0.0003(2)
    O1 0.0174(9) 0.0261(10) 0.0292(10) -0.0028(8) -0.0038(8) -0.0079(8)
    O2 0.0241(10) 0.0208(9) 0.0329(11) 0.0067(8) -0.0005(8) 0.0043(8)
    O3 0.0248(10) 0.0359(11) 0.0200(9) 0.0058(9) 0.0078(8) -0.0001(8)
    N1 0.0167(10) 0.0138(9) 0.0162(10) 0.0040(8) 0.0001(8) -0.0002(8)
    N2 0.0146(10) 0.0153(10) 0.0152(10) 0.0027(8) 0.0023(8) -0.0009(8)
    C1 0.0119(10) 0.0130(10) 0.0133(11) 0.0020(9) -0.0022(8) -0.0030(8)
    C2 0.0227(12) 0.0163(11) 0.0232(13) 0.0073(10) 0.0004(10) 0.0038(10)
    C3 0.0194(12) 0.0175(12) 0.0190(12) 0.0008(10) 0.0037(10) 0.0020(10)
    C4 0.0142(11) 0.0192(12) 0.0186(12) 0.0025(10) 0.0037(9) -0.0006(10)
    C5 0.0143(11) 0.0154(11) 0.0176(12) -0.0034(9) 0.0010(9) -0.0027(9)
    C6 0.0164(11) 0.0170(11) 0.0189(12) 0.0043(10) -0.0008(9) -0.0014(9)
    C7 0.0154(11) 0.0179(11) 0.0139(11) 0.0050(10) 0.0018(9) 0.0002(9)
    C8 0.0171(12) 0.0202(12) 0.0228(13) -0.0012(10) -0.0004(10) -0.0049(10)
_geom_special_details
;
 All esds (except the esd in the dihedral angle between two l.s. planes)
 are estimated using the full covariance matrix.  The cell esds are taken
 into account individually in the estimation of esds in distances, angles
 and torsion angles; correlations between esds in cell parameters are only
 used when they are defined by crystal symmetry.  An approximate (isotropic)
 treatment of cell esds is used for estimating esds involving l.s. planes.
;
loop_
    _geom_bond_atom_site_label_1
    _geom_bond_atom_site_label_2
    _geom_bond_site_symmetry_2
    _geom_bond_distance
    _geom_bond_publ_flag
    Re S1 . 2.4956(6) y
    Re S2 . 2.5034(6) y
    Re N2 . 2.153(2) y
    Re C4 . 1.909(3) y
    Re C6 . 1.921(3) y
    Re C5 . 1.924(2) y
    C1 S1 . 1.722(2) y
    C1 S2 . 1.727(2) y
    O1 C4 . 1.155(3) ?
    O2 C5 . 1.150(3) ?
    O3 C6 . 1.145(3) ?
    C1 N1 . 1.320(3) y
    N1 C2 . 1.462(3) ?
    N1 C3 . 1.463(3) ?
    N2 C7 . 1.140(3) ?
    C2 H2A . 0.9800 ?
    C2 H2B . 0.9800 ?
    C2 H2C . 0.9800 ?
    C3 H3A . 0.9800 ?
    C3 H3B . 0.9800 ?
    C3 H3C . 0.9800 ?
    C7 C8 . 1.453(3) ?
    C8 H8A . 0.9800 ?
    C8 H8B . 0.9800 ?
    C8 H8C . 0.9800 ?
loop_
    _geom_angle_atom_site_label_1
    _geom_angle_atom_site_label_2
    _geom_angle_atom_site_label_3
    _geom_angle_site_symmetry_1
    _geom_angle_site_symmetry_3
    _geom_angle
    _geom_angle_publ_flag
    S1 Re C5 . . 169.42(7) y
    S2 Re C6 . . 168.98(7) y
    N2 Re C4 . . 175.53(9) y
    C4 Re C6 . . 89.79(10) ?
    C4 Re C5 . . 91.01(10) ?
    C6 Re C5 . . 91.30(10) ?
    C6 Re N2 . . 93.43(9) ?
    C5 Re N2 . . 92.03(9) ?
    C4 Re S1 . . 92.99(8) ?
    C6 Re S1 . . 98.50(7) ?
    N2 Re S1 . . 83.47(6) ?
    C4 Re S2 . . 93.39(7) ?
    C5 Re S2 . . 99.18(7) ?
    N2 Re S2 . . 82.89(5) ?
    S1 Re S2 . . 70.812(19) ?
    C1 S1 Re . . 87.05(8) ?
    C1 S2 Re . . 86.69(8) ?
    C1 N1 C2 . . 121.6(2) ?
    C1 N1 C3 . . 121.8(2) ?
    C2 N1 C3 . . 116.5(2) ?
    C7 N2 Re . . 175.3(2) ?
    N1 C1 S1 . . 122.93(18) ?
    N1 C1 S2 . . 122.84(18) ?
    S1 C1 S2 . . 114.23(13) ?
    N1 C2 H2A . . 109.5 ?
    N1 C2 H2B . . 109.5 ?
    H2A C2 H2B . . 109.5 ?
    N1 C2 H2C . . 109.5 ?
    H2A C2 H2C . . 109.5 ?
    H2B C2 H2C . . 109.5 ?
    N1 C3 H3A . . 109.5 ?
    N1 C3 H3B . . 109.5 ?
    H3A C3 H3B . . 109.5 ?
    N1 C3 H3C . . 109.5 ?
    H3A C3 H3C . . 109.5 ?
    H3B C3 H3C . . 109.5 ?
    O1 C4 Re . . 179.1(2) ?
    O2 C5 Re . . 179.5(2) ?
    O3 C6 Re . . 179.1(2) ?
    N2 C7 C8 . . 179.7(3) ?
    C7 C8 H8A . . 109.5 ?
    C7 C8 H8B . . 109.5 ?
    H8A C8 H8B . . 109.5 ?
    C7 C8 H8C . . 109.5 ?
    H8A C8 H8C . . 109.5 ?
    H8B C8 H8C . . 109.5 ?
loop_
    _geom_torsion_atom_site_label_1
    _geom_torsion_atom_site_label_2
    _geom_torsion_atom_site_label_3
    _geom_torsion_atom_site_label_4
    _geom_torsion_site_symmetry_1
    _geom_torsion_site_symmetry_2
    _geom_torsion_site_symmetry_3
    _geom_torsion_site_symmetry_4
    _geom_torsion
    _geom_torsion_publ_flag
    C2 N1 C1 S1 . . . . -2.5(3) ?
    C3 N1 C1 S1 . . . . -179.31(18) ?
    C2 N1 C1 S2 . . . . 177.28(18) ?
    C3 N1 C1 S2 . . . . 0.5(3) ?
    Re S1 C1 N1 . . . . -170.0(2) ?
    Re S1 C1 S2 . . . . 10.24(11) ?
    Re S2 C1 N1 . . . . 170.0(2) ?
    Re S2 C1 S1 . . . . -10.21(11) ?
loop_
    _geom_hbond_atom_site_label_D
    _geom_hbond_atom_site_label_H
    _geom_hbond_atom_site_label_A
    _geom_hbond_site_symmetry_A
    _geom_hbond_distance_DH
    _geom_hbond_distance_HA
    _geom_hbond_distance_DA
    _geom_hbond_angle_DHA
    C2 H2B O1 1_665 0.98 2.59 3.260(3) 126
    C8 H8C O2 1_565 0.98 2.69 3.332(3) 123
    C8 H8B O3 2_667 0.98 2.69 3.244(3) 116
    C2 H2C S1 . 0.98 2.49 3.030(2) 114
    C3 H3A S2 . 0.98 2.64 3.035(2) 105
_shelx_hkl_file
;
   0   0  -2 417686. 8068.57   7
   0   0  -2 423536. 8122.49  15
   0   0  -2 406996. 8119.38  16
   0   0  -2 420541. 8131.80  18
   0   0   2 418097. 7948.74   2
   0   0  -2 406292. 7949.13   2
   0   0  -2 424796. 8131.27  17
   0   0   2 418744. 8123.07   3
   0   0   3 83169.1 2148.38   7
   0   0  -3 86443.6 2172.33   7
   0   0  -3 86188.2 2239.65  16
   0   0   3 83545.5 2220.27   3
   0   0  -3 86589.8 2246.50  17
   0   0  -3 83884.5 2026.95   2
   0   0  -3 86501.7 2235.72  15
   0   0  -3 84773.8 2129.32   5
   0   0  -3 85429.7 2244.69  18
   0   0   3 84460.2 2019.55   2
   0   0  -4 16664.6 884.527  16
   0   0   4 15737.5 850.600  17
   0   0   4 16664.1 876.612  18
   0   0  -4 15149.7 800.782   7
   0   0   4 15875.2 850.087  15
   0   0   4 15888.7 637.770  14
   0   0  -4 15515.1 848.392   3
   0   0   4 15114.9 799.518   7
   0   0  -4 15204.7 849.325  18
   0   0  -4 17036.0 745.247   2
   0   0   4 17702.8 911.939   3
   0   0   4 15872.9 851.628  16
   0   0  -4 15431.2 792.258   5
   0   0   4 16371.2 726.281   2
   0   0  -4 15993.2 861.368  15
   0   0  -4 15960.5 862.671  17
   0   0   5 118940. 3259.84   7
   0   0  -5 122926. 3295.10   7
   0   0  -5 127746. 3435.92  16
   0   0  -5 124276. 3405.56  15
   0   0   5 126921. 3400.18  16
   0   0  -5 122868. 3400.98  17
   0   0   5 126415. 3079.46   2
   0   0  -5 126865. 3436.27  18
   0   0  -5 129311. 3424.03   3
   0   0  -5 125136. 3087.80   2
   0   0   5 127663. 3402.47  15
   0   0   5 124865. 3399.45  17
   0   0  -5 121357. 3203.71   5
   0   0   5 124418. 3385.01   3
   0   0   5 129280. 3431.25  18
   0   0   5 128654. 2905.92  14
   0   0   6 706.206 271.848  15
   0   0   6 892.209 253.701   2
   0   0   6 1027.88 324.387   7
   0   0  -6 811.794 250.068   5
   0   0   6 758.582 188.355  14
   0   0  -6 529.183 204.023   2
   0   0   6 761.994 263.209  16
   0   0   6 483.780 222.977  17
   0   0  -6 1057.36 325.725  16
   0   0  -6 627.020 285.623   3
   0   0  -6 557.315 260.400  15
   0   0  -6 1029.54 333.490  18
   0   0  -6 457.036 220.489   7
   0   0  -6 1065.38 319.319  17
   0   0   6 624.371 259.915  18
   0   0   6 728.754 282.258   3
   0   0   7 172669. 4680.27  17
   0   0  -7 165594. 4631.27  17
   0   0  -7 162688. 4451.03   7
   0   0   7 177127. 4681.04  16
   0   0   7 160475. 3853.91  14
   0   0   7 169418. 4172.20   2
   0   0  -7 164744. 4624.00  16
   0   0   7 164700. 4468.29   7
   0   0  -7 167980. 4383.16   5
   0   0  -7 170660. 4658.37   3
   0   0  -7 166402. 4619.70  15
   0   0   7 169396. 4615.62   3
   0   0  -7 161349. 4608.04  18
   0   0  -7 165055. 4161.77   2
   0   0   7 176271. 4655.28  15
   0   0   7 178790. 4717.14  18
   0   0   8 18313.1 907.083  14
   0   0  -8 16069.0 1224.27  16
   0   0  -8 17932.6 1060.37   2
   0   0   8 16635.0 1172.89   7
   0   0  -8 15887.5 1223.19  17
   0   0  -8 15951.0 1140.74   7
   0   0  -8 15510.6 1195.87  15
   0   0  -8 16772.1 1252.61  18
   0   0  -8 19445.6 1315.36   3
   0   0  -8 16005.2 1122.05   5
   0   0   8 17352.9 1033.76   2
   0   0   8 18136.5 1299.12   3
   0   0  -9 88570.9 3350.90  15
   0   0  -9 90002.2 2921.47   2
   0   0   9 94901.0 3401.57  15
   0   0   9 92571.9 3386.07  16
   0   0  -9 90714.8 3176.51  12
   0   0  -9 93930.3 3176.12   5
   0   0  -9 91020.1 3413.69  17
   0   0   9 93310.9 2918.42   2
   0   0   9 95880.2 3457.26  18
   0   0   9 91711.1 3245.59   7
   0   0   9 92141.1 3406.36  17
   0   0   9 88906.1 2576.00  14
   0   0  -9 90015.9 3397.89  16
   0   0  -9 90793.9 3234.67   7
   0   0   9 96618.6 3409.80   3
   0   0  -9 93306.1 3417.58   3
   0   0  -9 79916.9 3259.15  18
   0   0 -10 57447.9 2709.22  17
   0   0 -10 56224.1 2544.60   7
   0   0  10 59586.4 2730.53  18
   0   0  10 61837.4 2771.77   3
   0   0  10 58445.6 2718.62  17
   0   0  10 58541.6 2702.46  16
   0   0 -10 56591.7 2669.51  15
   0   0 -10 57333.7 2447.32   5
   0   0 -10 54273.9 2646.78  18
   0   0 -10 53070.3 2623.02  16
   0   0  10 56707.7 1940.38  14
   0   0  10 56783.2 2635.57  15
   0   0 -10 56095.3 2263.47   2
   0   0  10 56314.7 1951.31  20
   0   0  10 50817.7 2439.89   7
   0   0 -10 57257.7 2662.06   3
   0   0 -10 60750.0 2583.18  12
   0   0  11 19514.0 1515.34   7
   0   0  11 20654.5 1601.04  15
   0   0 -11 21122.3 1662.34  15
   0   0 -11 19913.6 1321.30   2
   0   0  11 21598.5 1126.53  14
   0   0  11 23170.9 1724.68  17
   0   0  11 21371.6 1661.83  18
   0   0  11 22579.9 1666.27   3
   0   0 -11 19497.6 1502.95  12
   0   0  11 20939.0 1137.96  20
   0   0 -11 22083.2 1594.95   7
   0   0 -11 20513.1 1664.62   3
   0   0 -11 20949.4 1668.12  16
   0   0 -11 20003.1 1636.08  17
   0   0 -11 20558.1 1462.74   5
   0   0 -11 18380.0 1579.14  18
   0   0  11 18753.3 1546.84  16
   0   0  12 137829. 4851.39  15
   0   0 -12 136170. 4869.27   3
   0   0  12 139408. 4901.30  16
   0   0 -12 133728. 4910.41  16
   0   0 -12 138263. 4533.39   5
   0   0  12 140479. 4923.31   3
   0   0  12 135718. 3683.03  14
   0   0 -12 130386. 4834.68  15
   0   0 -12 141512. 4788.09   7
   0   0  12 134863. 4184.44   2
   0   0  12 135941. 4687.61   7
   0   0 -12 134336. 4910.47  18
   0   0 -12 126897. 4810.41  17
   0   0  12 135080. 4878.38  17
   0   0  12 135457. 4878.52  18
   0   0 -12 126863. 4133.60   2
   0   0 -12 137906. 4663.33  12
   0   0  12 134507. 3705.08  20
   0   0 -13 10181.7 1148.65   5
   0   0 -13 6654.51 1092.57  15
   0   0 -13 8469.99 1117.66  12
   0   0  13 8751.82 963.051   2
   0   0 -13 7322.00 1136.81  16
   0   0  13 7939.78 726.135  20
   0   0  13 6340.31 965.122   7
   0   0 -13 6082.68 1014.59   3
   0   0  13 7985.74 713.567  14
   0   0 -13 6720.33 1076.78  17
   0   0 -13 6395.28 1080.02  18
   0   0 -14 164571. 5842.58   3
   0   0 -14 149650. 5706.39  17
   0   0 -14 163988. 5560.07  12
   0   0  14 155804. 4220.05  20
   0   0  14 161540. 4949.31   2
   0   0 -14 144547. 5602.51  15
   0   0 -14 143703. 5628.35  16
   0   0 -14 147449. 5660.64  18
   0   0 -14 158046. 5288.41   5
   0   0 -15 16361.9 1781.56  18
   0   0 -15 18303.4 1894.92  16
   0   0  15 18560.2 1604.72   6
   0   0  15 17688.0 1136.85  20
   0   0 -15 18108.5 1660.81   5
   0   0 -15 20221.5 1985.29   3
   0   0 -15 16211.5 1804.15  17
   0   0 -15 18916.5 1892.77  15
   0   0  15 16728.6 1435.04   2
   0   0 -15 19571.5 1785.30  12
   0   0  16 99614.3 3951.00   2
   0   0 -16 101060. 4879.33  18
   0   0 -16 107646. 4966.09   3
   0   0 -16 113991. 4584.02   5
   0   0  16 110529. 4358.51   6
   0   0 -16 116031. 4794.15  12
   0   0 -16 99312.9 4831.82  15
   0   0 -16 95369.2 4778.36  17
   0   0 -16 101401. 4873.75  16
   0   0  17 21024.2 1707.69   2
   0   0 -17 19958.1 2133.60  17
   0   0 -17 20620.8 2150.68   3
   0   0 -17 17754.3 2027.85  16
   0   0 -17 17211.7 2005.09  15
   0   0 -17 20445.9 1909.70   5
   0   0  17 22422.2 1882.11   6
   0   0 -17 18430.4 2046.42  18
   0   0 -17 21992.4 2107.87  12
   0   0 -18 8763.21 1525.50  18
   0   0 -18 8450.31 1478.57  15
   0   0  18 6296.76 1005.32   2
   0   0 -18 9153.17 1507.75   3
   0   0 -18 7990.10 1522.48  16
   0   0 -18 10293.6 1425.61   5
   0   0 -18 9959.80 1511.35  12
   0   0  18 8205.57 1219.88   6
   0   0 -18 7001.35 1374.21  17
   0   0  19 42037.3 2828.63   6
   0   0 -19 47418.1 3293.96  12
   0   0 -19 47591.8 3132.26   5
   0  -1  20 45948.4 3202.18   6
   0  -1  19 3157.77 866.277   6
   0  -1  19 2719.89 786.499   2
   0   1 -19 2028.02 779.443  12
   0   1 -19 3351.93 962.679   5
   0   1 -18 30871.4 2806.81  17
   0   1 -18 33226.9 2520.49   5
   0   1 -18 37652.8 2825.41  12
   0   1 -18 33394.9 2939.89  16
   0  -1  18 36612.5 2495.86   2
   0   1 -18 31068.0 2833.83  18
   0  -1  18 34059.5 2591.26   6
   0   1 -18 33078.6 2887.78  15
   0   1 -17 27854.3 2567.56  17
   0   1 -17 33901.8 2391.91   5
   0  -1  17 32491.3 2425.79   6
   0  -1  17 30600.4 2221.46   2
   0   1 -17 34285.3 2602.26  12
   0   1 -17 29512.4 2645.38  18
   0   1 -17 30132.0 2690.39  16
   0   1 -17 28653.7 2578.60  15
   0   1 -16 1518.43 696.658  17
   0   1 -16-773.025 604.416  15
   0   1 -16-153.336 457.442  18
   0   1 -16 870.212 598.990  16
   0  -1  16 1345.56 557.672   6
   0   1 -16 1660.59 654.216   5
   0   1 -16 1454.24 689.705  12
   0   1 -16 920.428 730.493   3
   0  -1  16 1292.18 494.079   2
   0   1 -15 68123.3 3781.62  17
   0  -1  15 73617.8 3522.09   6
   0  -1  15 66358.9 2072.51  20
   0   1 -15 68666.3 3810.40  16
   0   1 -15 73619.3 3595.09  12
   0   1 -15 76462.3 3899.27   3
   0   1 -15 75379.6 3416.25   5
   0   1 -15 64612.0 3148.23   2
   0   1 -15 71070.7 3826.55  15
   0  -1  15 66693.7 3188.51   2
   0   1 -15 72081.2 3889.18  18
   0   1 -14 13197.3 1411.79  12
   0   1 -14 11313.9 1444.51  15
   0   1 -14 12973.2 1547.38  17
   0   1 -14 13156.7 1341.07   5
   0   1 -14 10924.4 1444.35  16
   0   1 -14 14121.2 1583.60   3
   0  -1  14 12795.7 1294.60   2
   0  -1  14 12491.0 772.817  20
   0   1 -14 11465.7 1459.98  18
   0   1 -14 12594.5 1281.10   2
   0   1 -13 184989. 6143.99   3
   0   1 -13 177897. 6151.72  15
   0   1 -13 173119. 6128.06  18
   0   1 -13 183562. 5834.88  12
   0   1 -13 175391. 5704.34   7
   0   1 -13 191613. 5687.37   5
   0  -1  13 182040. 5523.52   2
   0   1 -13 185979. 5599.35   2
   0   1 -13 180985. 6214.27  17
   0   1 -13 180970. 6233.78  16
   0  -1  13 176274. 4245.84  20
   0   1 -12 37247.6 2419.29  16
   0   1 -12 39257.1 2115.93   2
   0   1 -12 40264.8 2281.36  12
   0   1 -12 37991.9 2422.04  17
   0  -1  12 41205.0 2482.52  17
   0   1 -12 38642.8 2209.59   7
   0  -1  12 35103.2 1380.24  20
   0   1 -12 39322.5 2381.27   3
   0  -1  12 38067.9 2377.48  16
   0   1 -12 38672.1 2449.23  18
   0   1 -12 37378.1 2385.80  15
   0  -1  12 41876.9 2446.68   3
   0   1 -12 39056.1 2118.97   5
   0  -1  12 41549.9 2493.52  18
   0  -1  12 38100.0 1687.21  14
   0  -1  12 41857.2 2471.13  15
   0  -1  12 38572.7 2094.07   2
   0   1 -11 104864. 3856.91  12
   0   1 -11 111898. 3714.38   5
   0  -1  11 110931. 4167.13  18
   0   1 -11 98132.9 3995.56  15
   0  -1  11 109347. 4123.06  16
   0   1 -11 104298. 4119.30  17
   0  -1  11 104843. 4090.55  17
   0  -1  11 109100. 3165.29  14
   0   1 -11 98238.1 3924.79   3
   0   1 -11 108681. 3834.37   7
   0  -1  11 108152. 4077.27  15
   0   1 -11 97853.8 4036.12  16
   0   1 -11 101135. 4078.96  18
   0  -1  11 108422. 3681.58   2
   0  -1  11 108664. 4042.47   3
   0   1 -11 105794. 3666.22   2
   0  -1  10 108647. 3925.17  15
   0   1 -10 99307.6 3899.29  18
   0  -1  10 110868. 4014.05  18
   0   1 -10 101515. 3570.75   7
   0   1 -10 110294. 3732.74  12
   0   1 -10 105675. 3846.79   3
   0   1 -10 105240. 3550.92   2
   0   1 -10 100150. 3870.67  15
   0   1 -10 103637. 3458.01   5
   0  -1  10 104469. 3820.96   3
   0  -1  10 107050. 3961.60  17
   0  -1  10 114196. 4036.08  16
   0   1 -10 98896.2 3884.94  17
   0   1 -10 104122. 3956.29  16
   0   1  -9 3316.61 628.649  18
   0  -1   9 4320.15 689.385  16
   0   1  -9 4107.05 591.590   5
   0  -1   9 4492.48 717.156  18
   0   1  -9 3622.37 651.188  17
   0  -1   9 4422.08 684.583   3
   0  -1   9 4333.29 695.218  17
   0   1  -9 5214.16 754.754  15
   0   1  -9 3709.76 553.685   2
   0   1  -9 5483.78 778.119  16
   0   1  -9 3917.73 599.322  12
   0  -1   9 5939.94 789.387  15
   0   1  -9 4437.14 624.754   7
   0   1  -9 3739.74 668.782   3
   0   1  -8 160227. 4717.06  17
   0   1  -8 163041. 4227.31   5
   0   1  -8 161602. 4713.01  16
   0   1  -8 167674. 4744.26  15
   0   1  -8 167745. 4791.28  18
   0   1  -8 169572. 4509.74  12
   0   1  -8 165928. 4397.36   7
   0   1  -8 165980. 4376.31   2
   0   1  -8 161127. 4577.87   3
   0  -1   8 169304. 4638.99   3
   0  -1   7 1564.37 394.136   3
   0   1  -7 2491.16 486.317  17
   0   1  -7 1538.74 411.211  15
   0   1  -7 1308.17 370.154  16
   0   1  -7 2258.54 466.394  18
   0   1  -7 1675.61 402.026   3
   0   1  -7 1822.05 358.759   2
   0  -1   7 1768.40 354.799   5
   0   1  -7 1639.77 326.368   5
   0   1  -7 1297.19 324.382  12
   0  -1   7 2361.60 414.473   2
   0   1  -7 2059.16 374.425   7
   0   1  -6 305097. 6803.96   5
   0   1  -6 317746. 7302.29  16
   0   1  -6 309224. 7285.52  18
   0  -1   6 309897. 6844.88   5
   0   1  -6 313208. 7152.41   3
   0   1  -6 308153. 7274.44  17
   0   1  -6 310739. 6970.66   2
   0   1  -6 305436. 7230.34  15
   0  -1   6 314296. 7180.69   3
   0  -1   6 312134. 6959.10   2
   0   1  -6 313550. 7031.83  12
   0   1  -6 312450. 6917.66   7
   0   1  -5 28575.0 1284.10  12
   0   1  -5 26812.4 1185.40   7
   0   1  -5 28063.6 1171.99   5
   0  -1   5 28165.1 1251.56   2
   0  -1   5 28213.1 1190.94   5
   0   1  -5 29911.4 1397.60  15
   0  -1   5 28736.8 1282.57  12
   0   1  -5 29184.7 1273.72   2
   0   1  -5 27392.5 1295.18   3
   0   1  -5 28211.4 1383.70  17
   0   1  -5 29860.7 1407.23  16
   0   1  -5 28589.6 1389.64  18
   0  -1   5 27869.9 1307.59   3
   0   1  -4 73321.4 2251.53  16
   0  -1   4 69844.0 2107.65  12
   0   1  -4 67183.3 1964.19   5
   0   1  -4 71076.6 2112.79  12
   0   1  -4 73340.2 2261.10  17
   0   1  -4 73365.8 2260.37  18
   0  -1   4 68693.7 1974.87   5
   0   1  -4 73009.3 2235.13  15
   0  -1   4 72940.5 2131.79   2
   0   1  -4 69999.8 2100.99   2
   0   1  -4 73106.0 2033.28   7
   0  -1   4 69088.1 2143.59   3
   0  -1   3 246602. 5375.21   3
   0  -1   3 243088. 5349.54  12
   0   1  -3 242207. 5169.13   5
   0   1  -3 250030. 5370.85   2
   0   1  -3 248383. 5460.35  17
   0   1  -3 252119. 5475.33  18
   0   1  -3 255324. 5466.52  16
   0   1  -3 253409. 5446.68  15
   0  -1   3 253102. 5210.73   5
   0   1  -2 19760.5 832.153  17
   0   1  -2 20334.4 835.148  16
   0   1  -2 19999.1 732.760   5
   0   1  -2 19217.4 803.770   2
   0  -1   2 19382.7 604.045  20
   0   1  -2 20609.5 850.151  18
   0  -1   2 20336.5 740.893   5
   0   1  -2 20489.9 834.363  15
   0  -1   2 18879.5 780.033  12
   0   1  -1 330207. 6565.51  17
   0   1  -1 331690. 6470.13   5
   0  -1   1 333766. 6362.71   4
   0  -1   1 324503. 6472.53   5
   0   1  -1 333704. 6557.96  16
   0   1  -1 331686. 6566.38   2
   0  -1   1 322677. 6383.13  20
   0   1  -1 333119. 6574.19  18
   0   1  -1 333107. 6367.79   4
   0   1  -1 334840. 6391.76  20
   0  -1   1 320361. 6540.14  12
   0  -1   0 108216. 2454.33  17
   0   1   0 106246. 2446.15   7
   0  -1   0 109055. 2449.31  16
   0  -1   0 105101. 2353.72   4
   0   1   0 115638. 2481.33  20
   0   1   0 111345. 2338.90  11
   0   1   0 107522. 2350.88   4
   0   1   0 114256. 2471.34  17
   0  -1   0 111089. 2430.47  15
   0   1   0 109411. 2375.21  10
   0   1   0 115209. 2451.89  15
   0  -1   0 116353. 2448.34   2
   0  -1   0 110268. 2334.77  11
   0  -1   0 112837. 2519.46  12
   0   1   0 115811. 2468.20  16
   0   1   0 115325. 2451.65   2
   0   1   1 355849. 7199.47   8
   0   1   1 380753. 7313.99  16
   0  -1  -1 373895. 7198.22   1
   0  -1  -1 373512. 7194.26   8
   0  -1  -1 377844. 7299.82  15
   0   1   1 380243. 7324.38  18
   0   1   1 359570. 7198.43   1
   0  -1  -1 372381. 7319.06  16
   0   1   1 379745. 7261.79  11
   0   1   1 381942. 7327.98  17
   0   1   1 377142. 7415.36   3
   0  -1  -1 356963. 7359.11   7
   0   1   1 381272. 7321.61  15
   0  -1  -1 380710. 7306.67  18
   0   1   1 379526. 7395.34  20
   0   1   1 375535. 7271.80  13
   0   1   2 240340. 5153.95   3
   0   1   2 254801. 4941.35   1
   0  -1  -2 239825. 5163.29   7
   0   1   2 244394. 5046.84  16
   0  -1  -2 235108. 5040.45  18
   0   1   2 250690. 5111.41  20
   0  -1  -2 250267. 4916.40  13
   0   1   2 249505. 5060.85  18
   0   1   2 251110. 5072.51  17
   0   1   2 237622. 4903.14  13
   0  -1  -2 231702. 5026.52  15
   0  -1  -2 235171. 4876.21   8
   0   1   2 251573. 5063.18  15
   0  -1  -2 233016. 5042.82  17
   0   1   3 268252. 5511.59  15
   0   1   3 267897. 5524.23  17
   0  -1  -3 255279. 5598.44   7
   0   1   3 258860. 5473.66  20
   0   1   3 268883. 5522.06  18
   0   1   3 266794. 5519.88  16
   0  -1  -3 251553. 5249.34  13
   0   1   3 250164. 5589.40   3
   0  -1  -3 250304. 5328.95  14
   0  -1  -3 253986. 5507.53  18
   0  -1  -3 255890. 5513.42  17
   0  -1  -3 250604. 5494.94  15
   0   1   4 158299. 3791.07  18
   0   1   4 158991. 3690.48  20
   0   1   4 158839. 3786.54  16
   0   1   4 157776. 3773.61  15
   0   1   4 153887. 3874.17   3
   0   1   4 150462. 3302.98   2
   0  -1  -4 159377. 3884.26   7
   0  -1  -4 151428. 3509.24  14
   0  -1  -4 154466. 3775.52  18
   0  -1  -4 154166. 3772.97  15
   0  -1  -4 153514. 3779.25  16
   0  -1  -4 152334. 3766.85  17
   0   1   4 159173. 3790.14  17
   0  -1  -5 882.366 283.044  15
   0  -1  -5 951.970 255.532  17
   0   1   5 960.433 253.522  20
   0   1   5 649.088 229.407  18
   0   1   5 549.372 226.025   3
   0   1   5 545.374 191.495  15
   0  -1  -5 646.804 242.124   7
   0   1   5 533.573 136.471   2
   0   1   5 311.014 176.593  17
   0   1   5 832.303 233.674  16
   0  -1  -5 660.225 233.735  18
   0  -1  -5 843.307 260.134  16
   0  -1  -5 593.675 166.092  14
   0   1   6 404624. 8952.65   3
   0  -1  -6 396477. 8846.09  17
   0   1   6 410978. 8867.77  18
   0  -1  -6 400309. 8846.42  15
   0  -1  -6 404776. 8867.05  18
   0   1   6 418406. 8881.79  17
   0  -1  -6 407726. 8322.51  14
   0   1   6 407863. 8861.77  16
   0  -1  -6 386253. 8852.29  16
   0   1   6 399950. 8164.07   2
   0  -1  -6 404058. 8922.63   7
   0   1   6 419078. 8860.12  15
   0   1   6 398429. 8237.88  14
   0   1   6 394269. 8466.82  20
   0   1   7 82987.3 2548.31  20
   0   1   7 85910.6 2364.87  14
   0  -1  -7 81712.7 2844.25  15
   0   1   7 84705.3 2338.61   2
   0   1   7 85823.9 2884.88  18
   0   1   7 86939.4 2960.51   3
   0  -1  -7 76507.5 1860.18  19
   0  -1  -7 81690.4 2856.39  17
   0  -1  -7 82172.5 2881.07  16
   0  -1  -7 84931.2 2911.20   7
   0   1   7 87131.8 2872.28  15
   0   1   7 84956.6 2869.88  16
   0   1   7 87293.5 2900.52  17
   0  -1  -7 87112.4 2445.22  14
   0  -1  -7 80078.2 2838.95  18
   0  -1  -8 252483. 6568.38  17
   0   1   8 255319. 5995.22  20
   0   1   8 256407. 5732.38  14
   0  -1  -8 260486. 6688.55   3
   0  -1  -8 249802. 6544.28  16
   0  -1  -8 252652. 6544.47  15
   0   1   8 266269. 6688.04   3
   0  -1  -8 260404. 6598.91   7
   0   1   8 253034. 6542.04   7
   0  -1  -8 252599. 6572.16  18
   0   1   8 265289. 5819.91   2
   0   1   9 63519.9 2683.73   3
   0   1   9 59863.5 1966.89  14
   0  -1  -9 59444.7 2603.98  18
   0   1   9 48947.2 2370.53  16
   0   1   9 46458.1 2334.45  18
   0   1   9 63887.6 2092.75   2
   0   1   9 49134.9 2357.14  15
   0   1   9 61367.9 2603.36   7
   0   1   9 45005.7 2302.22  17
   0  -1  -9 60486.7 2611.68  15
   0  -1  -9 57717.8 2587.79  16
   0  -1  -9 63336.0 2728.34   3
   0   1   9 59609.6 2164.46  20
   0  -1  -9 58073.3 2578.87  17
   0  -1  -9 60158.5 2588.29   7
   0   1  10 66819.9 2929.76   3
   0  -1 -10 58009.3 2744.83  18
   0   1  10 61077.7 2756.50   7
   0  -1 -10 57475.6 2721.53  15
   0  -1 -10 56555.0 2725.18  16
   0   1  10 67547.7 2883.66  16
   0   1  10 64991.7 2853.06  17
   0   1  10 60469.6 2078.91  14
   0   1  10 63682.3 2828.21  18
   0   1  10 63420.8 2787.75  15
   0  -1 -10 58999.3 2759.97  17
   0   1  10 62734.6 2218.99   2
   0  -1 -10 62203.8 2803.69   7
   0  -1 -10 62884.2 2899.98   3
   0  -1 -10 62640.7 2723.92   5
   0   1  10 62228.1 2307.72  20
   0  -1 -11 74297.3 3279.88   3
   0   1  11 72235.0 3163.31  18
   0   1  11 65492.2 2998.34  15
   0  -1 -11 62530.1 3029.93  15
   0  -1 -11 70742.4 3099.89   7
   0  -1 -11 66367.1 3107.02  16
   0  -1 -11 66680.2 2950.07   5
   0   1  11 64578.2 2982.56   7
   0   1  11 70725.9 3116.19  16
   0   1  11 65875.0 2479.36  20
   0  -1 -11 63514.9 3048.11  17
   0  -1 -11 66201.3 3115.61  18
   0   1  11 68688.5 3117.46   3
   0   1  11 62857.9 2989.63  17
   0   1  11 67445.8 2428.93   2
   0  -1 -12 13116.5 1379.20  18
   0   1  12 13946.9 1410.57   3
   0  -1 -12 13610.0 1365.16   7
   0  -1 -12 15107.4 1499.38   3
   0  -1 -12 12080.9 1320.00  15
   0  -1 -12 12362.6 1339.83  17
   0  -1 -12 16558.2 1441.60   5
   0   1  12 12449.9 1314.42  16
   0  -1 -12 12359.4 1347.22  16
   0   1  12 14292.0 1403.35  18
   0   1  12 12503.3 1021.22  20
   0   1  12 14934.0 1421.53  17
   0   1  12 13619.6 1383.75  15
   0   1  12 15664.2 1467.39   7
   0  -1 -13 72867.3 3582.11  15
   0  -1 -13 77361.1 3728.33   3
   0  -1 -13 73870.0 3601.00  17
   0  -1 -13 83700.8 3557.62   5
   0   1  13 74355.9 3492.62   7
   0   1  13 75193.6 2849.38  20
   0  -1 -13 74550.3 3607.80  18
   0   1  13 75066.3 2982.94   6
   0  -1 -13 76893.5 3661.73  16
   0   1  14 48189.3 2387.49   6
   0  -1 -14 48443.9 2748.60   5
   0  -1 -14 45621.3 2901.32  17
   0  -1 -14 52231.1 3039.89  15
   0   1  14 45976.0 2187.61  20
   0   1  14 45684.6 2190.17   2
   0   1  14 50475.2 2915.81   7
   0  -1 -14 56740.2 3232.30   3
   0  -1 -14 48447.2 2972.09  16
   0  -1 -14 47500.6 2924.00  18
   0  -1 -14 47875.7 2769.27  12
   0  -1 -15 33158.0 2543.12  18
   0  -1 -15 43596.2 2960.96   3
   0   1  15 37422.9 2149.81   6
   0   1  15 37324.9 1937.96  20
   0  -1 -15 41882.4 2683.49  12
   0  -1 -15 35176.1 2632.51  16
   0   1  15 39938.7 2699.48   7
   0  -1 -15 36418.6 2682.37  17
   0  -1 -15 35946.9 2668.92  15
   0  -1 -15 37433.9 2531.72   5
   0   1  15 35581.7 1953.96   2
   0  -1 -16 58968.3 3643.84  16
   0  -1 -16 66505.8 3473.75   5
   0  -1 -16 58649.9 3406.11  12
   0  -1 -16 69687.2 3935.87   3
   0   1  16 64663.3 2979.54   6
   0  -1 -16 57074.3 3571.46  17
   0  -1 -16 63682.3 3718.85  18
   0  -1 -16 53397.1 3434.29  15
   0   1  16 63351.4 3561.28   7
   0   1  16 55968.7 2633.57   2
   0  -1 -17 26683.0 2494.74  16
   0  -1 -17 20980.5 2212.30  18
   0   1  17 27633.3 1953.62   6
   0  -1 -17 29689.1 2637.38   3
   0   1  17 26773.9 2355.36   7
   0  -1 -17 28462.1 2419.41  12
   0   1  17 27790.7 1820.13   2
   0  -1 -17 23811.9 2341.50  15
   0  -1 -17 30883.3 2657.53  17
   0  -1 -17 26087.9 2263.88   5
   0  -1 -18 61682.6 3969.42  17
   0  -1 -18 62345.2 3587.91   5
   0  -1 -18 67781.9 3879.79  12
   0  -1 -18 55787.4 3831.61  16
   0   1  18 52660.7 2892.99   6
   0  -1 -18 57120.7 3812.66  18
   0  -1 -18 66417.0 4135.20   3
   0  -1 -18 53556.9 3717.39  15
   0  -1 -19 90.6119 596.814   5
   0  -1 -19 769.612 667.839  12
   0  -1 -19-1397.27 839.499  18
   0  -1 -19 1889.72 901.049  17
   0  -1 -19 913.083 763.537  16
   0  -1 -19 428.861 599.566  15
   0  -2  20 8458.16 1405.23   2
   0  -2  19 55988.3 3439.92   2
   0  -2  19 57816.9 3651.77   6
   0   2 -19 55344.9 3670.76  12
   0  -2  18 31736.1 2600.67   6
   0   2 -18 23415.8 2499.43  15
   0   2 -18 26819.1 2652.82  18
   0   2 -18 27050.6 2694.04  17
   0   2 -18 27070.4 2424.86  12
   0   2 -18 23566.2 2507.23  16
   0  -2  18 27008.8 2270.81   2
   0   2 -18 28763.0 2228.90   5
   0   2 -17 9814.15 1420.57  12
   0   2 -17 9703.52 1283.83   5
   0  -2  17 9056.98 1387.63   6
   0   2 -17 7428.82 1347.86  18
   0   2 -17 7691.94 1391.48  15
   0   2 -17 5891.64 1298.97  17
   0   2 -17 9334.56 1548.00  16
   0  -2  17 7257.12 1200.31   2
   0   2 -16 52548.7 3512.44  15
   0   2 -16 51261.6 3500.58  17
   0  -2  16 56952.2 3346.98   6
   0  -2  16 52881.1 3070.56   2
   0  -2  16 58790.4 2416.32  14
   0   2 -16 52151.9 3504.72  16
   0   2 -16 50599.6 3471.88  18
   0   2 -16 58625.9 3021.80   5
   0   2 -16 61197.3 3412.92  12
   0   2 -15 2204.42 677.475  12
   0  -2  15 3396.78 806.625   2
   0   2 -15 1607.71 690.867  17
   0   2 -15 2501.05 803.822  15
   0  -2  15 3566.83 606.523  14
   0   2 -15 2554.00 813.319  16
   0   2 -15 2364.91 786.459  18
   0   2 -15 4111.21 769.955   5
   0  -2  14 53085.8 2782.43   2
   0   2 -14 44830.8 2938.94  16
   0   2 -14 48142.2 3022.36  17
   0   2 -14 47345.8 2729.39  12
   0   2 -14 46947.7 2995.04  18
   0   2 -14 52554.7 2575.44   5
   0   2 -14 50919.3 3085.85  15
   0   2 -13 25136.7 2089.34  17
   0   2 -13 22396.5 1994.85  16
   0   2 -13 23594.3 2054.24  18
   0   2 -13 27262.4 1961.68  12
   0   2 -13 24481.4 2038.42  15
   0   2 -13 27832.9 1784.17   5
   0  -2  13 20146.2 794.070  20
   0   2 -13 24891.8 1828.87   2
   0  -2  13 27691.6 1927.51   2
   0   2 -13 28503.7 1896.64   7
   0   2 -12 50306.1 2861.62  16
   0   2 -12 50796.9 2492.17   7
   0   2 -12 47423.2 2786.31  18
   0   2 -12 53710.9 2426.86   5
   0   2 -12 51108.4 2560.95   2
   0  -2  12 53488.6 2794.18   3
   0  -2  12 55690.4 2665.71   2
   0   2 -12 43872.6 2664.39  15
   0   2 -12 52902.8 2661.84  12
   0   2 -12 54529.9 2964.89  17
   0  -2  11 70809.3 3327.40  17
   0   2 -11 75058.2 3100.12   2
   0  -2  11 69739.5 3268.90  16
   0   2 -11 68909.9 3047.27  12
   0   2 -11 71066.3 2928.38   7
   0   2 -11 70081.7 3348.82  17
   0  -2  11 76454.2 3420.03  18
   0  -2  11 66569.8 1815.32  19
   0   2 -11 63472.0 3200.97  16
   0  -2  11 74541.9 3235.19   3
   0   2 -11 73519.4 2862.55   5
   0  -2  11 72270.2 3050.79   2
   0   2 -11 66581.1 3284.15  18
   0  -2  11 69972.5 3253.76  15
   0   2 -11 69090.4 3283.78  15
   0  -2  10 8458.83 949.004   2
   0   2 -10 8075.41 934.046  12
   0  -2  10 7193.49 944.215  17
   0   2 -10 6872.26 948.209  17
   0  -2  10 7418.42 968.423  16
   0   2 -10 6654.00 963.148  15
   0   2 -10 7011.84 825.462   7
   0  -2  10 8513.10 1047.67  18
   0  -2  10 7540.68 834.328   5
   0  -2  10 8123.97 997.292  15
   0   2 -10 8503.36 1071.02  18
   0   2 -10 6871.43 851.905   2
   0   2 -10 6962.64 961.743  16
   0  -2  10 8824.86 1027.84   3
   0  -2  10 7090.67 493.779  19
   0   2 -10 7012.30 778.442   5
   0   2  -9 155983. 4502.07   7
   0  -2   9 159851. 4862.97   3
   0   2  -9 161116. 4774.07   2
   0   2  -9 152061. 5005.20  17
   0   2  -9 151311. 4948.50  15
   0  -2   9 164319. 5061.44  16
   0  -2   9 153487. 4471.35   5
   0  -2   9 160188. 4997.80  15
   0  -2   9 158460. 5048.84  18
   0   2  -9 158717. 4755.24  12
   0  -2   9 159388. 5047.07  17
   0   2  -9 152496. 4999.89  16
   0   2  -9 153860. 5028.77  18
   0  -2   9 154624. 4687.15   2
   0   2  -9 156985. 4412.85   5
   0  -2   8 30697.7 1688.13  12
   0   2  -8 29518.8 1806.41  16
   0  -2   8 31118.7 1760.05   3
   0   2  -8 31784.2 1596.68   7
   0   2  -8 30571.2 1838.92  18
   0   2  -8 31860.1 1879.14  17
   0  -2   8 32369.0 1584.06   5
   0   2  -8 31756.2 1722.21   2
   0   2  -8 32378.3 1742.13  12
   0   2  -8 33735.6 1896.05  15
   0   2  -8 29798.6 1503.24   5
   0   2  -7 317111. 7767.96  16
   0   2  -7 311828. 7494.16   2
   0   2  -7 320411. 7209.85   7
   0  -2   7 313552. 7180.46   5
   0  -2   7 315125. 7463.21  12
   0   2  -7 311237. 7750.01  18
   0   2  -7 312460. 7753.53  17
   0   2  -7 317573. 7481.20  12
   0   2  -7 318475. 7143.07   5
   0  -2   7 317846. 7578.42   3
   0   2  -7 302722. 7663.50  15
   0   2  -6 364492. 7819.69   5
   0   2  -6 357231. 7832.33   7
   0   2  -6 354543. 8386.61  18
   0   2  -6 360917. 8179.49   2
   0  -2   6 357200. 8178.05   3
   0  -2   6 352141. 8086.35  12
   0  -2   6 365101. 7881.85   5
   0   2  -6 369498. 8157.47  12
   0   2  -6 355339. 8373.65  17
   0  -2   6 351521. 8144.33   2
   0   2  -6 353845. 8327.65  15
   0   2  -6 356946. 8371.14  16
   0   2  -5 216757. 5541.65  17
   0   2  -5 219814. 5515.09  15
   0   2  -5 224415. 5453.12   2
   0  -2   5 219090. 5380.77  12
   0   2  -5 223501. 5401.09  12
   0  -2   5 215781. 5135.13   5
   0  -2   5 225124. 4618.45  20
   0  -2   5 220997. 5437.06   2
   0   2  -5 219126. 5562.13  18
   0  -2   5 223499. 5446.71   3
   0   2  -5 220317. 5118.22   5
   0   2  -5 220707. 5544.43  16
   0   2  -4 300607. 6572.85  12
   0  -2   4 280868. 5885.14  20
   0   2  -4 298764. 6296.55   4
   0   2  -4 287648. 6648.83  16
   0   2  -4 291808. 6299.06   5
   0  -2   4 290281. 6536.03  12
   0   2  -4 289161. 6597.10   2
   0   2  -4 295163. 6705.75  18
   0   2  -4 289190. 6631.19  15
   0  -2   4 287855. 6312.20   5
   0   2  -4 288652. 6674.26  17
   0   2  -3 48124.5 1191.78   9
   0  -2   3 54006.4 1863.83  16
   0  -2   3 50560.1 1668.09   5
   0  -2   3 53136.5 1879.46  18
   0   2  -3 53822.7 1860.48   2
   0  -2   3 52320.3 1862.46  17
   0  -2   3 52255.1 1506.30  20
   0   2  -3 53200.5 1686.08   5
   0   2  -3 52578.7 1877.11  18
   0   2  -3 51873.0 1839.37  15
   0  -2   3 52741.3 1813.37  12
   0   2  -3 53237.7 1865.63  16
   0   2  -3 55394.1 1632.71   4
   0   2  -3 51656.8 1864.84  17
   0  -2   2 63097.8 1863.52   5
   0   2  -2 60719.0 1679.31   4
   0   2  -2 62065.1 1978.82  17
   0  -2   2 61757.6 1953.66  16
   0   2  -2 60441.0 1899.62  15
   0  -2   2 61859.5 1971.04  18
   0   2  -2 60412.0 1720.84  20
   0  -2   2 58621.3 1429.04   9
   0   2  -2 61740.2 1965.80   2
   0  -2   2 61555.4 1965.19  17
   0  -2   2 62229.0 1684.18   4
   0   2  -2 60942.6 1973.44  18
   0   2  -2 60934.3 1836.91   5
   0  -2   2 58966.9 1714.12  20
   0  -2   2 60314.0 1939.97  12
   0   2  -2 64053.5 1983.47  16
   0   2  -1 4971.30 436.482  15
   0  -2   1 4406.15 409.415  15
   0  -2   1 4314.49 422.669   5
   0  -2   1 4244.22 422.621  16
   0   2  -1 4988.57 456.334  16
   0  -2   1 4240.11 393.975  20
   0  -2   1 4548.36 307.839   9
   0   2  -1 4740.06 360.024   4
   0   2  -1 4437.14 397.491  20
   0  -2   1 3383.46 378.273   2
   0   2  -1 4510.99 440.096  17
   0  -2   1 4501.58 432.167  17
   0   2  -1 4475.48 430.296   2
   0  -2   1 4007.50 317.662   4
   0   2  -1 5087.91 444.396   5
   0  -2   1 5037.78 464.860  18
   0   2  -1 4235.52 425.610  18
   0  -2   1 3965.43 423.337  12
   0  -2   0 196897. 4528.49  16
   0   2   0 207610. 4577.28  17
   0  -2   0 194110. 4288.81   4
   0  -2   0 198040. 4531.96  20
   0   2   0 204898. 4477.69   2
   0  -2   0 196692. 4621.14  12
   0   2   0 195912. 4492.83   7
   0  -2   0 200929. 4593.81   5
   0   2   0 199115. 4374.99  10
   0   2   0 199578. 4531.82  20
   0  -2   0 196254. 4547.00  17
   0   2   0 206578. 4582.67  18
   0  -2   0 201994. 4475.50   2
   0   2   0 207523. 4525.11  18
   0  -2   0 202557. 4281.11  11
   0   2   0 195532. 4294.99   4
   0   2   0 206942. 4542.53  16
   0  -2   0 207323. 4518.17  15
   0   2   0 203766. 4506.69  15
   0   2   1 138520. 3123.01  11
   0  -2  -1 132778. 3203.88  15
   0   2   1 134318. 3255.43  18
   0   2   1 133537. 3336.43  20
   0  -2  -1 135143. 3405.31  12
   0   2   1 128674. 2973.41  10
   0   2   1 136837. 3257.59  17
   0   2   1 130019. 3274.15   7
   0  -2  -1 132255. 3076.06  11
   0  -2  -1 134693. 2815.13   6
   0  -2  -1 130588. 3097.11   4
   0  -2  -1 127477. 2947.45  10
   0   2   1 134444. 3237.81  16
   0   2   1 129814. 3228.77  15
   0  -2  -1 128743. 3301.81   7
   0  -2  -1 135786. 3222.40  18
   0   2   1 134711. 3144.70   8
   0   2   1 130539. 3091.50   2
   0  -2  -1 133115. 3270.07  16
   0  -2  -1 128835. 3097.12   1
   0   2   2 7223.11 572.831  16
   0  -2  -2 7749.33 573.676  16
   0  -2  -2 8170.77 587.394  18
   0  -2  -2 6647.52 468.986   1
   0   2   2 8148.69 585.003  17
   0  -2  -2 8707.83 534.608   8
   0   2   2 7234.92 590.899  20
   0   2   2 8258.69 583.186  15
   0   2   2 7651.67 462.855   2
   0   2   2 7430.58 550.220  13
   0  -2  -2 8125.60 435.758  10
   0   2   2 8247.40 558.425  11
   0   2   2 7486.36 614.479   3
   0   2   2 7374.44 598.769   7
   0  -2  -2 7848.02 574.920  15
   0   2   2 8163.35 511.143   1
   0   2   2 8507.89 595.284  18
   0   2   2 8160.19 522.257   8
   0  -2  -2 8006.20 632.810   7
   0   2   3 172020. 4062.10  18
   0  -2  -3 162402. 3976.73  15
   0   2   3 161735. 3979.33  16
   0   2   3 164731. 3805.67   1
   0   2   3 171371. 3890.70  13
   0   2   3 169652. 4054.06  17
   0   2   3 164823. 4180.92   7
   0  -2  -3 175120. 3846.22   1
   0  -2  -3 161430. 3835.21  13
   0  -2  -3 164451. 4003.98  17
   0  -2  -3 161442. 3518.95  10
   0   2   3 167064. 4213.49   3
   0   2   3 168960. 4042.62  15
   0  -2  -3 168440. 4205.41   7
   0  -2  -3 161762. 3761.33   8
   0  -2  -3 159930. 3970.80  18
   0   2   3 170347. 4172.26  20
   0  -2  -4 5737.04 549.210  17
   0   2   4 6018.76 587.546  20
   0  -2  -4 5876.52 602.027   7
   0   2   4 5270.55 526.346  15
   0   2   4 5461.05 485.124   1
   0   2   4 6147.50 584.152  16
   0  -2  -4 5013.39 521.460  18
   0  -2  -4 4953.53 514.799  15
   0   2   4 5947.46 565.003  17
   0   2   4 5169.08 465.217  13
   0   2   4 5171.50 521.399  16
   0   2   4 5586.71 595.213   3
   0  -2  -4 5824.46 479.720  13
   0   2   4 5325.40 535.205  18
   0  -2  -4 5478.93 461.481   8
   0   2   5 236153. 5577.61  18
   0  -2  -5 231837. 5606.71  17
   0   2   5 228880. 5562.52  20
   0   2   5 243479. 5623.40  16
   0  -2  -5 227609. 5404.29  14
   0   2   5 227958. 5778.60   3
   0   2   5 236657. 5582.94  17
   0   2   5 229098. 5522.87  16
   0  -2  -5 228892. 5161.03  13
   0  -2  -5 230873. 5751.67   7
   0  -2  -5 232570. 5596.88  18
   0  -2  -5 232431. 5227.06   8
   0   2   5 228385. 5296.41   1
   0   2   5 235727. 5559.53  15
   0  -2  -5 224957. 5546.34  15
   0   2   6 44099.6 1861.60  17
   0  -2  -6 41642.3 1824.19  15
   0  -2  -6 42967.8 1849.58  18
   0   2   6 41475.7 1342.22   2
   0  -2  -6 40967.4 1925.23   7
   0   2   6 42484.5 1833.22  18
   0   2   6 44012.2 1866.26  16
   0  -2  -6 44106.0 1713.27  14
   0   2   6 42860.3 1697.58   1
   0   2   6 44802.7 1861.62  20
   0   2   6 42615.2 1823.02  15
   0   2   6 42376.8 1973.03   3
   0  -2  -6 43510.2 1858.23  17
   0  -2  -6 43259.9 1577.18  13
   0  -2  -7 233578. 5557.35  14
   0  -2  -7 222767. 5860.82  18
   0   2   7 230888. 5802.26  20
   0   2   7 233718. 5895.93  15
   0   2   7 231347. 6098.24   3
   0   2   7 229386. 5017.94   2
   0   2   7 239017. 5952.35  18
   0  -2  -7 229894. 5914.32  17
   0   2   7 243885. 5969.09  17
   0  -2  -7 226222. 5351.09  13
   0  -2  -7 238346. 6173.43   7
   0   2   7 231960. 5893.42  16
   0  -2  -7 222440. 5863.76  15
   0   2   8 224611. 5036.37   2
   0   2   8 233424. 5838.60  20
   0  -2  -8 225722. 6028.42  15
   0  -2  -8 224261. 6218.19   7
   0   2   8 234552. 6245.16   3
   0  -2  -8 228063. 6059.89  17
   0   2   8 222960. 6141.06   7
   0  -2  -8 219251. 5528.43  14
   0  -2  -8 226816. 6042.62  18
   0  -2  -8 221003. 5377.46  13
   0  -2  -8 240577. 6346.24   3
   0  -2  -9 75000.5 2582.35  14
   0   2   9 76250.8 3028.95  17
   0   2   9 75623.6 3011.35  16
   0   2   9 72013.9 3064.53   7
   0   2   9 76677.6 3037.97  18
   0   2   9 80274.8 3213.57   3
   0  -2  -9 76524.5 3077.16  15
   0   2   9 83843.6 3113.75  15
   0  -2  -9 77757.1 3174.63   7
   0   2   9 73851.3 2249.93   2
   0  -2  -9 79782.4 3281.35   3
   0  -2  -9 74414.7 2515.49  13
   0  -2  -9 69938.9 2980.01  18
   0  -2  -9 69507.6 2982.83  17
   0   2   9 74646.1 2787.69  20
   0   2  10 242152. 6600.71  15
   0   2  10 245603. 6682.80  18
   0  -2 -10 227584. 5776.64  13
   0  -2 -10 221719. 5034.29  19
   0  -2 -10 230374. 6622.70  17
   0   2  10 239184. 6827.26   3
   0   2  10 233298. 5479.91   6
   0   2  10 252024. 6716.41  16
   0  -2 -10 249774. 6984.03   3
   0   2  10 247533. 6690.18  17
   0   2  10 234707. 6733.58   7
   0   2  10 240268. 5486.76   2
   0  -2 -10 232358. 6620.96  15
   0   2  10 240761. 6205.30  20
   0  -2 -10 237607. 5885.91  14
   0  -2 -10 240437. 6796.96   7
   0  -2 -10 232996. 6638.07  18
   0   2  11 6901.90 950.434  15
   0  -2 -11 6501.25 920.703  15
   0   2  11 6901.44 663.502   6
   0   2  11 6569.76 969.857   3
   0   2  11 5581.10 861.953  16
   0   2  11 5123.17 837.500  17
   0  -2 -11 6495.80 965.363  17
   0  -2 -11 6580.38 963.645   7
   0   2  11 7992.59 1047.67   7
   0  -2 -11 5679.76 893.216  18
   0   2  11 5952.02 598.308   2
   0   2  11 6861.34 829.487  20
   0   2  11 6413.82 930.145  18
   0  -2 -11 5202.75 660.134  13
   0  -2 -11 5784.21 949.214   3
   0  -2 -11 4460.10 352.819  19
   0  -2 -12 94986.4 4095.88  18
   0   2  12 99418.8 3067.45   2
   0   2  12 107367. 4189.91  18
   0  -2 -12 101081. 4171.68  15
   0   2  12 110315. 4242.16  17
   0   2  12 104825. 4104.34  15
   0  -2 -12 96360.6 3331.16  13
   0   2  12 101172. 3624.36  20
   0  -2 -12 107726. 4448.17   3
   0  -2 -12 99210.2 4171.64  17
   0   2  12 113775. 4271.63  16
   0   2  12 103198. 4224.04   7
   0  -2 -13 33240.2 2337.49  15
   0  -2 -13 36040.3 2375.32   5
   0  -2 -13 29222.1 2215.60  17
   0  -2 -13 33151.1 2339.59  18
   0   2  13 30853.6 2259.18   7
   0   2  13 31355.6 1887.77  20
   0  -2 -13 32534.1 1783.38  13
   0  -2 -14 35722.2 2442.12   5
   0  -2 -14 28506.2 2271.16  15
   0  -2 -14 31074.4 2440.99   3
   0   2  14 30904.3 2345.67   7
   0  -2 -14 30332.1 1759.85  13
   0   2  14 28128.4 1840.62  20
   0   2  14 29715.6 1649.66   6
   0  -2 -14 28614.2 2267.13  18
   0  -2 -14 28604.5 2275.72  17
   0  -2 -15 67596.9 3799.27   3
   0   2  15 57740.9 2746.21  20
   0   2  15 59549.0 3446.74   7
   0  -2 -15 58856.3 3434.96  15
   0  -2 -15 60747.8 3385.32   5
   0   2  15 58360.1 2517.14   6
   0  -2 -15 55015.2 3369.37  17
   0  -2 -15 56872.5 3401.59  18
   0   2  16 9129.81 1008.07   6
   0  -2 -16 8802.50 1403.38  17
   0  -2 -16 11779.4 1689.86   3
   0   2  16 9633.77 922.982   2
   0  -2 -16 10125.1 1416.87   5
   0  -2 -16 9542.88 1456.60  18
   0   2  16 9961.23 1475.54   7
   0  -2 -16 11269.8 1570.65  15
   0  -2 -17 38733.2 2898.72   5
   0  -2 -17 39492.3 3083.64  17
   0  -2 -17 45069.4 3322.95   3
   0  -2 -17 41201.6 3104.72  15
   0  -2 -17 34323.7 2855.17  18
   0  -2 -17 42222.9 3050.96  12
   0   2  17 42611.4 3106.90   7
   0  -2 -18 3532.42 1034.58  17
   0  -2 -18 3447.42 1045.58  15
   0  -2 -18 1843.26 925.798  18
   0  -2 -18 4326.94 1035.22   5
   0  -2 -18 2174.49 790.282  12
   0   2  19 24801.6 2325.19   1
   0  -2 -19 23192.1 2327.37   5
   0  -2 -19 20507.3 2307.74  12
   0  -3  19 44329.1 3196.35   2
   0   3 -18 11769.6 1725.11   4
   0  -3  18 11893.4 1620.00   2
   0   3 -18 12518.2 1460.54   5
   0  -3  18 11702.5 1685.92   6
   0   3 -18 12178.1 1714.72  12
   0  -3  17 57044.0 3587.85   6
   0   3 -17 59107.6 3970.87  18
   0   3 -17 55590.1 3847.04  16
   0  -3  17 58334.7 3518.66   2
   0   3 -17 66144.7 3765.23  12
   0   3 -17 59628.0 3177.75   5
   0   3 -17 61163.0 3996.98  15
   0   3 -17 63710.8 4086.59  17
   0  -3  16 1585.46 749.834   6
   0   3 -16 2026.99 689.585   5
   0   3 -16 2052.97 766.017  12
   0   3 -16 1028.81 652.528  18
   0   3 -16 818.380 576.240  16
   0   3 -16 2294.04 821.505  17
   0  -3  16 1622.51 609.539   2
   0   3 -16 2899.17 934.240  15
   0  -3  15 56680.2 3237.28   2
   0   3 -15 54068.6 3513.29  17
   0   3 -15 55286.6 3217.81  12
   0   3 -15 53920.8 2821.55   5
   0   3 -15 55453.9 3578.83  16
   0   3 -15 57910.4 3605.55  15
   0   3 -15 54273.2 3531.96  18
   0   3 -14 16236.7 1818.69  16
   0  -3  14 16157.2 1641.50   2
   0   3 -14 12376.4 1569.78  15
   0   3 -14 16589.2 1823.49  18
   0   3 -14 14194.8 1565.95  12
   0   3 -14 18226.7 1513.49   5
   0   3 -14 14986.8 1740.41  17
   0  -3  14 13875.8 708.707  19
   0   3 -13 71663.5 3208.53   7
   0   3 -13 74595.5 3503.01  12
   0   3 -13 65233.3 3649.78  17
   0  -3  13 68515.8 2117.19  19
   0   3 -13 68502.9 3711.95  18
   0  -3  13 75477.4 3542.11   2
   0   3 -13 70255.3 3757.38  16
   0   3 -13 75571.5 3154.33   5
   0   3 -13 69129.7 3677.97  15
   0   3 -12 64743.5 3424.50  16
   0  -3  12 70568.2 3278.26   2
   0   3 -12 69407.3 3224.16  12
   0   3 -12 64757.4 3433.88  18
   0   3 -12 70807.2 2892.37   5
   0   3 -12 67639.2 3484.73  17
   0   3 -12 67200.3 2923.46   7
   0  -3  12 67529.8 2120.67  19
   0   3 -12 66220.3 3432.61  15
   0  -3  12 71632.8 2977.46   5
   0  -3  11 14712.2 1421.64   3
   0   3 -11 15240.1 1563.28  16
   0  -3  11 14750.7 1260.39   5
   0   3 -11 16113.6 1285.87   5
   0  -3  11 16263.1 690.728  20
   0   3 -11 15083.3 1555.27  18
   0  -3  11 17176.5 1535.84   2
   0   3 -11 16667.0 1610.96  15
   0   3 -11 15735.2 1582.76  17
   0   3 -11 16539.8 1476.75  12
   0   3 -11 17660.7 1533.69   2
   0   3 -11 17169.3 1369.30   7
   0   3 -10 121805. 4327.23   2
   0   3 -10 116309. 3887.20   7
   0   3 -10 118526. 4518.06  16
   0  -3  10 122800. 4551.57  17
   0   3 -10 113890. 4477.30  18
   0   3 -10 115774. 4497.14  17
   0  -3  10 122564. 4356.50   3
   0  -3  10 112948. 2775.21  20
   0  -3  10 118272. 4503.28  18
   0  -3  10 113872. 4390.92  16
   0  -3  10 127014. 4381.71   2
   0  -3  10 115060. 4383.31  15
   0   3 -10 119696. 4236.56  12
   0   3 -10 124746. 3919.42   5
   0   3 -10 113765. 4424.44  15
   0  -3  10 123530. 3972.37   5
   0  -3  10 122093. 4244.77  12
   0  -3   9 32595.5 1150.42  20
   0   3  -9 32028.2 1729.10   7
   0  -3   9 32299.8 2057.16  18
   0   3  -9 29711.2 1977.12  15
   0   3  -9 34893.0 1772.69   5
   0   3  -9 28358.9 1978.26  18
   0   3  -9 30486.7 2034.28  17
   0  -3   9 31205.8 1924.64   2
   0  -3   9 31805.2 1739.22   5
   0   3  -9 31582.6 1905.90  12
   0  -3   9 33633.8 2108.17  17
   0  -3   9 32762.6 1993.50   3
   0   3  -9 34936.4 2037.24   2
   0  -3   9 34386.8 1963.98  12
   0  -3   9 35086.3 2118.18  16
   0  -3   9 33114.5 2041.06  15
   0   3  -9 33298.6 2107.06  16
   0  -3   8 72091.9 2984.92   2
   0  -3   8 74471.8 2041.28  20
   0  -3   8 76067.6 2743.67   5
   0   3  -8 72884.7 3163.28  18
   0   3  -8 72002.0 3122.90  16
   0   3  -8 71995.0 2676.69   5
   0   3  -8 76308.3 3062.95   2
   0  -3   8 75675.1 2993.90  12
   0   3  -8 70357.8 2908.13  12
   0  -3   8 75836.1 3142.95  16
   0  -3   8 71562.2 3086.66  17
   0   3  -8 69754.6 3104.86  17
   0   3  -8 73653.8 2692.71   7
   0  -3   8 73050.7 3133.20  18
   0  -3   8 81486.0 3149.28   3
   0   3  -8 73142.2 3122.60  15
   0   3  -7 167673. 4914.93  12
   0  -3   7 172235. 4641.36   5
   0   3  -7 177757. 5086.02   2
   0  -3   7 177741. 5047.52   3
   0   3  -7 168087. 5149.18  17
   0   3  -7 166273. 5079.19  15
   0  -3   7 171904. 5147.39  18
   0  -3   7 172262. 5011.96   2
   0  -3   7 166913. 4904.39  12
   0   3  -7 168603. 5153.02  18
   0  -3   7 176151. 5136.46  16
   0   3  -7 169882. 5136.21  16
   0  -3   7 165230. 3904.52  20
   0   3  -7 171426. 4577.67   5
   0  -3   7 171586. 5141.79  17
   0   3  -6 67157.5 2738.09  17
   0   3  -6 70199.3 2766.65  16
   0   3  -6 69006.7 2712.38   2
   0   3  -6 64581.6 2673.56  15
   0   3  -6 71527.4 2671.17  12
   0   3  -6 71541.8 2422.04   4
   0  -3   6 68133.3 2599.14  12
   0   3  -6 68922.8 2782.58  18
   0   3  -6 67499.4 2367.25   5
   0   3  -6 60626.6 1591.28   9
   0  -3   6 64659.6 1945.03  20
   0  -3   6 68270.3 2420.66   5
   0  -3   6 68668.2 2723.80  16
   0  -3   5 256245. 6297.47  16
   0   3  -5 253457. 5774.16   4
   0  -3   5 249197. 5430.86  20
   0  -3   5 256562. 6336.82  17
   0  -3   5 255031. 5897.47   5
   0  -3   5 248722. 6306.67  18
   0   3  -5 224793. 4799.55   9
   0   3  -5 248964. 6333.10  18
   0   3  -5 257837. 6289.97   2
   0   3  -5 249258. 6299.20  16
   0   3  -5 248623. 5845.38   5
   0   3  -5 252372. 6290.63  15
   0   3  -5 250554. 6334.18  17
   0  -3   5 253670. 6164.53  12
   0   3  -4 10748.2 740.762   4
   0   3  -4 9704.63 878.293  17
   0   3  -4 9885.52 888.240  16
   0   3  -4 11110.8 941.682  18
   0  -3   4 10877.5 929.313  18
   0  -3   4 12106.7 952.181  16
   0  -3   4 10371.0 873.182  12
   0   3  -4 9534.24 837.698  15
   0   3  -4 11986.8 956.834   2
   0   3  -4 10342.0 789.467   5
   0   3  -4 9191.34 850.538  15
   0  -3   4 10358.4 796.392   5
   0  -3   4 9673.51 863.762  17
   0  -3   4 9432.65 657.796  20
   0  -3   3 228207. 5358.52  20
   0   3  -3 236462. 5567.51   5
   0   3  -3 239945. 5843.14  16
   0   3  -3 235903. 5743.39  15
   0   3  -3 237187. 5819.26  15
   0  -3   3 239134. 5820.30  16
   0   3  -3 235820. 5385.76  20
   0  -3   3 234033. 5851.33  18
   0   3  -3 240529. 5870.97  17
   0  -3   3 236834. 5836.95  17
   0  -3   3 241140. 5826.31  12
   0   3  -3 237901. 5317.40   4
   0   3  -3 239438. 5851.70   2
   0   3  -3 234540. 5859.89  18
   0  -3   3 239544. 5625.46   5
   0   3  -2 4095.07 523.773  18
   0  -3   2 4071.55 521.160  17
   0  -3   2 4346.95 344.048   9
   0  -3   2 3929.34 523.350  12
   0   3  -2 3466.65 471.481   5
   0   3  -2 4027.61 512.240   2
   0  -3   2 2982.08 399.414  20
   0   3  -2 3125.25 454.513  15
   0  -3   2 3885.72 386.921   4
   0  -3   2 4096.48 532.527  18
   0   3  -2 3403.95 474.878  17
   0  -3   2 4860.24 556.787   5
   0   3  -2 4007.31 509.887  16
   0   3  -2 3834.89 407.851   4
   0  -3   2 3332.47 474.944   2
   0  -3   2 3840.97 502.981  16
   0   3  -2 3716.40 442.766  20
   0  -3   1 192250. 4676.63  15
   0  -3   1 182108. 4670.56   2
   0   3  -1 194150. 4755.30  16
   0  -3   1 183487. 4293.38  11
   0   3  -1 194466. 4661.10  20
   0   3  -1 196599. 4665.18   7
   0  -3   1 185891. 4638.28  20
   0  -3   1 192362. 4236.14   9
   0   3  -1 195993. 4762.27   2
   0   3  -1 189829. 4633.08  10
   0  -3   1 186452. 4266.60   4
   0   3  -1 193983. 4779.26  18
   0  -3   1 186346. 4729.79  16
   0   3  -1 192681. 4694.16  15
   0   3  -1 192680. 4419.47   4
   0  -3   1 188561. 4763.12  17
   0  -3   1 191337. 4770.42   5
   0  -3   1 193796. 4897.68  12
   0   3  -1 191758. 4760.66  17
   0   3   0 266448. 6028.76  17
   0   3   0 249105. 5934.67   7
   0  -3   0 255756. 5872.90   2
   0   3   0 261003. 5959.61  15
   0   3   0 258012. 6002.04  18
   0   3   0 260097. 5987.66  20
   0  -3   0 263777. 5620.40  11
   0   3   0 262234. 5987.92  16
   0   3   0 257676. 5887.83   2
   0   3   0 253150. 5753.22  10
   0  -3   0 258415. 6079.96   5
   0  -3   0 266241. 5948.97  15
   0  -3   0 253750. 5988.03  16
   0   3   0 263064. 5977.90  18
   0  -3   0 263425. 6196.45  12
   0  -3   0 249565. 5973.16  20
   0   3   0 250661. 5626.76   4
   0  -3   0 256419. 6021.71  17
   0  -3   0 252397. 5618.35   4
   0   3   1 106170. 2935.22   2
   0  -3  -1 109324. 3056.68  15
   0   3   1 106691. 2810.92  10
   0   3   1 108398. 3151.27   7
   0   3   1 106932. 2993.22   8
   0  -3  -1 104926. 2821.35  11
   0   3   1 108303. 3080.81  16
   0  -3  -1 107456. 3172.34  17
   0  -3  -1 108133. 2887.47   4
   0   3   1 112849. 3119.13  15
   0  -3  -1 110054. 2606.58   6
   0   3   1 111018. 3195.95  20
   0  -3  -1 103007. 3113.27   7
   0   3   1 107414. 2880.88  11
   0   3   1 107780. 3077.80  18
   0  -3  -1 108253. 3258.56   3
   0   3   1 109685. 3101.12  17
   0  -3  -1 107083. 3278.61  12
   0  -3  -1 103653. 3112.41  16
   0  -3  -2 266907. 5719.85  10
   0  -3  -2 266242. 6465.03   3
   0   3   2 271795. 6420.47  20
   0  -3  -2 264717. 5977.74   1
   0  -3  -2 273644. 5409.62   6
   0  -3  -2 268713. 6045.88   4
   0   3   2 269072. 6215.76  13
   0   3   2 275145. 6250.94  16
   0   3   2 264475. 6041.76   8
   0   3   2 274591. 6293.83  18
   0   3   2 272424. 6271.14  15
   0   3   2 275360. 5958.08   2
   0   3   2 275243. 6262.19  17
   0  -3  -2 273091. 6189.49  18
   0  -3  -2 266048. 6155.99  15
   0   3   2 274738. 6074.78  11
   0  -3  -2 274863. 6521.01  12
   0   3   2 269228. 6345.32   7
   0   3   2 267068. 5769.60  10
   0  -3  -2 272232. 6295.27  16
   0  -3  -2 263680. 6354.30   7
   0   3   3 7734.58 749.394  20
   0   3   3 7594.71 667.216  13
   0   3   3 7570.22 690.779  17
   0  -3  -3 7488.86 662.583   4
   0  -3  -3 8183.10 622.086   1
   0   3   3 8328.84 721.364  18
   0   3   3 8311.60 769.435   7
   0  -3  -3 6902.88 479.685  10
   0  -3  -3 7333.10 738.988   7
   0  -3  -3 7198.10 658.585  15
   0   3   3 7687.48 697.537  15
   0   3   3 8242.37 719.511  17
   0   3   3 7014.30 602.096   8
   0   3   3 7518.25 676.032  16
   0   3   3 7530.37 556.933   2
   0   3   3 7965.74 678.667  11
   0  -3  -3 7028.68 701.386  16
   0   3   3 7852.68 788.095   3
   0  -3  -3 8304.30 700.043  18
   0   3   4 118194. 2966.37   2
   0   3   4 118579. 3419.08  11
   0  -3  -4 115879. 3415.43  15
   0  -3  -4 119245. 3187.87   8
   0   3   4 121067. 3352.32  13
   0  -3  -4 120982. 2854.12  10
   0   3   4 121812. 3681.17  20
   0   3   4 116805. 3180.92   1
   0  -3  -4 116801. 3652.36   7
   0   3   4 121366. 3500.14  17
   0   3   4 117303. 3449.46  15
   0   3   4 121835. 3493.87  18
   0   3   4 116787. 3465.93  16
   0   3   4 120134. 3699.90   3
   0  -3  -4 115045. 3414.51  18
   0   3   5 15624.2 1148.71  20
   0   3   5 14976.9 1066.38  18
   0  -3  -5 14701.7 909.211   8
   0   3   5 16873.2 1112.71  15
   0  -3  -5 14391.9 1017.09  15
   0   3   5 16018.1 1101.87  17
   0  -3  -5 14767.0 1035.83  18
   0  -3  -5 16105.8 1223.25   7
   0   3   5 14112.1 1030.64  16
   0   3   5 16977.4 1244.76   3
   0  -3  -5 15298.1 737.734  10
   0   3   5 17174.7 1136.61  16
   0   3   5 15998.8 965.060   1
   0   3   5 15729.7 973.126  13
   0   3   6 51050.9 1947.72   1
   0  -3  -6 48387.4 2133.23  17
   0   3   6 50704.8 2152.46  17
   0   3   6 52700.6 2202.10  16
   0   3   6 48097.0 2262.15   3
   0   3   6 51397.7 2148.07  15
   0   3   6 47934.5 2080.36  16
   0  -3  -6 51107.5 1898.49   8
   0  -3  -6 48962.8 2093.02  14
   0   3   6 49424.3 2276.51   7
   0   3   6 49176.7 2203.43  20
   0  -3  -6 50637.6 1898.87  13
   0  -3  -6 50695.6 2319.93   7
   0   3   6 50674.9 2150.26  18
   0  -3  -6 50050.4 2146.95  15
   0  -3  -6 49070.7 2136.57  18
   0   3   7 148136. 4645.94   3
   0   3   7 148758. 4345.93  16
   0  -3  -7 148955. 4701.89   3
   0  -3  -7 143526. 4206.48  14
   0  -3  -7 144038. 4609.16   7
   0  -3  -7 145113. 4377.60  18
   0   3   7 149107. 4471.49  20
   0   3   7 142907. 4564.00   7
   0  -3  -7 137430. 4335.47  17
   0  -3  -7 145234. 3951.31   8
   0  -3  -7 152322. 4437.23  15
   0  -3  -7 145161. 3908.77  13
   0   3   7 143505. 4044.84   1
   0   3   8 8719.55 953.669  20
   0  -3  -8 7668.76 806.461  14
   0  -3  -8 6574.04 693.306   8
   0  -3  -8 7540.62 859.182  18
   0   3   8 7376.34 928.388   7
   0  -3  -8 5977.59 775.406  15
   0   3   8 7599.49 553.923   2
   0  -3  -8 7184.94 856.512  17
   0  -3  -8 7972.92 994.863   3
   0  -3  -8 6775.95 675.746  13
   0  -3  -8 7130.33 913.750   7
   0   3   8 7531.98 829.725  16
   0   3   8 6697.44 890.720   3
   0   3   9 205972. 4509.77   2
   0   3   9 208561. 6074.82   3
   0  -3  -9 201222. 5051.97  13
   0  -3  -9 212696. 6143.58   7
   0  -3  -9 200698. 5366.36  14
   0   3   9 207829. 5742.24  20
   0   3   9 210792. 6082.93   7
   0   3   9 215170. 5854.47  17
   0  -3  -9 197118. 5718.88  18
   0  -3  -9 211826. 5324.80   8
   0  -3  -9 194850. 5727.42  17
   0   3   9 183462. 4021.41   6
   0   3   9 200672. 5652.00  16
   0  -3  -9 211501. 6238.57   3
   0  -3  -9 208933. 5814.52  15
   0   3   9 163574. 3960.18   6
   0   3   9 220331. 5906.16  16
   0   3   9 217485. 5845.55  15
   0   3   9 222329. 5930.12  18
   0   3  10 174.732 114.651   6
   0  -3 -10 898.012 312.401  14
   0   3  10 505.105 375.389   3
   0   3  10-39.8204 140.525   2
   0  -3 -10 507.135 388.821   7
   0  -3 -10 303.785 402.630   3
   0   3  10 502.442 358.872  16
   0   3  10 148.335 292.579  17
   0  -3 -10 517.391 417.313  18
   0  -3 -10 348.139 261.538  13
   0  -3 -10 509.099 363.338  15
   0  -3 -10 718.326 357.072   8
   0   3  10 505.383 383.189   7
   0   3  10 713.697 436.772  18
   0   3  10 657.927 399.127  15
   0   3  10 378.965 370.759  16
   0   3  10 665.249 311.808   1
   0  -3 -10 223.867 341.457  17
   0   3  10 488.078 393.510  20
   0   3  11 181333. 5636.01  16
   0   3  11 191406. 5892.14  16
   0   3  11 168056. 4116.92   6
   0  -3 -11 176075. 4930.25  13
   0   3  11 186346. 4404.34   2
   0   3  11 182729. 6062.76   7
   0   3  11 186584. 5638.21  20
   0  -3 -11 181988. 4567.29  19
   0   3  11 200355. 5997.99  18
   0   3  11 191701. 5852.53  15
   0   3  11 192875. 5912.78  17
   0  -3 -11 183035. 5222.72  14
   0  -3 -11 203270. 6448.38   3
   0  -3 -11 182225. 5810.68  15
   0   3  11 182604. 5432.93   1
   0  -3 -11 184198. 5887.55  17
   0  -3 -11 179122. 5808.49  18
   0  -3 -11 180553. 5252.09   8
   0   3  12 34124.8 1360.89   6
   0  -3 -12 34805.9 1915.85  14
   0   3  12 35479.2 2130.25  20
   0   3  12 37012.0 2324.94  18
   0   3  12 37063.9 1484.12   2
   0  -3 -12 31461.0 1395.74  19
   0   3  12 31782.9 2333.86   7
   0  -3 -12 36220.4 2371.04  17
   0  -3 -12 36701.7 2369.22  18
   0  -3 -12 32405.7 1745.95  13
   0   3  12 38175.4 2353.36  16
   0  -3 -12 38867.1 2418.07  15
   0   3  12 35942.2 2122.07   1
   0   3  12 35342.1 2251.95  15
   0  -3 -12 35361.1 2530.66   3
   0  -3 -12 38012.4 2059.74   8
   0   3  12 32512.1 2124.22  16
   0   3  12 40797.2 2447.29  17
   0   3  13 66516.5 3066.73  20
   0   3  13 67294.3 3552.69   7
   0   3  13 60925.0 2057.34   6
   0  -3 -13 65375.2 3356.64  15
   0  -3 -13 64745.1 2602.09  13
   0  -3 -13 66083.7 3651.58   3
   0  -3 -13 65415.1 3388.65  18
   0   3  13 64407.6 3058.26   1
   0  -3 -13 60561.7 3289.00  17
   0   3  13 64703.9 2132.16   2
   0  -3 -13 55033.6 1841.65  19
   0  -3 -14 58116.0 3354.74  18
   0  -3 -14 65299.3 3745.62   3
   0   3  14 58664.6 2109.15   6
   0  -3 -14 55120.3 3280.32  17
   0   3  14 55574.5 2972.27   1
   0   3  14 63887.4 2159.43   2
   0   3  14 66507.9 3633.16   7
   0  -3 -14 58571.9 3362.17  15
   0  -3 -14 61151.2 2597.39  13
   0  -3 -15 4915.74 1027.74  15
   0   3  15 6081.38 1178.03   7
   0   3  15 5630.19 990.123   1
   0  -3 -15 7363.92 1246.24   5
   0  -3 -15 5531.17 1150.65   3
   0  -3 -15 6106.96 1119.04  17
   0  -3 -15 4189.62 973.208  18
   0   3  16 60178.6 3411.79  16
   0  -3 -16 56995.0 3554.01  18
   0  -3 -16 64300.5 3784.03   5
   0   3  16 60798.1 3326.38   1
   0  -3 -16 58542.6 3581.77  17
   0   3  16 57648.3 3660.13   7
   0  -3 -16 60977.2 3660.00  15
   0  -3 -16 61426.4 3961.63   3
   0  -3 -17 2267.38 900.369   5
   0  -3 -17 1710.74 757.091  15
   0  -3 -17 244.737 643.871  18
   0   3  17 1284.20 716.783   7
   0  -3 -17 734.854 696.777   3
   0   3  17 756.825 572.849   1
   0  -3 -17 63.0089 551.449  17
   0   3  17 2439.02 902.168  16
   0   3  18 40680.2 2859.64   1
   0  -3 -18 35478.8 3014.60  15
   0   3  18 42628.6 3038.92  16
   0  -3 -18 40900.0 3198.38  18
   0  -3 -18 39261.7 3133.57   5
   0  -3 -18 37957.3 3088.08  17
   0   3  19 12625.3 1659.21   1
   0  -4  18 35241.6 2921.71   2
   0   4 -17-17.9243 503.900   5
   0   4 -17 636.109 656.748  12
   0  -4  17-139.981 581.149   6
   0   4 -17 46.0279 548.069   4
   0  -4  17-185.474 597.529   2
   0   4 -16 36099.7 2702.83   4
   0  -4  16 32696.8 2738.38   6
   0   4 -16 37254.4 3094.18  17
   0   4 -16 29846.4 2788.56  16
   0   4 -16 33616.1 2685.39  12
   0   4 -16 33698.0 2274.03   5
   0   4 -16 32984.6 2902.16  15
   0   4 -16 32178.0 2918.42  18
   0  -4  16 32392.7 2641.08   2
   0   4 -15 26335.3 2215.15   4
   0  -4  15 25738.1 2266.48   2
   0   4 -15 30982.7 2706.00  18
   0   4 -15 24505.2 2406.10  16
   0   4 -15 23774.9 2389.07  17
   0   4 -15 22312.2 2293.44  15
   0   4 -15 28981.0 2040.14   5
   0  -4  15 27076.4 2397.05   6
   0   4 -15 26135.2 2279.73  12
   0  -4  14 19368.3 1912.17   2
   0   4 -14 19883.2 2088.06  18
   0   4 -14 20263.2 1939.29  12
   0   4 -14 18667.1 2047.22  16
   0  -4  14 22656.3 1821.25   5
   0   4 -14 21137.1 1701.39   5
   0   4 -14 18273.7 2038.40  17
   0   4 -14 20607.8 1869.58   4
   0   4 -14 19750.7 2058.25  15
   0   4 -13 142637. 5211.25   4
   0  -4  13 142482. 5505.07   2
   0  -4  13 143059. 4128.26  19
   0   4 -13 148185. 5495.15  12
   0   4 -13 145097. 5921.95  18
   0   4 -13 146860. 5872.78  15
   0   4 -13 144011. 4940.91   7
   0   4 -13 138910. 5799.78  17
   0   4 -13 141938. 5863.42  16
   0  -4  13 148440. 5073.49   5
   0   4 -13 151147. 4947.50   5
   0   4 -12 19615.2 1938.39  18
   0   4 -12 20357.4 1685.34   4
   0  -4  12 15878.9 729.377  20
   0   4 -12 14090.6 1666.63  17
   0   4 -12 19653.1 1761.01  12
   0   4 -12 17519.3 1440.24   7
   0   4 -12 18683.4 1480.15   5
   0   4 -12 19711.6 1940.05  16
   0  -4  12 18441.0 1747.89   2
   0   4 -12 19493.4 1906.93  15
   0  -4  12 19767.4 1570.51   5
   0   4 -11 177196. 6194.36  15
   0   4 -11 184879. 5356.08   5
   0  -4  11 183788. 6021.71   2
   0   4 -11 174940. 5307.37   7
   0  -4  11 177388. 5421.58   5
   0   4 -11 173281. 6186.40  16
   0   4 -11 174186. 5529.91   4
   0   4 -11 180772. 6303.80  17
   0  -4  11 164921. 3988.35  20
   0   4 -11 174131. 6207.48  18
   0   4 -11 183112. 5927.25  12
   0   4 -10 1870.60 564.857  12
   0   4 -10 3018.87 751.920  16
   0  -4  10 1410.62 499.213   3
   0  -4  10 2422.36 542.536   5
   0   4 -10 1487.89 218.921   9
   0  -4  10 1076.41 521.750   2
   0   4 -10 2206.93 647.967  18
   0   4 -10 2131.93 658.493  17
   0  -4  10 1924.65 305.269  20
   0   4 -10 2060.17 552.931   4
   0   4 -10 2509.28 719.707  15
   0   4 -10 1292.68 476.067   5
   0   4 -10 2340.04 522.836   7
   0   4  -9 88050.9 3845.78  17
   0  -4   9 87169.9 3713.39  16
   0   4  -9 86768.9 3590.78  12
   0   4  -9 95001.4 3901.70  15
   0  -4   9 88978.9 3755.88  17
   0  -4   9 93417.0 3855.56  18
   0   4  -9 95103.6 3298.32   5
   0   4  -9 92585.8 3252.13   7
   0  -4   9 89450.5 3697.78   2
   0  -4   9 91511.6 2546.68  20
   0   4  -9 86235.1 3788.88  16
   0  -4   9 90501.6 3316.15   5
   0  -4   9 90183.4 3607.67  12
   0   4  -9 88491.1 3313.87   4
   0   4  -9 98016.1 3853.72   2
   0   4  -9 86128.9 3808.38  18
   0  -4   9 95255.1 3760.71   3
   0   4  -8 37588.6 2154.86  12
   0  -4   8 43344.7 2315.53   3
   0   4  -8 37195.6 2214.03   2
   0   4  -8 39486.1 1934.19   5
   0  -4   8 37130.7 2219.01  17
   0  -4   8 37346.7 1475.11  20
   0   4  -8 27103.3 852.341   9
   0   4  -8 36890.2 2251.08  17
   0  -4   8 34537.4 2112.36   2
   0   4  -8 38031.7 2285.79  18
   0  -4   8 36859.8 2205.75  16
   0   4  -8 38291.7 1917.58   4
   0   4  -8 35792.7 2187.31  15
   0  -4   8 38630.7 2143.69  12
   0  -4   8 36974.5 1910.31   5
   0  -4   8 39235.0 2288.83  18
   0   4  -8 35190.9 2184.18  16
   0  -4   7 29089.8 1327.53  20
   0   4  -7 26674.7 1864.00  17
   0  -4   7 31975.2 1980.06  18
   0   4  -7 24308.0 1694.26  12
   0  -4   7 33466.0 2023.85  17
   0   4  -7 26241.2 1765.04  15
   0   4  -7 26711.4 1835.85  15
   0   4  -7 30985.7 1986.58  16
   0  -4   7 27785.7 1615.71   5
   0   4  -7 29996.9 1970.75  18
   0   4  -7 28333.0 1856.95   2
   0  -4   7 27565.0 1825.29   2
   0  -4   7 29754.7 1893.57  16
   0   4  -7 27913.7 1584.46   5
   0  -4   7 29322.5 1809.32  12
   0  -4   6 141570. 4577.53   2
   0   4  -6 141183. 4607.52  15
   0  -4   6 147557. 4571.53  12
   0   4  -6 139240. 4635.65  17
   0   4  -6 145890. 4586.24  12
   0   4  -6 144645. 4696.98  18
   0  -4   6 141217. 4640.46  18
   0  -4   6 143354. 4243.03   5
   0   4  -6 139918. 4513.16  15
   0  -4   6 139090. 3773.38  20
   0  -4   6 140231. 4615.93  17
   0   4  -6 139040. 4152.65   5
   0   4  -6 141091. 4632.94  16
   0  -4   6 139951. 4579.77  16
   0   4  -6 147671. 4675.98   2
   0  -4   5 614.652 244.700  20
   0   4  -5 347.552 271.966  15
   0  -4   5 418.272 338.112  18
   0   4  -5 1050.73 413.768  18
   0   4  -5-1.26871 230.590   2
   0   4  -5 343.797 232.801   4
   0  -4   5 472.933 294.344   5
   0  -4   5 212.064 250.730  16
   0  -4   5 488.031 341.145   2
   0  -4   5 302.062 279.043  12
   0   4  -5-291.516 337.760  12
   0   4  -5-50.8470 211.520   5
   0   4  -5 324.310 286.427  17
   0  -4   5 17.5486 249.505  17
   0   4  -5-94.5217 294.476  16
   0   4  -5 860.662 380.940  15
   0   4  -4 116983. 3847.07  15
   0   4  -4 114056. 3550.93   5
   0  -4   4 119077. 3851.90  12
   0  -4   4 117193. 3891.50  17
   0  -4   4 116898. 3637.60   5
   0   4  -4 112299. 3839.13  18
   0  -4   4 113843. 3816.20   2
   0  -4   4 119653. 3888.06  16
   0   4  -4 116645. 3316.97   4
   0  -4   4 116401. 3367.82  20
   0   4  -4 113097. 3824.97  16
   0   4  -4 115104. 3870.45  17
   0   4  -4 116160. 3859.09   2
   0  -4   4 117593. 3908.65  18
   0  -4   3 24538.0 1331.60  20
   0  -4   3 24867.1 989.118   9
   0  -4   3 22229.5 1432.52   2
   0  -4   3 25329.7 1207.10   4
   0   4  -3 25130.6 1543.66  17
   0   4  -3 26068.8 1494.22  10
   0  -4   3 26665.2 1579.00  16
   0   4  -3 25059.3 1339.17  20
   0   4  -3 25962.4 1550.87   2
   0   4  -3 25532.0 1538.34  16
   0   4  -3 27730.7 1298.80   4
   0  -4   3 25815.8 1472.38   5
   0  -4   3 25458.2 1540.68  17
   0   4  -3 26723.0 1460.00   5
   0   4  -3 26055.5 1575.09  18
   0  -4   3 23922.5 1506.73  18
   0  -4   3 25222.6 1545.94  12
   0  -4   2 99755.4 3389.70  12
   0   4  -2 97656.0 3145.56  10
   0   4  -2 99295.0 3261.74   2
   0  -4   2 95054.0 3195.50   2
   0   4  -2 92291.0 3012.78   7
   0  -4   2 100307. 3310.09  17
   0   4  -2 92861.1 3209.45  18
   0  -4   2 98632.7 2737.76   4
   0   4  -2 94449.9 2830.58   4
   0   4  -2 96437.4 3046.17  20
   0  -4   2 93549.1 2544.14   9
   0   4  -2 85230.1 3112.89  17
   0   4  -2 100903. 3278.24  16
   0  -4   2 94200.9 2716.42  11
   0  -4   2 98908.2 3246.87   5
   0  -4   2 96251.3 3245.48  16
   0   4  -1 129256. 3755.83  18
   0  -4   1 121522. 3218.29  11
   0   4  -1 120449. 3664.98  15
   0  -4   1 118854. 3164.11   9
   0   4  -1 121734. 3635.95  20
   0   4  -1 119772. 3669.88  16
   0  -4   1 124048. 3647.45  15
   0   4  -1 126198. 3650.51   7
   0   4  -1 120466. 3706.10  17
   0  -4   1 118849. 3644.89   2
   0  -4   1 119505. 3750.76  17
   0  -4   1 121484. 3202.87   4
   0  -4   1 120730. 3765.76   5
   0   4  -1 123962. 3751.13  18
   0   4  -1 116432. 3548.74  10
   0  -4   1 119643. 3721.55  16
   0   4  -1 120580. 3667.39   2
   0   4  -1 121613. 3346.12   4
   0  -4   1 126030. 3912.05  12
   0  -4   0 44439.6 1938.14  15
   0  -4   0 50880.7 2145.80  16
   0   4   0 47805.5 2057.73  18
   0   4   0 45582.3 1753.45   4
   0  -4   0 45890.9 1708.38  11
   0   4   0 47220.3 2041.36  20
   0  -4   0 49101.7 2132.03  17
   0   4   0 49332.5 2087.22  17
   0  -4   0 50883.2 2251.33  12
   0   4   0 50695.5 2110.67  15
   0  -4   0 45289.0 1729.35   4
   0   4   0 43570.2 1998.36  18
   0   4   0 47636.3 1897.29  10
   0   4   0 45807.2 1979.21   7
   0  -4   0 49230.2 2159.69   5
   0   4   0 51555.2 2030.47   2
   0   4   0 46887.2 2022.71  16
   0  -4   0 47026.2 1712.02   6
   0  -4   0 46314.3 1954.10   2
   0  -4  -1 492182. 10191.8   6
   0   4   1 501924. 10632.0  11
   0  -4  -1 506815. 10544.8  11
   0   4   1 512127. 11048.0  18
   0   4   1 515685. 10801.8   2
   0  -4  -1 519682. 10964.2  15
   0   4   1 518763. 11066.8  18
   0  -4  -1 506335. 11307.5   5
   0  -4  -1 510827. 11139.5  17
   0   4   1 489242. 10566.5  10
   0   4   1 500617. 11117.3  20
   0   4   1 510364. 10904.7   8
   0   4   1 515605. 11052.7  17
   0  -4  -1 483754. 10551.8   4
   0   4   1 515384. 11007.4  16
   0  -4  -1 516924. 11416.1  12
   0   4   1 521337. 11087.6   7
   0  -4  -1 512327. 11100.7  16
   0   4   1 528454. 11093.4  15
   0   4   2 883.607 314.144  15
   0  -4  -2 901.714 373.797  16
   0   4   2 1607.85 384.680   2
   0  -4  -2 978.593 304.536   4
   0   4   2 2980.50 590.865  13
   0   4   2 1411.68 400.561  17
   0   4   2 2331.77 490.508   8
   0   4   2 1737.61 399.865  11
   0  -4  -2 1073.62 383.817   7
   0  -4  -2 1307.34 329.955   1
   0  -4  -2 2129.40 510.462  15
   0   4   2 1301.07 445.422  20
   0   4   2 1093.24 359.227  16
   0  -4  -2 1885.96 289.940   6
   0  -4  -2 1079.38 424.437  12
   0   4   2 1727.53 351.305  10
   0   4   2 1101.77 361.943  18
   0   4   3 328643. 7397.64  11
   0   4   3 333080. 7675.53  18
   0   4   3 332013. 7870.30  20
   0  -4  -3 306205. 7302.62   4
   0  -4  -3 322516. 7634.55  16
   0   4   3 334588. 7662.36  15
   0   4   3 316293. 7560.39  13
   0  -4  -3 330165. 7928.02  12
   0   4   3 333365. 7155.12   2
   0   4   3 322273. 7538.98  16
   0  -4  -3 330092. 7556.35  18
   0  -4  -3 329449. 7538.04  15
   0  -4  -3 327554. 7839.79   7
   0   4   3 323342. 7592.61  17
   0  -4  -3 332395. 7965.06   3
   0   4   3 337298. 7711.96  17
   0   4   3 317766. 7305.14   8
   0  -4  -3 321105. 7186.02   1
   0   4   4 6964.80 735.628  13
   0  -4  -4 6313.95 514.758  10
   0   4   4 5508.91 698.371  16
   0   4   4 6161.92 790.470  20
   0   4   4 6593.62 744.663  15
   0  -4  -4 6400.76 802.424   7
   0   4   4 5412.52 676.930  18
   0  -4  -4 6167.68 722.915  15
   0   4   4 6653.73 602.409   2
   0   4   4 5704.46 755.388   7
   0   4   4 6359.86 741.650  17
   0  -4  -4 5424.26 681.789  18
   0  -4  -4 6065.74 812.836  12
   0   4   4 6236.49 647.013   8
   0  -4  -4 6425.86 737.941  16
   0  -4  -4 6391.89 703.596   4
   0  -4  -4 5221.89 584.818   1
   0   4   4 6396.14 758.044  17
   0  -4  -4 5649.75 779.720   3
   0  -4  -5 86853.1 3350.87   3
   0   4   5 86157.8 2922.67  13
   0   4   5 87674.1 3067.25  16
   0  -4  -5 80713.6 2994.21   4
   0   4   5 84600.1 3319.47   3
   0  -4  -5 85840.9 3294.28   7
   0  -4  -5 80669.9 2985.45  15
   0  -4  -5 80175.5 2677.27   8
   0   4   5 90773.5 3344.07   7
   0   4   5 87194.3 3078.20  17
   0   4   5 86959.1 2541.03   2
   0  -4  -5 84155.9 3031.65  18
   0   4   5 85520.9 3258.09  20
   0  -4  -5 84823.1 2330.66  10
   0   4   6 88366.2 3165.88  16
   0  -4  -6 87840.0 2385.77  10
   0   4   6 89586.1 2547.65   2
   0  -4  -6 93174.9 3523.97   7
   0  -4  -6 85099.1 3146.40  18
   0   4   6 89936.5 3456.70   7
   0   4   6 84953.9 2861.85   1
   0   4   6 85434.5 3155.84  11
   0   4   6 90077.3 3418.38  20
   0  -4  -6 84796.1 3136.97  15
   0  -4  -6 85306.8 3463.41   3
   0  -4  -6 86337.4 2811.27   8
   0   4   6 89498.6 3497.30   3
   0   4   6 86921.0 2972.28  13
   0  -4  -7 9538.88 823.760   8
   0  -4  -7 9537.97 975.036  18
   0   4   7 10565.7 1124.54   7
   0   4   7 8764.10 959.259  11
   0   4   7 8480.61 951.510  16
   0  -4  -7 9428.26 974.491  15
   0   4   7 9040.35 1007.77  20
   0  -4  -7 9783.01 1088.72   7
   0  -4  -7 11045.3 1193.65   3
   0  -4  -7 9589.96 619.686  10
   0   4   7 9200.75 1079.34   3
   0  -4  -7 10520.2 1033.82  14
   0   4   7 9425.30 641.298   2
   0   4   8 152884. 5036.18  20
   0   4   8 149014. 3725.40   2
   0   4   8 152613. 4773.69  16
   0   4   8 161560. 4910.61  18
   0   4   8 161717. 4916.39  16
   0  -4  -8 147967. 4308.77   8
   0  -4  -8 147648. 3721.36  10
   0   4   8 158977. 5279.80   3
   0   4   8 154754. 4947.09  11
   0  -4  -8 154156. 4879.93  15
   0  -4  -8 151475. 4818.63  14
   0  -4  -8 155945. 5248.45   7
   0  -4  -8 153359. 4864.25  18
   0   4   8 162588. 4907.21  15
   0  -4  -8 167339. 5431.62   3
   0   4   8 164305. 4942.62  17
   0   4   8 158105. 5208.20   7
   0  -4  -9 4615.85 797.229  18
   0   4   9 4607.21 454.240   2
   0  -4  -9 4085.14 699.785  14
   0   4   9 4861.70 786.011  11
   0   4   9 4868.25 778.993  18
   0  -4  -9 4305.18 795.677  17
   0  -4  -9 4849.16 856.000   3
   0  -4  -9 4755.59 782.188  15
   0  -4  -9 4718.23 491.972  10
   0   4   9 4126.14 704.523  16
   0  -4  -9 4263.73 621.239   8
   0   4   9 5321.40 798.125  15
   0   4   9 4794.90 774.486  17
   0   4   9 4121.17 739.074  20
   0   4   9 5775.04 908.060   7
   0   4   9 5545.88 813.709  16
   0   4  10 95903.5 4135.62   7
   0   4  10 93052.1 2618.55   2
   0   4  10 106219. 4005.91  16
   0   4  10 105991. 3961.84  15
   0   4  10 93260.1 3477.29   1
   0  -4 -10 99299.6 3958.48  18
   0  -4 -10 97748.9 3386.54   8
   0  -4 -10 95562.5 3658.46  14
   0   4  10 102230. 3945.03  17
   0  -4 -10 98444.4 3934.32  15
   0   4  10 102737. 3949.57  18
   0   4  10 97730.9 3937.54  20
   0  -4 -10 101689. 4003.87  17
   0   4  10 99450.7 3846.74  16
   0  -4 -10 108947. 4446.14   3
   0   4  11 14107.5 1426.06  17
   0   4  11 17859.5 1585.58  18
   0   4  11 15015.5 1414.95  16
   0  -4 -11 15174.5 1337.94  14
   0   4  11 13500.9 1395.63  16
   0   4  11 12340.8 731.935   2
   0   4  11 16322.5 1510.81  15
   0  -4 -11 13446.6 1170.54   8
   0  -4 -11 15482.6 1489.90  15
   0   4  11 16620.5 1658.07   7
   0  -4 -11 12983.7 1401.78  18
   0  -4 -11 13577.6 1428.96  17
   0   4  11 16198.5 1329.73   1
   0  -4 -11 16514.7 1720.40   3
   0  -4 -12 16246.2 1617.88  18
   0  -4 -12 17545.5 1396.55   8
   0   4  12 20933.2 1953.02   7
   0  -4 -12 18922.5 1742.61  17
   0   4  12 21728.6 1770.72  16
   0  -4 -12 19112.2 1337.04  13
   0   4  12 20543.9 1568.16   1
   0   4  12 18121.0 886.748   2
   0  -4 -12 20236.2 1773.11  15
   0  -4 -12 24883.2 2174.93   3
   0  -4 -12 19990.2 1568.80  14
   0  -4 -12 18965.5 1277.40  19
   0  -4 -13 51093.7 2975.35  18
   0   4  13 41916.5 1470.60   2
   0   4  13 50044.0 2827.50  16
   0  -4 -13 46881.8 2208.34  13
   0  -4 -13 52709.0 3326.62   3
   0  -4 -13 45351.7 2380.48   8
   0  -4 -13 49975.8 2591.83  14
   0   4  13 47184.4 2554.68   1
   0  -4 -13 49625.1 2964.26  17
   0  -4 -13 49331.6 2936.28  15
   0   4  13 50280.0 3197.61   7
   0  -4 -14 1130.00 673.494   3
   0   4  14 1460.01 724.720   7
   0  -4 -14 956.033 580.840  17
   0  -4 -14 1081.38 644.939  15
   0   4  14 876.757 409.016   1
   0   4  14 1104.60 567.746  16
   0  -4 -14 913.733 574.116  18
   0  -4 -15 83359.8 4600.35   3
   0   4  15 77156.9 3875.35  16
   0  -4 -15 75667.7 4066.43  17
   0  -4 -15 77605.5 4085.11  18
   0   4  15 73964.7 3570.11   1
   0   4  15 85193.6 4511.01   7
   0  -4 -15 82794.7 4213.61  15
   0  -4 -16 2144.63 1002.61   3
   0   4  16 1735.66 610.465   1
   0  -4 -16 1871.59 775.450  17
   0   4  16 3952.42 1084.85   7
   0  -4 -16 1738.18 766.718  18
   0   4  16 1178.43 622.719  16
   0  -4 -16 2404.21 861.054  15
   0  -4 -17 96275.2 4903.00  17
   0   4  17 95733.2 4596.06  16
   0  -4 -17 103549. 5270.37   5
   0   4  17 90408.3 4263.17   1
   0  -4 -17 91557.2 4780.69  18
   0  -4 -17 96093.0 4870.39  15
   0   4  18 15597.0 1925.00  16
   0   5 -17 26412.8 2430.15   4
   0   5 -16 24266.8 2353.18  12
   0   5 -16 19224.5 2011.01   4
   0   5 -16 19442.5 1773.07   5
   0  -5  16 23074.6 2362.77   2
   0   5 -15 3088.15 1008.82  16
   0  -5  15 2947.04 931.813   2
   0   5 -15 5223.62 1138.07  12
   0   5 -15 2541.54 864.759  15
   0   5 -15 2226.51 882.379  17
   0   5 -15 2899.92 889.779  18
   0   5 -15 3751.65 944.081   4
   0   5 -15 3318.95 747.576   5
   0  -5  15 3783.85 986.749   6
   0   5 -14 40761.9 3125.38  17
   0   5 -14 38217.9 3049.23  18
   0  -5  14 36511.1 2827.57   6
   0   5 -14 33874.3 2464.81   4
   0   5 -14 37928.7 2356.26   5
   0   5 -14 37774.1 2801.21  12
   0  -5  14 33696.9 2691.19   2
   0   5 -14 39270.6 3055.56  15
   0   5 -14 32269.9 2811.87  16
   0   5 -13 1487.02 541.872   5
   0   5 -13 4367.55 1006.89  12
   0  -5  13 4496.49 1104.40   2
   0   5 -13 1906.74 804.107  15
   0   5 -13 2191.88 836.759  16
   0   5 -13 2303.57 706.505   4
   0   5 -13 2333.08 849.655  17
   0   5 -13 4239.03 1082.19  18
   0  -5  13 3496.60 918.504   6
   0  -5  12 112593. 4302.18   5
   0  -5  12 123449. 5089.41   2
   0   5 -12 115024. 4847.10  12
   0   5 -12 113522. 4179.45   7
   0   5 -12 107914. 5029.87  18
   0   5 -12 116618. 5197.27  17
   0   5 -12 108882. 4349.58   4
   0   5 -12 109117. 5043.71  16
   0   5 -12 114808. 5101.77  15
   0   5 -12 113036. 4212.08   5
   0  -5  12 104626. 2912.60  20
   0   5 -11 10294.3 1411.68  15
   0   5 -11 10116.3 1359.98  12
   0   5 -11 10221.6 1441.17  17
   0  -5  11 9225.14 726.027  20
   0   5 -11 11919.1 1555.25  18
   0   5 -11 10724.0 1158.17   5
   0   5 -11 8207.04 1077.12   4
   0  -5  11 10383.2 1369.00   2
   0   5 -11 7653.04 1244.49  16
   0  -5  11 9961.18 1122.63   5
   0   5 -11 10368.6 1114.72   7
   0   5 -10 146357. 5621.35  16
   0   5 -10 132324. 4686.47   4
   0  -5  10 144961. 3904.08  20
   0   5 -10 146509. 5646.11  17
   0  -5  10 142392. 4852.12   5
   0   5 -10 154204. 5440.45  12
   0   5 -10 147497. 4707.69   7
   0   5 -10 141721. 5506.77  15
   0   5 -10 143634. 5614.78  18
   0   5 -10 148371. 4792.79   5
   0  -5  10 149784. 5514.36   2
   0   5  -9 26415.5 1997.75  12
   0   5  -9 22945.9 1968.69  16
   0  -5   9 23987.7 1708.03   5
   0  -5   9 24561.9 1937.21   3
   0   5  -9 25517.2 2090.45  18
   0   5  -9 23683.8 1637.26   4
   0   5  -9 22514.9 1959.71  17
   0   5  -9 24880.3 1697.80   5
   0  -5   9 24321.6 1956.39   2
   0   5  -9 23590.0 1977.27  15
   0   5  -8 41310.2 2578.09  17
   0  -5   8 34396.7 2301.91   2
   0   5  -8 42255.8 2585.03  16
   0   5  -8 36045.2 1982.13   4
   0   5  -8 36571.7 2436.35  18
   0   5  -8 43566.4 2515.69  12
   0   5  -8 43998.2 2612.44  15
   0   5  -8 43964.3 2217.57   5
   0  -5   8 41884.9 2215.34   5
   0   5  -7 85742.0 3159.85   4
   0   5  -7 90874.6 3386.73   5
   0   5  -7 92078.5 3877.30  16
   0   5  -7 91232.1 3893.56  18
   0   5  -7 91943.1 3788.62  12
   0  -5   7 88767.4 3755.74  16
   0  -5   7 94894.9 3881.32  17
   0   5  -7 89916.0 3737.81  15
   0  -5   7 93086.8 3824.04   2
   0  -5   7 90762.2 3841.00  18
   0  -5   7 89031.9 3696.30  12
   0  -5   7 89398.1 3425.13   5
   0   5  -7 86564.3 3748.87  15
   0   5  -7 90186.5 3824.31   2
   0   5  -7 86856.3 3817.96  17
   0   5  -6 4.94487 376.232  16
   0  -5   6 133.170 312.109  18
   0   5  -6 250.198 394.732  12
   0  -5   6 33.6246 303.878   2
   0   5  -6 241.098 261.683   2
   0   5  -6 431.556 370.854  15
   0   5  -6 675.637 352.903  15
   0  -5   6 663.932 412.818  17
   0   5  -6 315.902 358.150  17
   0  -5   6 234.206 301.176   5
   0   5  -6 394.596 399.090  18
   0  -5   6 359.956 286.348  12
   0  -5   6 74.6644 292.112  16
   0   5  -6 331.591 279.273   5
   0   5  -5 221330. 6371.29  10
   0   5  -5 226220. 6504.27  12
   0  -5   5 228141. 6504.10  12
   0  -5   5 226743. 6211.41   5
   0   5  -5 221638. 6475.05   2
   0  -5   5 229070. 6569.11  17
   0   5  -5 212319. 5996.60   5
   0   5  -5 228372. 6453.10  15
   0  -5   5 223716. 6531.14  18
   0   5  -5 224429. 6485.40  15
   0   5  -5 225411. 6569.72  18
   0   5  -5 221634. 6477.52  16
   0   5  -5 214616. 6465.10  17
   0  -5   5 223594. 6489.02  16
   0  -5   5 214090. 6381.64   2
   0  -5   4 14719.9 1336.73  17
   0   5  -4 14654.0 1294.25  15
   0  -5   4 14650.2 1323.33  12
   0   5  -4 12718.0 1278.08  12
   0   5  -4 13120.1 1249.40  18
   0  -5   4 16794.0 1322.10   5
   0  -5   4 14886.6 1311.61   2
   0   5  -4 16366.8 1355.66  10
   0   5  -4 15784.1 1330.68  15
   0   5  -4 17406.9 1403.12   2
   0   5  -4 14616.7 1062.31   4
   0  -5   4 14144.5 1298.62  16
   0  -5   4 14310.3 1314.84  18
   0   5  -4 16378.5 1378.07  16
   0   5  -4 14796.1 1330.98  17
   0   5  -3 119238. 3806.59  20
   0   5  -3 117379. 4083.90  17
   0  -5   3 120412. 4198.99  12
   0  -5   3 122196. 3811.51  20
   0   5  -3 123377. 4055.17  10
   0  -5   3 116100. 4088.94  17
   0   5  -3 118069. 3536.43   4
   0   5  -3 122996. 4115.85  16
   0  -5   3 118606. 4099.62  16
   0   5  -3 123098. 4193.77  12
   0  -5   3 113477. 3347.53  11
   0  -5   3 121460. 4030.23   5
   0   5  -3 121554. 4120.80   2
   0  -5   3 115585. 4022.37   2
   0  -5   3 115960. 3080.66   9
   0  -5   3 119788. 3398.23   4
   0   5  -3 120788. 4054.66  15
   0   5  -3 120492. 4129.49  18
   0   5  -2 41703.6 2097.20  15
   0  -5   2 42348.7 1690.31   4
   0   5  -2 41640.3 2021.47  20
   0  -5   2 39004.1 1566.36   9
   0  -5   2 41067.8 2127.73  16
   0   5  -2 40118.3 2016.95  10
   0  -5   2 38872.5 1852.66   6
   0   5  -2 38945.5 2158.13  12
   0  -5   2 38611.4 1637.84  11
   0  -5   2 41015.5 2132.03   5
   0   5  -2 39452.5 2091.32  18
   0  -5   2 40703.8 2204.90  12
   0   5  -2 39734.1 2086.79  16
   0   5  -2 38239.5 2058.92  17
   0   5  -2 39441.8 1749.93   4
   0  -5   2 41162.5 2107.68   2
   0  -5   2 38130.0 2087.77  17
   0  -5   2 39453.7 1968.90  20
   0   5  -2 41032.3 2110.91   2
   0  -5   1 10079.0 984.439   2
   0  -5   1 10656.9 1074.45  16
   0   5  -1 9022.75 944.650  18
   0  -5   1 12056.0 1050.66  15
   0  -5   1 12992.7 1177.91  17
   0   5  -1 12730.6 1187.54  12
   0   5  -1 12023.8 1078.99  16
   0   5  -1 10057.1 971.939  20
   0   5  -1 9623.13 922.362  10
   0  -5   1 10195.5 1001.38  20
   0  -5   1 12124.8 1170.56  12
   0  -5   1 11264.7 893.289   6
   0   5  -1 10825.0 852.515   4
   0   5  -1 10426.0 1013.58  17
   0   5  -1 12434.4 1086.90   2
   0  -5   1 11064.0 826.825   9
   0  -5   1 11797.9 1106.87   5
   0   5  -1 10951.3 1051.49  18
   0   5  -1 6778.60 837.355  15
   0  -5   1 10434.9 809.238  11
   0  -5   1 11257.6 815.898   4
   0  -5   0 162447. 4946.52   5
   0  -5   0 153821. 4889.40  17
   0   5   0 157062. 4474.01  10
   0   5   0 162755. 4775.40   8
   0   5   0 155855. 4667.88  16
   0   5   0 153522. 4584.51   2
   0  -5   0 163319. 4677.27  15
   0  -5   0 156731. 4162.43  11
   0  -5   0 159035. 4897.69  16
   0  -5   0 163077. 4956.06   3
   0   5   0 156582. 4239.25   4
   0   5   0 167153. 5049.49  12
   0  -5   0 158741. 5033.58  12
   0  -5   0 155402. 4270.18   9
   0  -5   0 153382. 4721.13  20
   0  -5   0 150847. 4100.57   6
   0   5   0 154419. 4690.49  18
   0   5   0 150980. 4649.61  17
   0   5   0 156223. 4734.15  20
   0  -5   0 159774. 4195.41   4
   0   5   1 21707.4 1437.29  16
   0  -5  -1 24469.6 1693.34   5
   0   5   1 19255.4 1396.65   7
   0  -5  -1 22031.3 1642.55  12
   0   5   1 22060.6 1450.68   8
   0   5   1 21759.0 1375.06   2
   0  -5  -1 18581.2 1478.02   3
   0  -5  -1 22626.8 1294.33   4
   0  -5  -1 21264.0 1373.05   1
   0   5   1 19922.7 1447.44  20
   0   5   1 20042.4 1417.81  18
   0  -5  -1 20472.0 1483.83  20
   0  -5  -1 21716.6 1516.05  16
   0   5   1 22051.0 1318.47  10
   0  -5  -1 20579.6 1390.92  15
   0  -5  -1 22007.6 1117.10   6
   0   5   1 19684.5 1395.00  17
   0  -5  -2 159228. 4859.78  16
   0   5   2 168546. 4833.76  17
   0   5   2 152011. 4241.09  10
   0  -5  -2 166047. 4746.26  15
   0  -5  -2 161234. 5140.13   5
   0  -5  -2 160243. 5103.89  12
   0   5   2 157064. 4850.91  13
   0  -5  -2 155890. 4415.55   4
   0   5   2 165094. 4822.72  18
   0  -5  -2 161780. 4952.75  20
   0   5   2 161475. 4971.69  20
   0   5   2 161412. 4862.88   7
   0   5   2 158275. 4478.92   2
   0   5   2 156184. 4688.68  16
   0  -5  -2 156638. 4499.35   1
   0  -5  -2 158741. 3821.53   6
   0  -5  -2 157989. 5069.05   3
   0   5   2 158335. 4630.49   8
   0  -5  -3 118608. 4136.57   7
   0   5   3 123836. 4122.03   7
   0  -5  -3 123230. 3900.23  15
   0  -5  -3 118098. 3590.01   1
   0   5   3 117525. 3871.29  17
   0   5   3 116967. 3537.73   2
   0   5   3 118341. 3956.34  13
   0  -5  -3 117406. 4014.58  16
   0  -5  -3 110332. 2762.79   6
   0   5   3 118352. 4128.11  20
   0   5   3 117663. 3718.02   8
   0  -5  -3 113197. 3608.14   4
   0   5   3 120769. 3880.56  16
   0  -5  -3 115235. 4184.45   3
   0  -5  -3 116859. 4222.01  12
   0  -5  -4 161798. 5107.01   7
   0  -5  -4 154160. 4354.38   1
   0  -5  -4 158212. 5160.14   3
   0   5   4 157253. 4760.58  16
   0   5   4 157692. 5006.14   7
   0   5   4 151738. 4708.88  13
   0  -5  -4 159531. 5179.53  12
   0  -5  -4 160229. 4773.75  18
   0  -5  -4 158082. 4604.89   4
   0   5   4 153621. 4463.57   8
   0   5   4 168193. 5192.94  20
   0  -5  -4 149616. 4850.80  16
   0   5   4 149413. 4217.08   2
   0   5   4 161756. 4842.90  17
   0  -5  -4 162367. 4786.55  15
   0   5   5 120914. 4062.40  15
   0  -5  -5 108514. 3814.60  15
   0   5   5 116037. 3854.17  11
   0   5   5 114468. 4208.71  20
   0   5   5 110140. 3303.68   2
   0  -5  -5 110063. 4145.54   7
   0   5   5 117229. 3905.77  13
   0   5   5 118726. 4072.16  18
   0  -5  -5 112761. 4260.79   3
   0   5   5 116508. 4191.26   7
   0   5   5 111551. 3868.13  17
   0  -5  -5 113063. 4213.48  12
   0   5   5 114162. 4030.58  17
   0  -5  -5 111099. 3798.74   4
   0  -5  -5 113676. 3873.69  18
   0   5   5 112882. 3861.64  16
   0  -5  -5 109600. 3464.83   1
   0   5   6 33266.2 2006.81  18
   0  -5  -6 29105.0 1841.57  15
   0   5   6 33050.6 2123.68   7
   0   5   6 32716.7 1938.34  17
   0   5   6 32430.8 1489.68   2
   0   5   6 35997.7 2189.05  20
   0   5   6 33283.8 2010.55  17
   0  -5  -6 36147.2 2266.63   3
   0   5   6 34229.0 2014.49  15
   0  -5  -6 29185.6 1851.31  18
   0  -5  -6 36505.2 2223.81   7
   0   5   6 32393.7 1847.85  13
   0  -5  -6 32513.2 1910.96   4
   0  -5  -6 34195.1 2166.60  12
   0  -5  -6 30906.6 1284.91  10
   0   5   6 32927.4 1919.79  16
   0   5   6 31556.2 1863.55  11
   0   5   7 126697. 4351.76  18
   0  -5  -7 124035. 4285.29  15
   0  -5  -7 114743. 4370.24  14
   0  -5  -7 124114. 4652.15  12
   0   5   7 129850. 4392.86  17
   0   5   7 121953. 3386.55   2
   0   5   7 130985. 4438.09  16
   0   5   7 126056. 4321.06  15
   0   5   7 120726. 4249.73  11
   0   5   7 118951. 4533.55   7
   0   5   7 123180. 4043.91  13
   0  -5  -7 128294. 4799.17   3
   0  -5  -7 115795. 3099.68  10
   0   5   7 126935. 4277.84  16
   0  -5  -7 121044. 4258.05  18
   0   5   7 126330. 4305.44  17
   0  -5  -7 123803. 4280.67   4
   0   5   8 6345.11 914.661  16
   0  -5  -8 4834.10 835.318  14
   0  -5  -8 4934.32 832.430  18
   0  -5  -8 4815.05 468.875  10
   0   5   8 5326.90 828.335  18
   0   5   8 5071.23 804.564  17
   0  -5  -8 5501.80 844.301  15
   0   5   8 3788.90 718.985  16
   0   5   8 8093.10 1134.45   7
   0  -5  -8 6141.06 1037.15   3
   0  -5  -8 5067.07 826.595   4
   0   5   8 5700.04 855.338  15
   0   5   8 6300.54 874.371  11
   0  -5  -8 5867.50 715.719   8
   0   5   8 6186.27 570.891   2
   0   5   8 6442.64 897.431  17
   0  -5  -9 95137.7 3936.97  18
   0   5   9 101350. 3939.03  18
   0  -5  -9 99415.0 3969.71  15
   0   5   9 111876. 4091.55  17
   0   5   9 96931.8 3480.81   1
   0   5   9 101442. 4033.78  11
   0   5   9 102808. 4330.29   7
   0  -5  -9 95222.4 3336.28   8
   0   5   9 100036. 2752.29   2
   0  -5  -9 87961.1 2578.10  10
   0  -5  -9 93418.5 3914.54  14
   0   5   9 107744. 4002.70  15
   0   5   9 101562. 3944.60  16
   0   5   9 107868. 4044.32  16
   0  -5  -9 95121.9 3943.95   4
   0  -5  -9 105883. 4529.49   3
   0  -5 -10 13771.9 1173.72   8
   0  -5 -10 17133.6 1766.66   3
   0   5  10 15665.5 1452.22  16
   0   5  10 15425.8 1670.28   7
   0   5  10 13303.9 782.415   2
   0   5  10 16541.6 1324.01   1
   0  -5 -10 14490.4 822.493  10
   0  -5 -10 15890.6 1512.57  18
   0  -5 -10 15499.5 1494.14  15
   0   5  10 15092.4 817.341   2
   0   5  10 16337.4 1510.93  16
   0   5  10 15954.9 1503.45  18
   0  -5 -10 16063.2 1491.91  14
   0   5  10 15488.4 1541.82  11
   0   5  10 15195.0 1486.46  17
   0   5  10 15795.8 1478.12  15
   0   5  11 68808.0 3250.77  16
   0   5  11 63201.6 3307.93  11
   0  -5 -11 66907.0 3310.59  18
   0   5  11 61133.1 2796.08   1
   0  -5 -11 65327.0 3139.07  14
   0  -5 -11 61565.4 3184.23  15
   0  -5 -11 62267.5 2651.07   8
   0  -5 -11 54056.6 1854.13  10
   0  -5 -11 67673.5 3741.93   3
   0   5  11 52140.8 1680.79   2
   0   5  11 65424.2 3572.84   7
   0  -5 -12 25318.5 2110.21  18
   0   5  12 30115.0 2176.43  16
   0   5  12 28687.0 2270.05  11
   0   5  12 26698.5 1857.37   1
   0   5  12 29186.9 2456.16   7
   0  -5 -12 30565.4 2592.90   3
   0  -5 -12 27906.1 2209.56  15
   0  -5 -13 955.331 605.301  18
   0   5  13 370.382 441.101  11
   0   5  13 144.322 442.010  16
   0   5  13 706.224 399.738   1
   0  -5 -13 1427.19 704.842  15
   0   5  13 215.196 559.034   7
   0  -5 -13 151.811 573.452   3
   0   5  14 42760.0 3049.76  11
   0   5  14 39857.4 2444.05   1
   0   5  14 45053.2 3225.58   7
   0   5  14 40187.4 2713.31  16
   0  -5 -14 47000.6 3045.54  15
   0  -5 -14 41720.0 2911.56  18
   0  -5 -14 41171.9 3216.70   3
   0   5  15 21244.2 1809.89   1
   0   5  15 18457.4 1886.43  16
   0  -5 -15 20664.3 2142.46  18
   0  -5 -15 20483.2 2108.16  15
   0   5  15 18367.9 2056.89  11
   0  -5 -15 20706.7 2162.76  17
   0  -5 -16 44923.8 3187.73  17
   0  -5 -16 40919.7 3032.10  18
   0   5  16 38265.0 2807.03  16
   0  -5 -16 42335.3 3066.26  15
   0   6 -16 19438.7 2025.44   4
   0   6 -15 22828.8 1952.48   5
   0   6 -15 17723.4 1860.76   4
   0   6 -14 115.351 605.685  12
   0   6 -14-662.188 520.690  15
   0   6 -14 678.136 591.013   4
   0   6 -14 758.747 494.765  17
   0   6 -14-76.0739 664.012  16
   0   6 -14-235.620 428.088   5
   0  -6  14 591.048 674.747   6
   0   6 -14 854.570 780.604  18
   0  -6  14 64.5784 468.921   2
   0   6 -13 35483.8 2966.40  16
   0   6 -13 35823.7 2787.66  12
   0   6 -13 33658.5 2914.44  18
   0   6 -13 40326.7 3175.79  17
   0   6 -13 33056.9 2381.83   4
   0   6 -13 38828.0 3090.85  15
   0  -6  13 36450.9 2848.30   6
   0  -6  13 37827.5 2918.29   2
   0   6 -13 34486.4 2325.21   5
   0   6 -12 9596.52 1216.86   5
   0   6 -12 11417.3 1621.71  15
   0   6 -12 8206.95 1315.24  12
   0   6 -12 10206.3 1572.12  17
   0   6 -12 10762.4 1296.49   4
   0  -6  12 8820.31 1415.53   2
   0  -6  12 10017.1 1437.67   6
   0   6 -12 10144.8 1561.90  18
   0   6 -12 10541.2 1592.59  16
   0   6 -11 34420.0 2252.36   4
   0   6 -11 34944.3 2794.68  17
   0  -6  11 37789.2 2775.75   2
   0   6 -11 35821.1 2826.78  18
   0   6 -11 33384.5 2569.36  12
   0   6 -11 34758.0 2168.15   7
   0  -6  11 35482.0 2642.21   6
   0   6 -11 35095.8 2785.47  16
   0   6 -11 32909.7 2196.00   5
   0   6 -11 35926.4 2813.05  15
   0   6 -10 46776.5 3020.81  15
   0  -6  10 47213.9 2877.00   6
   0   6 -10 49037.0 2949.89  12
   0  -6  10 49164.2 3013.40   2
   0   6 -10 43441.7 2387.26   5
   0   6 -10 43483.5 2955.34  17
   0   6 -10 44761.4 2979.27  18
   0   6 -10 46497.0 3010.87  16
   0   6 -10 41160.9 2297.29   4
   0   6  -9 16532.0 1774.16  16
   0   6  -9 15373.6 1442.54   5
   0  -6   9 14674.8 1602.01   6
   0   6  -9 13486.8 1561.06  12
   0   6  -9 16925.2 1815.62  17
   0  -6   9 14609.2 1667.42   2
   0   6  -9 16182.2 1405.39   4
   0   6  -9 14747.3 1674.62  18
   0  -6   9 15175.2 1153.77  20
   0   6  -9 16543.3 1755.34  15
   0  -6   9 16141.1 1511.23   5
   0   6  -8 67676.3 3478.77  12
   0  -6   8 66385.2 3481.14   2
   0  -6   8 65297.7 3317.32   6
   0  -6   8 65389.2 3137.24   5
   0  -6   8 65513.7 2645.91  20
   0   6  -8 66666.4 3546.10  15
   0   6  -8 63909.9 2865.99   4
   0   6  -8 74467.1 3730.11  16
   0   6  -8 70735.8 3696.01  18
   0   6  -8 69051.9 3652.89  17
   0   6  -8 62421.9 3003.13   5
   0   6  -7 305.087 272.853   4
   0  -6   7 87.4537 278.342   5
   0  -6   7 654.489 472.550   2
   0  -6   7 262.189 294.985  20
   0   6  -7 776.616 489.074  15
   0   6  -7-42.1140 408.058  12
   0   6  -7 322.962 392.934  18
   0   6  -7 95.0079 319.432   5
   0   6  -7 320.300 419.431  16
   0   6  -7 217.545 422.881  17
   0  -6   7 160.532 384.935   6
   0  -6   6 108982. 4199.74   6
   0  -6   6 113019. 4220.82   5
   0  -6   6 106824. 4354.34   2
   0   6  -6 116654. 4523.66  15
   0   6  -6 105789. 4377.21  16
   0  -6   6 105307. 3690.84  20
   0   6  -6 106445. 3697.49   4
   0   6  -6 110868. 4499.83  18
   0   6  -6 110380. 4461.16  12
   0   6  -6 107525. 4440.14  17
   0  -6   5 45902.1 2025.72  11
   0   6  -5 46949.4 2661.32  16
   0   6  -5 47497.0 2627.96  15
   0   6  -5 44168.2 2613.04  17
   0  -6   5 46358.7 2646.81  16
   0  -6   5 43301.5 2198.18  20
   0  -6   5 44124.2 2606.60  17
   0   6  -5 46553.1 2635.76  15
   0   6  -5 47274.5 2694.35  12
   0  -6   5 47259.5 2666.43   2
   0   6  -5 45411.4 2593.79  10
   0   6  -5 44752.5 2629.76  18
   0  -6   5 44665.7 2451.24   5
   0  -6   5 46143.6 2450.26   6
   0  -6   4 108391. 3465.28  11
   0  -6   4 114972. 4085.78   6
   0   6  -4 116255. 4018.98   7
   0   6  -4 120616. 4474.37   2
   0   6  -4 114667. 4357.31  16
   0  -6   4 120470. 4443.21  16
   0   6  -4 122844. 4494.79  18
   0   6  -4 124859. 4538.97  17
   0   6  -4 113175. 4253.22  10
   0   6  -4 117823. 4348.86  15
   0   6  -4 119709. 4542.29  12
   0  -6   4 117178. 4269.03   5
   0  -6   4 120062. 4469.25  17
   0  -6   4 116347. 3999.60  20
   0   6  -4 116174. 4350.86  15
   0  -6   4 115205. 4354.81   2
   0  -6   3 102952. 3982.06   2
   0  -6   3 103313. 3228.71  11
   0  -6   3 102342. 2996.01   9
   0  -6   3 107016. 4074.57  16
   0   6  -3 103746. 3977.22  15
   0   6  -3 96903.5 3901.81  16
   0   6  -3 103745. 4047.36  18
   0  -6   3 104874. 4091.97  17
   0  -6   3 102308. 3969.12   5
   0   6  -3 99460.0 3675.11   7
   0  -6   3 105482. 3231.06   4
   0   6  -3 106993. 4096.29  17
   0  -6   3 105896. 3697.88   6
   0   6  -3 107560. 3959.40  10
   0   6  -3 104304. 4134.22  12
   0   6  -3 108947. 4103.96   2
   0  -6   3 106478. 3796.21  20
   0   6  -2 103115. 3978.71  15
   0   6  -2 105681. 4025.07  18
   0  -6   2 107778. 3902.97  20
   0   6  -2 110330. 3919.34  10
   0   6  -2 100801. 3955.90  17
   0  -6   2 109971. 4148.57   5
   0   6  -2 106341. 4028.80  18
   0   6  -2 109698. 4219.94  12
   0   6  -2 106681. 3808.35   7
   0   6  -2 107485. 3437.08   4
   0  -6   2 107385. 4112.31  17
   0  -6   2 107145. 4216.18  12
   0  -6   2 102770. 3937.60   2
   0  -6   2 108095. 3252.83   9
   0  -6   2 106553. 4064.41  16
   0   6  -2 110824. 4063.41   2
   0  -6   2 112194. 3321.14   4
   0  -6   2 106175. 3615.82   6
   0   6  -2 111812. 4074.28  16
   0  -6   2 109138. 3304.71  11
   0   6  -2 107921. 3908.18  20
   0   6  -1 62160.7 2800.16   7
   0  -6   1 63744.8 2538.43   6
   0   6  -1 65877.5 2979.89  17
   0   6  -1 66282.1 3158.71  12
   0   6  -1 67929.2 2967.84   2
   0  -6   1 69850.3 3140.40   3
   0   6  -1 64376.3 2923.97  20
   0   6  -1 66117.0 2995.19  18
   0  -6   1 66847.1 3092.03  17
   0  -6   1 64814.7 2380.43  11
   0   6  -1 65978.8 2505.31   4
   0  -6   1 70389.7 3117.50  16
   0  -6   1 69090.9 3167.61   5
   0   6  -1 66365.3 2958.17  16
   0   6  -1 69382.8 2894.54  10
   0  -6   1 64739.3 3142.81  12
   0   6  -1 62605.3 2904.02  15
   0   6  -1 65814.7 2993.89  18
   0  -6   1 69995.2 2446.44   4
   0  -6   1 62974.9 2420.56   9
   0  -6   1 63798.8 2899.86  20
   0  -6   0 146.752 395.620  20
   0   6   0 898.319 442.609   8
   0   6   0 585.448 333.105  18
   0  -6   0-157.774 329.532  16
   0  -6   0-214.882 291.026  11
   0  -6   0 113.004 383.203  12
   0  -6   0 564.608 335.305   9
   0   6   0 965.791 430.545  17
   0  -6   0 344.096 254.642   6
   0   6   0 890.121 429.488   7
   0  -6   0 780.658 510.530   3
   0   6   0 751.762 428.764  15
   0  -6   0-56.0988 304.400   5
   0   6   0 135.442 285.090  16
   0  -6   0-509.775 430.497  17
   0   6   0 151.886 290.021  20
   0   6   0 31.9907 305.192  10
   0   6   0 365.050 325.167   2
   0  -6   0 765.609 361.130  15
   0  -6   0 292.735 227.633   4
   0   6   0-155.025 388.809  18
   0  -6  -1 108862. 3790.83   1
   0   6   1 105715. 4034.40  20
   0  -6  -1 106494. 4042.47  20
   0   6   1 102658. 3813.32  16
   0   6   1 106858. 4147.86  13
   0  -6  -1 117006. 4404.93  12
   0  -6  -1 101462. 3562.47   9
   0  -6  -1 106155. 4171.95   5
   0   6   1 103929. 3874.74  18
   0   6   1 104220. 3858.59  17
   0  -6  -1 106530. 3181.57   6
   0  -6  -1 101731. 4033.87  16
   0   6   1 110098. 4110.44  18
   0   6   1 105894. 3898.43   8
   0  -6  -1 106386. 4183.18   3
   0  -6  -1 111757. 3466.91   4
   0   6   1 114259. 4052.02   7
   0   6   1 111510. 4101.47  15
   0   6   1 99326.5 3650.01   2
   0  -6  -1 107114. 3837.56  15
   0   6   1 104897. 3579.70  10
   0   6   2 102237. 3919.99  15
   0  -6  -2 102135. 2952.64   6
   0  -6  -2 105170. 3650.51   1
   0  -6  -2 111122. 4102.26  16
   0   6   2 102036. 3419.15  10
   0  -6  -2 108931. 4272.43   5
   0   6   2 104539. 3861.46  17
   0  -6  -2 108482. 3875.10  15
   0   6   2 104573. 3639.08   2
   0   6   2 106889. 3855.45  16
   0   6   2 103538. 3947.67   7
   0   6   2 103020. 3946.61  18
   0  -6  -2 106991. 3529.32   4
   0  -6  -2 107706. 4267.35   3
   0   6   2 109981. 4129.33  13
   0   6   2 105580. 3894.41  18
   0  -6  -2 115287. 4390.05  12
   0   6   2 107060. 3864.63   8
   0   6   3 47232.8 2243.89  11
   0  -6  -3 43764.9 2135.61   1
   0  -6  -3 44790.5 2439.05  16
   0   6   3 46229.0 2497.95  18
   0  -6  -3 45004.5 1539.10   6
   0   6   3 48005.6 2443.84  17
   0  -6  -3 47104.1 2683.12   3
   0   6   3 47513.3 2528.88   7
   0  -6  -3 49393.6 2443.47  15
   0   6   3 43692.4 2451.33  17
   0   6   3 49413.0 2223.40   2
   0   6   3 48972.0 2565.75  13
   0   6   3 44033.4 2269.76   8
   0   6   3 46850.4 2432.40  18
   0  -6  -3 47291.7 2210.36   4
   0   6   3 47919.7 2416.03  16
   0   6   3 45025.2 2439.95  15
   0   6   4 91203.1 3734.83  15
   0   6   4 96844.9 3838.70  18
   0   6   4 95236.6 3682.61  17
   0  -6  -4 98559.0 3697.69  15
   0  -6  -4 97590.7 3496.07   4
   0   6   4 93049.8 3244.44   2
   0   6   4 92944.1 3626.73  16
   0  -6  -4 94742.7 3306.94   1
   0   6   4 96390.2 3459.49   8
   0  -6  -4 95290.0 3819.79  16
   0  -6  -4 97039.2 4110.30   3
   0   6   4 100053. 3893.83  17
   0   6   4 92992.8 3484.00  11
   0   6   4 94081.1 3725.29  13
   0   6   4 96068.0 3884.85   7
   0   6   5 7127.04 940.482  16
   0   6   5 7414.18 1005.68  13
   0  -6  -5 7800.02 1138.35   3
   0   6   5 9063.36 1141.03   7
   0   6   5 9741.62 894.106   2
   0  -6  -5 6384.01 889.866  15
   0   6   5 8560.68 1045.98  15
   0   6   5 9888.58 1036.03  11
   0   6   5 8066.96 1039.98  18
   0  -6  -5 7394.44 825.353   1
   0   6   5 8527.10 920.713   8
   0  -6  -5 7817.49 937.308   4
   0   6   5 9413.76 1092.17  17
   0   6   5 8964.93 1049.08  17
   0  -6  -6 75032.2 3253.79  18
   0   6   6 81083.6 3488.19  17
   0   6   6 78821.5 3423.20  15
   0   6   6 76879.8 3247.62  11
   0  -6  -6 76451.1 3703.12   3
   0   6   6 75728.8 3580.90   7
   0  -6  -6 75285.3 3252.40  15
   0   6   6 74583.1 2681.58   2
   0   6   6 73556.1 3220.41  17
   0   6   6 77702.2 3295.94  13
   0   6   6 82869.3 3501.92  18
   0  -6  -6 74487.0 3232.53   4
   0   6   6 76138.0 3242.87  16
   0   6   7 776.829 396.629  16
   0   6   7 1664.73 495.109  15
   0  -6  -7 1143.49 579.883   3
   0   6   7 1270.52 461.366  16
   0  -6  -7 1142.64 475.624  15
   0  -6  -7 2196.90 591.254   4
   0   6   7 1219.88 316.291   2
   0   6   7 1202.30 500.068  18
   0  -6  -7 1593.03 492.752  18
   0   6   7 891.247 467.154  11
   0   6   7 1445.94 520.568  17
   0   6   7 321.542 395.691   7
   0   6   7 1365.39 505.648  17
   0   6   7 1154.26 502.230  13
   0   6   8 66556.8 2333.37   2
   0  -6  -8 67647.4 3226.84   4
   0  -6  -8 64403.4 3128.06  15
   0   6   8 70891.3 3309.05  16
   0   6   8 70024.4 3293.40  17
   0   6   8 65543.8 2979.28  13
   0   6   8 73364.6 3293.11  17
   0   6   8 67103.0 3148.46  16
   0  -6  -8 67202.4 3624.32   3
   0   6   8 70387.0 3597.27   7
   0   6   8 65347.5 3189.82  11
   0  -6  -8 67767.8 3197.18  18
   0   6   8 72087.2 3320.40  18
   0   6   8 73179.0 3328.67  15
   0  -6  -9 56031.3 2930.47  15
   0   6   9 51331.5 3170.18   7
   0   6   9 52019.2 2871.79  18
   0   6   9 58006.7 3007.52  17
   0   6   9 58404.1 2954.36  16
   0   6   9 57610.3 2983.47  17
   0  -6  -9 59061.1 3480.55   3
   0   6   9 59800.2 3035.92  15
   0   6   9 55282.3 2964.48  16
   0   6   9 58875.5 3068.80  11
   0  -6  -9 53169.3 2881.52  18
   0  -6 -10 49293.8 2853.15  15
   0  -6 -10 50541.1 2872.00  18
   0   6  10 45588.3 2679.08  16
   0   6  10 47816.4 2759.40  17
   0   6  10 50047.8 2916.99  11
   0   6  10 48992.6 3164.90   7
   0  -6 -10 56104.1 3446.59   3
   0  -6 -11 117666. 4773.74  18
   0   6  11 115934. 4628.26  16
   0  -6 -11 114887. 4694.76  15
   0   6  11 117216. 5263.87   7
   0   6  11 116936. 4904.04  11
   0   6  11 115618. 4664.20  17
   0  -6 -11 121577. 5470.45   3
   0   6  12 12020.7 1427.82  16
   0  -6 -12 13028.3 1569.64  18
   0   6  12 14188.9 1799.96   7
   0   6  12 13818.9 1540.99  17
   0  -6 -12 12427.0 1767.22   3
   0   6  12 12432.9 1575.26  11
   0  -6 -12 13249.8 1555.28  15
   0   6  13 71397.8 4223.25   7
   0  -6 -13 72191.6 3836.18  18
   0  -6 -13 73415.1 3849.77  15
   0   6  13 71079.4 3684.13  16
   0  -6 -13 73433.5 4419.38   3
   0   6  13 73848.9 4031.85  11
   0  -6 -14 544.916 509.656  15
   0   6  14 720.209 494.748  11
   0   6  14-37.3496 498.666  16
   0  -6 -14 921.676 679.549  18
   0   7 -15 6674.47 1266.96   4
   0   7 -14 27811.3 2324.35   4
   0   7 -13 3485.52 854.441   5
   0   7 -13 2921.59 847.000   4
   0   7 -12 32921.6 2935.93  17
   0   7 -12 33226.8 2945.91  16
   0   7 -12 35498.7 2980.18  15
   0  -7  12 30087.4 2620.82   6
   0  -7  12 35566.5 2902.65   2
   0   7 -12 32328.2 2341.92   5
   0   7 -12 29971.0 2797.63  18
   0   7 -12 29656.5 2672.70  12
   0   7 -12 29151.1 2223.67   4
   0  -7  11 37137.4 2929.79   2
   0   7 -11 38171.0 3024.77  15
   0  -7  11 36252.6 2802.69   6
   0   7 -11 39577.4 2502.19   4
   0   7 -11 41469.2 3039.64  12
   0   7 -11 36638.8 3014.94  17
   0   7 -11 40451.7 3130.31  16
   0   7 -11 40079.3 3159.78  18
   0   7 -11 39763.5 2561.03   5
   0   7 -10 16924.2 1958.25  15
   0   7 -10 16449.8 1955.89  18
   0   7 -10 16991.9 1646.40   5
   0  -7  10 21102.5 2052.42   6
   0   7 -10 16906.4 1574.25   4
   0   7 -10 16345.3 1929.63  16
   0   7 -10 17146.0 1925.63  12
   0   7 -10 18792.8 2118.16  17
   0  -7  10 18577.1 2028.24   2
   0   7  -9 63795.7 3720.53  15
   0   7  -9 67496.4 3882.90  18
   0   7  -9 58640.0 3632.56  17
   0   7  -9 56210.6 2869.59   4
   0  -7   9 54901.0 3459.40   2
   0   7  -9 60155.6 3622.80  16
   0  -7   9 58124.2 3360.69   6
   0   7  -9 63081.8 3640.44  12
   0   7  -8 219.926 478.887  18
   0   7  -8 148.826 573.833  17
   0  -7   8-272.751 485.113   6
   0   7  -8-114.627 551.145  15
   0   7  -8-2.43029 425.811  12
   0   7  -8-256.952 303.998   4
   0  -7   8-86.9578 371.537  20
   0   7  -8-185.753 528.029  16
   0  -7   8 275.663 578.625   2
   0   7  -7 34420.8 2503.57  15
   0   7  -7 28684.3 1887.11   4
   0   7  -7 34128.2 2107.55   7
   0  -7   7 30810.0 2403.70   2
   0  -7   7 34683.6 2377.85   6
   0  -7   7 31636.6 1969.37  20
   0   7  -7 35035.6 2562.90  16
   0   7  -7 33999.1 2565.54  17
   0   7  -7 34458.7 2564.00  12
   0   7  -7 32765.9 2493.37  18
   0   7  -6 34709.3 2032.12   4
   0  -7   6 35940.0 1864.41  11
   0   7  -6 35742.1 2536.53  15
   0  -7   6 39091.3 2214.28  20
   0  -7   6 39547.7 2455.45   6
   0   7  -6 36320.7 2596.56  18
   0   7  -6 38992.1 2645.72  16
   0   7  -6 34048.9 2120.49   7
   0  -7   6 35656.8 2515.64   2
   0   7  -6 35696.0 2563.47  17
   0   7  -6 37182.7 2632.30  12
   0  -7   5 29706.7 2231.80   2
   0   7  -5 28785.4 2290.79  12
   0   7  -5 29902.8 2253.76  18
   0   7  -5 27730.5 2172.15  17
   0   7  -5 30107.6 1797.37   4
   0   7  -5 33378.0 2337.65  15
   0   7  -5 28569.5 2180.70  16
   0  -7   5 26734.7 1872.49  20
   0  -7   5 24465.7 1879.69   6
   0   7  -5 28504.6 1916.13   7
   0  -7   5 27648.7 1568.03  11
   0   7  -4 85420.2 3882.50  16
   0  -7   4 89687.0 3032.52  11
   0   7  -4 88582.0 3925.52  15
   0  -7   4 85762.9 3562.41   6
   0   7  -4 89393.0 3992.23  18
   0   7  -4 82911.8 3861.20  17
   0  -7   4 87034.5 3601.13  20
   0   7  -4 85149.9 4021.84  12
   0   7  -4 85575.0 3516.68   7
   0  -7   4 81229.6 3817.52   2
   0   7  -3 9279.03 1271.96  12
   0  -7   3 8335.33 817.120  11
   0  -7   3 8548.06 1041.02   6
   0   7  -3 8950.60 1090.83   7
   0   7  -3 9145.37 1188.41  15
   0   7  -3 8982.54 1165.66  16
   0  -7   3 8116.72 770.116   9
   0   7  -3 8829.75 1191.31  17
   0   7  -3 8631.40 1138.64  10
   0   7  -3 9484.76 1245.74  18
   0  -7   3 9682.52 1151.45  20
   0  -7   2 137474. 4046.94  11
   0  -7   2 142720. 5154.89  16
   0   7  -2 132273. 4767.57  10
   0  -7   2 138323. 4487.26   6
   0  -7   2 140390. 4935.93  20
   0   7  -2 135944. 5011.32  18
   0  -7   2 138769. 4106.37   9
   0   7  -2 140896. 5053.44  15
   0  -7   2 144936. 5224.22   3
   0   7  -2 134615. 4945.39  16
   0  -7   2 140965. 4074.50   4
   0  -7   2 138006. 5164.40  17
   0   7  -2 139337. 5288.27  12
   0   7  -2 140709. 5069.80  17
   0   7  -2 140170. 4785.90   7
   0   7  -2 142787. 5101.83  18
   0   7  -1 564.223 395.902  10
   0  -7   1-16.6477 334.358   4
   0  -7   1 528.162 448.258   3
   0   7  -1-241.304 384.996  16
   0   7  -1-360.141 382.996  18
   0   7  -1 507.167 342.660  17
   0  -7   1 508.258 288.714  11
   0   7  -1 105.805 377.986  18
   0   7  -1 1113.64 553.400   7
   0   7  -1 733.988 516.978  15
   0  -7   1 684.514 345.514   9
   0  -7   1 13.2045 355.630  17
   0   7  -1 487.278 477.308   2
   0   7  -1 244.126 396.083   8
   0  -7   1 192.958 260.046   6
   0  -7   1 428.377 387.726  16
   0  -7   0 133789. 4297.93   9
   0   7   0 130885. 4688.23   2
   0   7   0 137857. 5288.11  13
   0  -7   0 135167. 5125.64   3
   0   7   0 129498. 4732.19  16
   0   7   0 141918. 5031.94  18
   0  -7   0 142644. 4109.59   4
   0   7   0 132495. 4521.59  10
   0  -7   0 138855. 4757.87   1
   0   7   0 127757. 4749.76  17
   0   7   0 131750. 4803.21  18
   0   7   0 139474. 4977.15  15
   0  -7   0 144214. 5114.99  16
   0   7   0 135054. 4888.13   8
   0   7   0 137468. 4861.81   7
   0  -7   0 128780. 4045.43   6
   0   7   1 12403.4 1328.16   8
   0   7   1 15733.8 1474.08   7
   0   7   1 13375.8 1376.14  18
   0   7   1 11768.3 1406.56  13
   0  -7  -1 12540.2 1062.18   4
   0  -7  -1 12824.8 993.798   6
   0   7   1 13457.7 1232.41  10
   0  -7  -1 12816.7 1452.69  16
   0  -7  -1 13007.8 1497.24   3
   0   7   1 15068.9 1428.01  16
   0  -7  -1 12268.3 1284.49  15
   0  -7  -1 13528.2 1302.75   1
   0   7   1 12634.6 1313.48  17
   0  -7  -1 14211.6 1269.49   9
   0   7   1 10984.0 1306.44  15
   0   7   1 11461.7 1328.07  18
   0   7   1 13930.6 1339.40   2
   0   7   2 38786.5 2413.68  15
   0  -7  -2 39369.0 1990.13   4
   0  -7  -2 33983.6 2371.69  16
   0   7   2 39790.8 2550.00  13
   0   7   2 36616.2 1983.27  10
   0  -7  -2 35511.8 2122.75   9
   0   7   2 35309.0 2339.17  17
   0  -7  -2 36836.5 2231.62  15
   0   7   2 34923.9 2186.12  16
   0  -7  -2 36630.0 2113.10   1
   0   7   2 41140.2 2472.32   7
   0  -7  -2 35723.2 1583.54   6
   0   7   2 33578.9 2182.09  17
   0  -7  -2 42452.5 2680.31   3
   0   7   2 35841.2 2347.34  18
   0   7   2 37987.6 2330.63  18
   0   7   2 36079.6 2108.06   2
   0   7   2 38230.9 2294.35   8
   0   7   3 70080.3 3258.44  17
   0  -7  -3 61854.4 2055.80   6
   0   7   3 69735.1 3366.87  17
   0   7   3 65765.1 3176.93  18
   0  -7  -3 67394.4 2903.00   1
   0   7   3 69354.2 3208.51  16
   0   7   3 63359.7 2855.02   2
   0   7   3 77535.2 3277.59   8
   0  -7  -3 76427.1 3752.48   3
   0  -7  -3 68962.3 3380.09  16
   0  -7  -3 70258.1 3228.16  15
   0   7   3 73541.9 3420.86  15
   0   7   3 69733.4 3442.57  13
   0   7   3 72152.9 3429.51   7
   0   7   3 72243.4 3393.61  18
   0  -7  -3 70240.0 2893.58   4
   0  -7  -4 17972.8 1395.91   1
   0   7   4 22841.2 1830.73  15
   0   7   4 22721.5 1835.47  17
   0  -7  -4 21230.8 1560.08   4
   0   7   4 18692.8 1526.42   8
   0   7   4 21118.6 1501.90   2
   0   7   4 22547.5 1748.59  16
   0  -7  -4 21381.9 1948.06   3
   0  -7  -4 21222.1 1791.74  16
   0   7   4 17743.6 1662.17  13
   0   7   4 24744.2 1904.84  18
   0   7   4 21185.4 1724.50  18
   0  -7  -4 19782.5 1672.65  15
   0   7   4 17823.5 1586.06  17
   0   7   4 22400.8 1892.62   7
   0  -7  -5 74317.2 3000.86   1
   0   7   5 78215.2 3024.87   2
   0  -7  -5 75530.9 3241.33   4
   0   7   5 78971.6 3462.01  16
   0   7   5 75202.8 3296.73  11
   0  -7  -5 73264.0 3372.15  15
   0  -7  -5 77604.1 3939.70   3
   0   7   5 74575.7 3156.19   8
   0   7   5 76565.6 3560.48  18
   0   7   5 82577.1 3674.71  15
   0   7   5 76521.0 3451.88  17
   0   7   5 81580.8 3674.86  17
   0   7   5 77300.3 3787.82   7
   0   7   5 80251.5 3654.18  13
   0  -7  -6 582.202 456.563  15
   0   7   6 122.492 372.653  18
   0  -7  -6-98.8263 479.881   3
   0   7   6 628.256 412.466  15
   0   7   6 724.712 491.143  13
   0   7   6 648.122 375.806  11
   0  -7  -6 403.658 371.266   4
   0   7   6 315.892 356.280  16
   0   7   6 398.191 361.900  17
   0   7   6-17.3287 378.356  17
   0   7   6 628.121 341.523   2
   0   7   6 1188.03 625.682   7
   0   7   7 40555.1 2466.79  16
   0   7   7 42348.8 2557.08  13
   0   7   7 41545.0 2813.09   7
   0   7   7 43534.7 2544.15  11
   0   7   7 42605.1 2528.31  17
   0  -7  -7 43365.2 2539.72  15
   0  -7  -7 40096.8 2894.70   3
   0   7   8 42990.1 2616.52  11
   0   7   8 49225.2 2723.36  16
   0   7   8 48779.5 2701.11  13
   0  -7  -8 41329.1 2564.72  15
   0  -7  -8 48761.2 3246.43   3
   0   7   8 45884.9 3051.75   7
   0   7   8 45618.5 2669.23  17
   0   7   9 4742.86 942.660  11
   0  -7  -9 7436.14 1356.77   3
   0   7   9 6111.70 992.136  16
   0  -7  -9 6087.44 1012.28  18
   0   7   9 6653.69 1266.20   7
   0   7   9 6287.46 1025.76  17
   0  -7  -9 6488.23 1057.00  15
   0   7  10 102405. 4398.91  16
   0  -7 -10 103978. 4438.84  18
   0   7  10 102017. 4407.42  17
   0  -7 -10 109721. 4538.88  15
   0   7  10 107597. 5084.38   7
   0   7  10 99779.7 4503.80  11
   0  -7 -10 118087. 5463.70   3
   0   7  11 931.389 497.422  11
   0  -7 -11 2490.43 980.431   3
   0  -7 -11 1746.61 661.527  18
   0   7  11 290.912 459.286   7
   0   7  11 323.317 508.834  17
   0  -7 -11 2025.22 689.391  15
   0   7  11 1820.13 637.823  16
   0   7  12 86547.0 4390.68  11
   0   7  12 86472.8 4128.34  17
   0   7  12 83865.0 4032.05  16
   0   7  13 5834.62 1177.88  11
   0   8 -10 70934.3 4319.25  17
   0   8 -10 70313.9 4289.33  16
   0  -8  10 67810.3 3983.79   6
   0   8 -10 72312.0 4364.28  18
   0   8 -10 73164.3 4332.46  15
   0   8  -9 1800.48 651.368   4
   0   8  -9 2260.65 888.088  15
   0   8  -9 1840.59 838.749  12
   0   8  -9 1839.10 793.959  17
   0   8  -9 1921.78 655.971   7
   0   8  -9 362.805 544.336  16
   0  -8   9 1641.13 825.648   6
   0  -8   9 1678.37 770.262   2
   0   8  -9 1231.88 718.444  18
   0   8  -8 65583.8 3111.68   4
   0   8  -8 69865.1 4065.46  18
   0  -8   8 67766.3 3717.90   6
   0   8  -8 67243.7 3999.57  12
   0   8  -8 69423.9 4063.51  17
   0   8  -8 66092.3 3913.95  15
   0  -8   8 64086.8 3852.92   2
   0   8  -8 71373.1 4066.87  16
   0   8  -8 66916.1 3285.38   7
   0   8  -7 5578.91 933.971   7
   0   8  -7 7175.26 1277.70  17
   0   8  -7 4367.97 1079.52  18
   0  -8   7 6650.83 1223.53   2
   0  -8   7 7019.05 1170.14   6
   0   8  -7 4714.96 1089.99  12
   0   8  -7 4349.39 760.857   4
   0   8  -7 4899.08 1118.63  15
   0   8  -7 6695.80 1206.59  16
   0   8  -6 22437.8 2156.09  18
   0   8  -6 21262.2 1761.42   7
   0   8  -6 24527.0 2215.75  16
   0   8  -6 23210.7 2193.31  17
   0  -8   6 22751.0 1969.68   6
   0   8  -6 20933.2 1564.86   4
   0  -8   6 22291.3 2124.25   2
   0   8  -6 21726.9 2101.83  15
   0   8  -6 20934.4 2106.43  12
   0   8  -5 49001.3 2409.18   4
   0   8  -5 52630.1 3222.24  16
   0   8  -5 58167.6 2921.64   7
   0   8  -5 51196.7 3329.71  12
   0  -8   5 47059.7 2804.48   6
   0   8  -5 50723.3 3195.21  18
   0   8  -5 52420.8 3228.67  15
   0   8  -5 52618.2 3241.20  17
   0   8  -4 565.182 510.856  12
   0   8  -4 790.108 561.183  18
   0   8  -4 642.583 574.129  15
   0   8  -4 2046.95 688.926  17
   0   8  -4 1784.71 693.522  16
   0   8  -4 787.204 366.629   4
   0   8  -4 1394.69 533.862   7
   0  -8   4 3013.79 707.194   6
   0   8  -3 80819.2 3971.03  18
   0   8  -3 79270.1 3856.31  15
   0   8  -3 79703.3 4141.31  12
   0   8  -3 75807.7 3850.43  17
   0  -8   3 83889.1 4077.73   3
   0  -8   3 78747.4 3448.42   6
   0   8  -3 77765.0 3025.05   4
   0   8  -3 84990.2 4076.84   8
   0   8  -3 84624.0 3683.89   7
   0   8  -3 78030.0 3864.33  16
   0   8  -2 2174.45 723.945   8
   0   8  -2 2121.98 703.205  16
   0   8  -2 1436.85 543.938   7
   0   8  -2 2463.02 774.266  18
   0  -8   2 2282.89 651.734   3
   0   8  -2 1536.83 581.803  15
   0   8  -2 1205.10 633.347  17
   0  -8   2 1773.96 552.062   6
   0   8  -1 41478.3 2529.36   7
   0   8  -1 37965.4 2577.88  18
   0  -8   1 40489.2 2166.76   6
   0   8  -1 39857.5 2588.71  16
   0   8  -1 42469.7 2713.80   8
   0  -8   1 43312.2 2860.62   3
   0   8  -1 46000.7 3024.08  13
   0   8  -1 39562.4 2601.66  17
   0   8   0 15149.5 1562.80  17
   0   8   0 14917.4 1561.58  16
   0   8   0 18269.0 1728.62   8
   0  -8   0 18722.1 1857.99   3
   0  -8   0 15920.6 1369.24   9
   0   8   0 18757.6 1614.42  10
   0  -8   0 14910.5 1213.50   6
   0   8   0 14899.3 1575.11  18
   0   8   0 17123.7 1829.66  13
   0   8   0 19160.3 1713.37   7
   0   8   1 35709.6 2153.23  10
   0   8   1 32857.4 2318.08  18
   0  -8  -1 33290.0 1735.94   6
   0   8   1 33979.0 2344.38  17
   0   8   1 31962.1 2280.29  16
   0  -8  -1 36612.5 2692.50   3
   0   8   1 33106.7 2536.38  13
   0   8   1 34475.6 2401.37   7
   0   8   1 37827.7 2475.35   8
   0   8   2 66493.5 3336.56  17
   0   8   2 60489.7 3220.42  18
   0   8   2 56272.3 3091.00  16
   0  -8  -2 71821.4 3828.30   3
   0   8   2 68022.9 3350.63   8
   0  -8  -2 70667.5 3374.75  15
   0   8   2 65121.8 3617.50  13
   0   8   2 65360.2 3415.80   7
   0   8   3 6261.29 1169.44  13
   0  -8  -3 6847.48 1240.79   3
   0   8   3 5618.35 976.038  17
   0   8   3 5225.71 1032.16   7
   0   8   3 4359.07 875.976  18
   0   8   3 6040.54 1009.35  16
   0  -8  -3 5728.41 962.575  15
   0   8   3 4307.24 893.757   8
   0   8   4 93777.9 4380.40   7
   0   8   4 86800.7 3961.37  18
   0   8   4 93447.9 3869.24   8
   0   8   4 93535.8 4021.74  16
   0  -8  -4 92375.5 4000.00  15
   0   8   4 94861.7 4393.19  13
   0  -8  -4 92038.1 4577.71   3
   0   8   4 93645.1 4065.51  17
   0   8   5 650.015 550.326  18
   0   8   5 1888.21 743.830   7
   0  -8  -5 1637.94 629.342  15
   0   8   5 1597.09 600.505  17
   0   8   5 1754.69 561.819   8
   0   8   5 1609.91 632.754  16
   0   8   5 1637.75 583.647  13
   0  -8  -5 1481.46 775.263   3
   0   8   6 67841.4 3505.58  18
   0   8   6 78140.3 3852.35  13
   0  -8  -6 76958.7 4281.78   3
   0  -8  -6 76617.4 3663.79  15
   0   8   6 69742.6 3557.01  17
   0   8   6 71193.4 3550.75  16
   0   8   7 14922.2 1541.67  16
   0   8   7 17509.9 1706.84  18
   0   8   7 15602.6 1806.68   7
   0  -8  -7 16853.0 1665.18  15
   0   8   7 15628.8 1628.37  11
   0   8   7 18255.4 1798.28  13
   0   8   7 16996.6 1652.66  17
   0  -8  -7 22710.4 2294.06   3
   0   8   8 20989.5 1869.69  17
   0   8   8 20872.5 1865.41  16
   0   8   8 24887.3 2336.69   7
   0   8   8 18789.7 1810.57  11
   0  -8  -8 25903.5 2103.61  15
   0   8   8 21321.2 1917.18  13
   0  -8  -8 24336.1 2435.64   3
   0   8   9 37959.6 2963.78   7
   0   8   9 33101.5 2400.81  17
   0   8   9 33552.0 2475.10  11
   0   8   9 37847.3 2528.22  16
   0   8  10 248.648 534.664  11
   0   8  11 48064.2 3184.50  11
   0  -9   8 9154.88 1439.83   6
   0   9  -8 11810.9 1769.51  15
   0   9  -8 9829.52 1615.16  16
   0   9  -8 10349.3 1664.82  18
   0   9  -8 10065.7 1672.14  17
   0  -9   7 24837.8 2230.82   6
   0   9  -7 26744.4 2534.78  18
   0   9  -7 30198.1 2663.97  16
   0   9  -7 29636.3 2677.50  17
   0   9  -7 28068.3 2568.34  15
   0   9  -6 27620.1 2566.91  18
   0  -9   6 26912.7 2253.71   6
   0   9  -6 33156.5 2293.87   7
   0   9  -6 30624.2 2642.49  16
   0   9  -6 27947.3 2542.36  15
   0   9  -6 29499.4 2605.05  17
   0  -9   5 5642.49 1149.34   3
   0   9  -5 3028.55 949.959  17
   0   9  -5 4645.49 1060.62  16
   0   9  -5 6520.91 1273.07  18
   0   9  -5 7857.22 1365.79   8
   0   9  -5 6051.16 1180.34  15
   0   9  -5 4013.01 874.369   7
   0  -9   5 5064.58 1017.06   6
   0  -9   4 42528.5 2660.45   6
   0   9  -4 46135.9 3198.05   8
   0   9  -4 45443.9 3145.19  17
   0   9  -4 43243.8 3053.64  18
   0  -9   4 46072.0 3187.73   3
   0   9  -4 44446.2 2719.94   7
   0   9  -4 42631.5 3019.29  16
   0   9  -4 44407.9 3055.33  15
   0   9  -3 690.316 726.829  16
   0   9  -3 291.724 569.778  15
   0   9  -3 1144.07 578.384   7
   0   9  -3 440.930 488.679  18
   0   9  -3 1005.00 723.717   8
   0  -9   3 637.882 578.233   3
   0  -9   3 756.171 497.963   6
   0   9  -3 800.105 625.530  17
   0   9  -2 56157.5 3650.93  13
   0   9  -2 55838.2 3411.51   8
   0   9  -2 58554.3 3194.90   7
   0  -9   2 52878.4 2761.04   6
   0   9  -2 57724.6 3395.36  16
   0   9  -2 54842.0 3356.73  17
   0   9  -2 54581.1 3383.68  18
   0  -9   2 62696.0 3702.54   3
   0   9  -2 51899.4 3238.15  15
   0   9  -1 8118.42 1457.26  13
   0   9  -1 6947.89 1171.70  16
   0  -9   1 6950.80 1284.06   3
   0   9  -1 5270.17 1082.37  15
   0   9  -1 5332.10 1074.26  18
   0   9  -1 9760.84 1297.16   7
   0   9  -1 11021.5 1467.57   8
   0   9  -1 7778.08 1301.14  17
   0  -9   0 21974.9 2203.81   3
   0   9   0 21241.6 2007.49  17
   0   9   0 21703.6 2015.63  16
   0   9   0 22657.6 2029.91   7
   0   9   0 19034.6 1914.72   8
   0   9   0 24295.5 2328.05  13
   0   9   0 21432.1 2039.40  18
   0   9   1 29662.1 2333.55  16
   0   9   1 37281.0 2611.89   7
   0   9   1 34450.8 2530.50  17
   0   9   1 32165.1 2663.43  13
   0   9   1 31876.5 2461.77  18
   0   9   1 32839.9 2459.21   8
   0  -9  -1 35042.7 2796.82   3
   0   9   2 4128.08 1028.09  13
   0   9   2 1795.99 631.375  18
   0   9   2 2887.50 795.906   8
   0   9   2 1812.30 729.440   7
   0   9   2 2786.23 791.304  16
   0  -9  -2 5304.80 1169.51   3
   0   9   2 2890.89 739.702  17
   0   9   3 53678.2 3190.91  17
   0  -9  -3 60229.9 3795.62   3
   0   9   3 63073.0 3750.18  13
   0   9   3 56726.0 3430.36   7
   0   9   3 56992.3 3258.72  16
   0   9   3 56973.6 3284.64  18
   0   9   3 59115.8 3202.44   8
   0  -9  -4 26743.3 2533.19   3
   0   9   4 20678.2 2077.32   7
   0   9   4 22964.5 2032.91  17
   0   9   4 24146.3 2106.45  18
   0   9   4 22735.1 2011.95  16
   0   9   4 22373.3 2229.99  13
   0  -9  -4 25791.4 2116.37  15
   0   9   5 52922.0 3410.37  13
   0   9   5 51983.2 3117.91  17
   0   9   5 53811.4 3168.35  18
   0   9   5 55057.6 3497.58   7
   0   9   5 51053.4 3079.10  16
   0   9   6 25874.7 2420.93   7
   0   9   6 30183.0 2505.99  13
   0  10  -4 1683.29 935.703  17
   0  10  -4 3545.62 1077.73  16
   0  10  -4 3359.74 1092.44  15
   0  10  -4 3080.95 1105.87  18
   0  10  -3 38891.4 3092.71   8
   0  10  -3 38063.3 3001.76  18
   0  10  -3 39282.4 3016.69  16
   0  10  -3 35553.3 2859.35  15
   0  10  -2 20316.3 2192.49   8
   0  10  -2 16184.2 1948.20  16
   0  10  -2 19388.6 2130.02  18
   0  10  -2 19330.7 2123.09  17
   0  10  -2 19884.2 2109.06  15
   0  10  -1 32419.3 2715.75   8
   0  10  -1 26783.1 2407.72  15
   0  10  -1 31789.0 2618.68  16
   0  10  -1 34562.4 2726.26  17
   0  10  -1 29777.9 2564.74  18
   0  10   0 36062.7 2675.57   7
   0  10   0 32660.9 2684.40  18
   0  10   1 5750.71 1233.14   7
   0  10   2 26428.5 2388.01   7
   0  10   3 13901.4 1774.06   7
  -1  10   4 45441.5 3042.87   7
  -1  10   3 1410.32 726.556   7
  -1  10   3 1483.52 715.404   8
  -1  10   2 39318.4 2962.23   8
  -1  10   1 7276.78 1344.00   8
  -1  10   0 10368.1 1570.47   8
  -1  10  -1 59682.6 3796.60   8
  -1  10  -2 4689.39 1240.60   8
  -1  10  -4 468.947 568.196  16
  -1  10  -4 1713.33 740.093  18
  -1  10  -4 2643.08 914.720  15
  -1  10  -4 949.502 588.229  17
  -1  10  -5 45366.2 3187.41  18
  -1  10  -5 43403.7 3108.46  16
  -1  10  -5 33548.9 2794.17  17
  -1  10  -5 42623.6 3075.76  15
  -1   9   8 53627.6 3470.79  13
  -1   9   8 54277.4 3548.54   7
  -1   9   7 10346.5 1571.81  13
  -1   9   7 13686.3 1727.18   7
  -1   9   6 14556.3 1730.53   7
  -1   9   6 14440.0 1795.94  13
  -1   9   5 56171.5 3369.16   7
  -1   9   5 55010.3 3588.03  13
  -1   9   5 58046.2 3324.48   8
  -1   9   4 1203.69 795.469  13
  -1   9   4 685.577 557.602   8
   1  -9  -4 500.435 781.920   3
  -1   9   4 692.115 512.969   7
  -1   9   3 56880.2 2922.80  18
  -1   9   3 55502.5 2901.21  17
  -1   9   3 57448.0 3416.03   8
  -1   9   3 55308.7 2862.97  16
   1  -9  -3 59913.9 3826.53   3
  -1   9   3 52962.5 3568.41  13
  -1   9   3 63624.9 3353.65   7
  -1   9   2 2689.97 760.296   7
  -1   9   2 2935.91 940.314   8
  -1   9   2 2845.72 684.613  16
  -1   9   2 3069.48 711.387  15
   1  -9  -2 2268.65 859.852   3
  -1   9   2 2412.18 649.442  17
  -1   9   2 1871.20 843.457  13
  -1   9   2 3148.63 727.329  18
  -1   9   1 29913.2 2127.64  15
  -1   9   1 34540.8 2654.42   8
   1  -9  -1 32583.0 2627.97  20
  -1   9   1 34470.1 2290.40  17
  -1   9   1 32037.0 2229.07  18
  -1   9   1 31445.6 2178.10  16
  -1   9   1 32826.5 2266.91   7
   1  -9  -1 34532.5 2803.44   3
  -1   9   1 33065.3 2804.63  13
   1  -9   0 19918.3 2043.86  20
  -1   9   0 17497.2 1933.99   8
   1  -9   0 15961.7 1918.42   3
  -1   9   0 18168.3 1692.80  18
  -1   9   0 15408.4 1498.68   7
  -1   9   0 16034.0 1624.60  17
  -1   9   0 17839.8 1659.11  16
  -1   9   0 17659.1 1639.09  15
  -1   9   0 16162.5 1957.06  13
   1  -9   1 1148.70 676.420  20
  -1   9  -1 848.255 466.370   7
   1  -9   1 1985.70 546.458   6
  -1   9  -1 2577.23 718.759  15
  -1   9  -1 1969.44 804.837  13
  -1   9  -1 2009.43 813.707   8
  -1   9  -1 1759.58 629.206  16
   1  -9   1 2001.06 771.953   3
  -1   9  -1 1020.54 520.095  17
  -1   9  -1 2018.49 651.862  18
   1  -9   2 63670.4 3092.57   6
   1  -9   2 65973.0 3675.28  20
  -1   9  -2 66580.8 3482.20  17
  -1   9  -2 61757.6 3344.74  16
  -1   9  -2 67586.8 4091.13  13
  -1   9  -2 67721.8 3087.07   7
   1  -9   2 72140.0 4074.62   3
  -1   9  -2 59575.6 3315.88  18
  -1   9  -2 64067.5 3361.91  15
  -1   9  -2 63216.0 3785.84   8
  -1   9  -3 5352.43 1049.65  18
  -1   9  -3 5582.78 1046.60  17
   1  -9   3 5965.25 973.574   6
  -1   9  -3 5181.76 1061.26  16
   1  -9   3 6364.92 1182.23  20
  -1   9  -3 4458.81 1184.14  13
  -1   9  -3 2644.65 905.122   8
  -1   9  -3 5276.98 836.253   7
   1  -9   3 6479.92 1170.63   2
   1  -9   3 5812.86 1224.40   3
  -1   9  -3 5965.92 1259.44  12
  -1   9  -3 5662.68 1076.38  15
  -1   9  -4 80365.4 4566.66  13
  -1   9  -4 73309.4 3843.25  16
  -1   9  -4 71646.2 3856.27  17
   1  -9   4 73827.8 3627.66   6
  -1   9  -4 75342.7 4314.16  12
   1  -9   4 78532.2 3976.01  20
  -1   9  -4 74662.2 3931.39  18
  -1   9  -4 81039.5 4012.55  15
  -1   9  -4 82929.6 4445.02   8
   1  -9   4 76382.6 4040.65   2
   1  -9   5 14720.3 1687.22  20
  -1   9  -5 16568.3 1798.54  15
  -1   9  -5 14898.9 1763.34  18
  -1   9  -5 12888.6 1776.63  12
  -1   9  -5 11219.2 1753.80  13
  -1   9  -5 15759.7 1779.53  17
  -1   9  -5 14656.6 1863.07   8
  -1   9  -5 16125.4 1798.98  16
   1  -9   5 12609.8 1531.80   6
   1  -9   5 11898.6 1644.59   2
  -1   9  -6 36053.8 2967.62   8
   1  -9   6 31290.2 2399.92  20
  -1   9  -6 36234.2 2793.29  17
  -1   9  -6 33153.0 2632.09  15
  -1   9  -6 36033.5 2775.35  16
  -1   9  -6 33503.2 2668.38  18
   1  -9   6 29239.2 2571.56   2
   1  -9   6 33781.9 2546.93   6
  -1   9  -6 32404.9 2800.60  12
  -1   9  -7 29703.4 2583.43  17
   1  -9   7 25596.9 2271.33   6
  -1   9  -7 25998.4 2439.03  18
  -1   9  -7 24596.3 2365.63  16
   1  -9   7 27406.7 2232.84  20
   1  -9   7 25505.2 2468.98   2
  -1   9  -7 26947.5 2441.51  15
  -1   9  -8 3160.14 984.683  16
  -1   9  -8 3533.76 1008.16  17
   1  -9   8 3660.00 958.672   6
  -1   9  -8 4550.67 1111.48  18
  -1   9  -8 3477.48 974.606  15
   1  -9   8 6239.19 1101.74  20
  -1   9  -9 37989.4 3146.09  17
   1  -9   9 37065.9 2536.28  20
  -1   9  -9 44535.1 3341.93  15
  -1   9  -9 39559.7 3202.91  18
  -1   9  -9 40576.2 3251.81  16
  -1   8  11 57808.8 3616.77  11
  -1   8  10 7329.70 1258.20  11
  -1   8  10 8958.81 1450.17   7
  -1   8   9 41710.5 2889.63  11
   1  -8  -9 41191.6 3233.07   3
  -1   8   9 44838.8 3125.77   7
  -1   8   8 39004.4 2826.94   7
   1  -8  -8 39972.1 3086.70   3
  -1   8   8 32803.2 2526.40  11
  -1   8   8 37851.8 2716.22  13
   1  -8  -7 5619.26 1233.52   3
  -1   8   7 5997.43 889.283  18
  -1   8   7 5397.13 1077.46   7
  -1   8   7 5692.29 856.950  17
  -1   8   7 5395.09 810.654  16
  -1   8   7 4049.00 944.391  11
  -1   8   7 5511.91 1121.09  13
  -1   8   6 59845.0 2796.16  17
  -1   8   6 58121.2 2775.02  18
  -1   8   6 57161.1 2725.95  16
  -1   8   6 61065.0 3380.67   7
   1  -8  -6 63305.0 3863.48   3
   1  -8  -6 60108.4 2789.33  15
  -1   8   6 62354.1 3521.03  13
  -1   8   5 4480.09 912.913   8
  -1   8   5 4995.19 1077.33  13
  -1   8   5 4232.85 742.558  16
   1  -8  -5 5617.20 1168.01   3
  -1   8   5 7830.64 1173.44   7
  -1   8   5 5638.73 845.932  18
   1  -8  -5 5595.74 826.611  15
  -1   8   5 6320.61 876.037  17
  -1   8   4 63889.1 2883.13  16
   1  -8  -4 61737.9 3520.93  20
  -1   8   4 62433.6 3311.61   8
  -1   8   4 63490.4 2888.96  17
   1  -8  -4 73129.7 3992.52   3
  -1   8   4 64674.4 3087.71  18
  -1   8   4 65514.1 3333.18   7
  -1   8   4 65335.1 3637.46  13
  -1   8   4 60017.5 3019.76  17
  -1   8   4 62904.6 2888.22  18
  -1   8   4 60458.5 3006.18  15
   1  -8  -3 14249.8 1718.75   3
   1  -8  -3 12420.8 1561.90  20
  -1   8   3 14696.3 1345.22  18
  -1   8   3 12235.0 1224.71  17
   1  -8  -3 14242.7 1403.71  16
  -1   8   3 13542.1 1280.50  16
  -1   8   3 14751.6 1425.26  18
  -1   8   3 12137.8 1321.93  15
  -1   8   3 15005.9 1516.68   7
  -1   8   3 15479.4 1755.14  13
  -1   8   3 12564.2 1235.69   2
  -1   8   3 14410.4 1574.72   8
  -1   8   3 13116.4 1386.10  17
  -1   8   2 90655.8 3833.59  17
  -1   8   2 86905.8 3623.35   2
  -1   8   2 86601.9 3728.69  15
   1  -8  -2 97920.6 4599.82   3
  -1   8   2 97348.5 3924.65   7
  -1   8   2 92324.8 3658.66  17
   1  -8  -2 82614.1 2826.29   6
   1  -8  -2 86679.6 3804.27  16
   1  -8  -2 94210.9 4319.68  20
  -1   8   2 95252.7 3668.47  16
  -1   8   2 89771.3 3797.46  18
  -1   8   2 87042.9 3586.81  18
  -1   8   2 96798.1 4280.50   8
  -1   8   2 89342.5 4413.98  13
  -1   8   1 26038.4 1982.82  10
   1  -8  -1 24559.5 2137.68  20
  -1   8   1 23117.3 1835.53  18
  -1   8   1 24593.9 1783.68  17
   1  -8  -1 25980.6 1515.82   6
  -1   8   1 26441.6 1896.01   7
  -1   8   1 22542.4 1716.68  18
  -1   8   1 22611.3 1691.74  16
   1  -8  -1 23702.3 2179.92   3
  -1   8   1 26781.1 2212.27   8
  -1   8   1 24640.0 1860.82   2
   1  -8  -1 24143.0 1879.65  16
  -1   8   1 22016.7 1788.22  15
  -1   8   1 25106.7 1765.64  15
  -1   8   1 25569.5 2263.03  13
  -1   8   0 50492.1 2681.92  17
  -1   8   0 48987.9 2740.67  15
  -1   8   0 47211.5 2579.48  16
  -1   8   0 51579.9 3125.97   8
  -1   8   0 48338.4 2651.95  18
  -1   8   0 54653.9 2704.25   7
   1  -8   0 48832.6 2531.15  11
   1  -8   0 55197.5 3130.76  20
  -1   8   0 49729.0 3226.78  13
   1  -8   0 50765.7 2800.50  16
   1  -8   0 47289.0 2267.08   6
  -1   8   0 42702.6 2465.75  15
  -1   8   0 46837.4 2699.90  18
   1  -8   0 49187.7 3132.95   3
   1  -8   0 48227.1 2554.20   9
   1  -8   1 53665.9 2956.10  16
   1  -8   1 55294.1 2664.87   9
  -1   8  -1 54019.9 2872.20  18
  -1   8  -1 57976.3 3483.82  13
   1  -8   1 57479.2 3093.06  17
   1  -8   1 59336.5 2797.79  11
  -1   8  -1 58896.8 2973.74  17
  -1   8  -1 55393.0 2927.49  15
  -1   8  -1 56972.4 2975.39  18
   1  -8   1 58744.3 2664.56   6
   1  -8   1 50467.1 2871.25   2
   1  -8   1 59998.3 3453.86   3
  -1   8  -1 54360.4 2829.09  15
  -1   8  -1 55995.7 2722.22   7
  -1   8  -1 50602.4 3158.74   8
   1  -8   1 62739.6 3308.53  20
  -1   8  -1 57251.7 2903.40  16
   1  -8   2 855.882 638.592  20
  -1   8  -2 1453.05 645.134  12
  -1   8  -2 1797.90 582.220  16
   1  -8   2 918.879 447.436   9
  -1   8  -2 1738.71 616.259  15
   1  -8   2 689.802 383.226  11
  -1   8  -2 1153.65 458.687   7
  -1   8  -2 891.658 556.489   8
   1  -8   2 1280.15 504.128   6
  -1   8  -2 1079.47 552.916  18
  -1   8  -2 489.724 528.028  13
   1  -8   2 630.955 497.046   2
  -1   8  -2 951.836 503.672  17
  -1   8  -3 54504.0 2971.32  17
  -1   8  -3 56245.8 3342.81   8
   1  -8   3 51933.0 2994.24  20
  -1   8  -3 52263.4 2928.46  18
  -1   8  -3 50801.2 2858.97  16
  -1   8  -3 50547.0 3212.28  12
  -1   8  -3 47325.2 3210.39  13
  -1   8  -3 51566.6 2464.08   7
   1  -8   3 50959.1 3009.67   2
  -1   8  -3 49215.7 2822.21  15
   1  -8   3 61433.7 2821.79  11
   1  -8   4 32090.2 2384.80   2
   1  -8   4 30233.8 2219.18  20
  -1   8  -4 33618.7 2371.88  18
  -1   8  -4 29964.1 2250.95  17
  -1   8  -4 34315.7 1915.06   7
  -1   8  -4 27821.5 2384.77  12
  -1   8  -4 29895.2 2238.55  16
  -1   8  -4 35105.6 2378.10  15
  -1   8  -4 30362.4 2489.92   8
  -1   8  -5 43356.1 2790.40  16
  -1   8  -5 45039.7 2215.04   7
  -1   8  -5 48440.0 2938.41  15
   1  -8   5 43947.7 2901.63   2
   1  -8   5 42713.9 2633.66  20
  -1   8  -5 45151.7 3031.77  12
  -1   8  -5 44089.3 2812.40  17
  -1   8  -5 42269.1 2771.58  18
  -1   8  -6 44430.2 2934.20  18
  -1   8  -6 44808.1 2952.07  17
   1  -8   6 45438.4 3006.92   2
   1  -8   6 41637.3 2583.87  20
  -1   8  -6 41309.6 2096.40   7
  -1   8  -6 44679.2 3104.00  12
  -1   8  -6 42773.3 2865.96  16
  -1   8  -6 45818.0 2942.95  15
  -1   8  -7 2406.42 533.120   7
  -1   8  -7 3457.15 900.789  17
   1  -8   7 1510.61 794.745   2
   1  -8   7 3594.36 784.340  20
  -1   8  -7 2357.84 759.616  18
  -1   8  -7 1976.60 702.640  15
  -1   8  -7 2016.52 751.413  16
  -1   8  -7 2195.91 794.976  12
  -1   8  -8 58227.8 3598.42  17
   1  -8   8 57774.9 3027.80  20
  -1   8  -8 60980.0 3648.15  16
  -1   8  -8 62580.5 3728.09  18
   1  -8   8 57958.0 3630.14   2
  -1   8  -8 65235.4 3896.62  12
  -1   8  -8 59493.4 3600.06  15
  -1   8  -9 6701.07 1260.60   5
  -1   8  -9 8384.61 1419.42  17
  -1   8  -9 6910.60 1349.53  12
  -1   8  -9 7338.55 1374.30  18
   1  -8   9 6085.58 963.853  20
   1  -8   9 6062.13 1243.53   2
  -1   8  -9 9460.82 1470.43  15
  -1   8  -9 9012.21 1443.58  16
   1  -8  10 38644.9 2363.69  20
  -1   8 -10 36558.3 2963.98  15
  -1   8 -10 43082.7 3236.98  16
  -1   8 -10 44754.0 3275.33  17
  -1   8 -10 42736.8 3246.09  18
  -1   8 -10 41755.9 3260.45  12
  -1   8 -10 40531.7 2894.61   5
   1  -8  10 42206.9 3202.46   2
  -1   8 -11 29522.5 2501.32   5
  -1   8 -11 27470.5 2671.63  16
  -1   8 -11 27061.2 2632.15  15
  -1   8 -11 30475.9 2843.97  17
  -1   8 -11 37047.4 3093.85  18
  -1   8 -12 21982.4 2205.13   5
  -1   8 -13 28300.9 2480.17   5
  -1   7  13 8963.67 1471.16  11
  -1   7  12 68562.8 4064.08   7
  -1   7  12 64429.1 3791.45  11
  -1   7  11 8936.45 1376.76  11
   1  -7 -11 9990.63 1562.44   3
  -1   7  11 7225.98 1286.12   7
  -1   7  10 44049.3 2419.35  17
  -1   7  10 53622.6 2599.35  16
   1  -7 -10 50609.9 3464.76   3
  -1   7  10 48159.9 3041.65  11
  -1   7  10 48454.6 3206.98   7
   1  -7  -9 40874.9 2996.39   3
  -1   7   9 42798.3 2899.50   7
  -1   7   9 38293.8 2160.25  17
  -1   7   9 40213.0 2688.15  11
   1  -7  -9 37320.2 2153.61  15
  -1   7   9 39569.2 2169.01  16
   1  -7  -8 14588.5 1154.05  10
  -1   7   8 16277.9 1385.15  15
  -1   7   8 16802.2 1653.78  13
   1  -7  -8 17682.2 1412.68  15
  -1   7   8 17243.3 1424.97  16
   1  -7  -8 14210.1 1773.10   3
  -1   7   8 15202.7 1314.80  17
  -1   7   8 17890.8 1723.94  11
  -1   7   8 17037.4 1364.53  16
  -1   7   8 15977.7 1387.03  17
  -1   7   8 16580.2 1733.14   7
  -1   7   8 16567.6 1397.80  18
  -1   7   7 35707.5 2465.42   7
  -1   7   7 34890.4 1964.26  16
  -1   7   7 35620.9 2010.76  17
  -1   7   7 37929.6 2523.21  13
   1  -7  -7 32452.9 1776.86  10
  -1   7   7 32060.9 1962.95  15
  -1   7   7 35127.8 2053.74  17
  -1   7   7 34707.6 2037.14  18
   1  -7  -7 36698.5 2739.38   3
   1  -7  -7 34236.8 1943.20  15
  -1   7   7 31654.2 2251.82  11
  -1   7   7 32437.7 2001.23  16
   1  -7  -6 4015.65 689.789  15
  -1   7   6 3242.03 659.257  18
  -1   7   6 3353.99 607.528  18
  -1   7   6 2609.69 670.142  11
  -1   7   6 3995.77 688.033  17
  -1   7   6 5621.36 964.619   7
  -1   7   6 3363.84 674.593  15
   1  -7  -6 3574.32 735.006   1
  -1   7   6 4363.25 761.829  17
  -1   7   6 3011.34 799.491  13
  -1   7   6 4179.48 672.884  16
   1  -7  -6 3191.96 833.050   3
   1  -7  -6 3834.96 651.959   4
  -1   7   6 3266.99 496.094   2
   1  -7  -5 65517.8 2716.64  15
   1  -7  -5 56137.0 2907.69   1
  -1   7   5 61945.8 2806.56  18
   1  -7  -5 67377.4 3606.59   3
  -1   7   5 60367.6 2667.23  17
  -1   7   5 66670.1 3379.82  13
  -1   7   5 64088.4 2739.16  18
  -1   7   5 61057.1 2417.88   2
  -1   7   5 62465.4 3099.92   8
  -1   7   5 63608.7 2815.50  15
   1  -7  -5 60930.5 2496.16   4
  -1   7   5 64987.7 3214.96  11
  -1   7   5 60491.1 2641.20  16
  -1   7   5 62607.5 2834.32  17
  -1   7   5 65211.7 3198.29   7
   1  -7  -5 63811.4 3366.69  20
  -1   7   4 60991.6 2454.37   2
  -1   7   4 62090.1 3045.20   8
   1  -7  -4 64472.8 2596.06  15
   1  -7  -4 56294.8 2854.66   1
  -1   7   4 64229.1 3009.93   7
   1  -7  -4 60985.9 3384.24   3
  -1   7   4 60451.0 2667.29  15
   1  -7  -4 58943.4 2687.87  16
  -1   7   4 60078.8 2543.21  16
   1  -7  -4 59842.7 2276.62   4
   1  -7  -4 58669.2 3142.13  20
  -1   7   4 64923.8 2657.68  18
  -1   7   4 60408.5 3189.58  13
  -1   7   4 60617.9 2693.85  18
  -1   7   4 58470.1 2540.77  17
   1  -7  -4 44506.9 1431.88   6
  -1   7   4 59659.8 2681.51  17
   1  -7  -3 64067.8 2659.03  15
   1  -7  -3 61581.3 3076.92   1
  -1   7   3 61754.4 2685.13  18
   1  -7  -3 66762.6 3507.32   3
  -1   7   3 67400.0 2903.60  15
   1  -7  -3 60343.4 2986.07   9
   1  -7  -3 55822.5 2712.73  16
  -1   7   3 60367.3 2813.68  17
  -1   7   3 64722.4 2993.58   7
   1  -7  -3 56285.0 1936.02   6
   1  -7  -3 62070.9 3243.06  20
  -1   7   3 62218.7 3147.27   8
   1  -7  -3 68278.0 2316.71   4
  -1   7   3 61905.4 2836.02  18
  -1   7   3 65338.8 2742.90  17
  -1   7   3 63504.3 2691.44  16
  -1   7   3 62774.2 3312.15  13
  -1   7   3 60871.8 2626.26   2
  -1   7   2 92640.0 3476.23  18
   1  -7  -2 100120. 4184.26  20
  -1   7   2 93691.8 3674.40  18
   1  -7  -2 96911.7 3740.27  16
  -1   7   2 103101. 4191.85   8
  -1   7   2 100737. 3754.58  15
  -1   7   2 98961.9 3536.23  16
  -1   7   2 100082. 4325.28  13
   1  -7  -2 94867.7 2951.64   6
  -1   7   2 92996.5 3472.18  17
   1  -7  -2 100385. 4112.52   1
   1  -7  -2 96586.1 3817.20   9
  -1   7   2 101620. 3798.72   7
   1  -7  -2 102541. 2862.34   4
  -1   7   2 99252.6 3605.02   2
   1  -7  -2 103574. 4460.75   3
   1  -7  -1 27313.7 1856.44  16
  -1   7   1 29944.8 1856.39   7
  -1   7   1 27845.3 1763.59  18
   1  -7  -1 23354.0 1666.91  11
  -1   7   1 26483.4 1814.75  15
   1  -7  -1 27000.0 1472.45   6
  -1   7   1 25120.2 1669.72  17
  -1   7   1 27246.2 1792.40   2
   1  -7  -1 32044.2 2331.94   3
   1  -7  -1 29420.2 1883.77   9
  -1   7   1 26785.9 1715.62  16
   1  -7  -1 29647.3 2121.38  20
   1  -7  -1 27133.3 2014.25   1
  -1   7   1 25728.0 1843.40  10
  -1   7   1 28870.0 2221.93  13
  -1   7   1 28201.0 2094.13   8
   1  -7  -1 27497.3 1151.87   4
  -1   7   1 26361.1 1810.11  18
  -1   7   0 110277. 3931.12  18
  -1   7   0 107319. 4405.70  12
   1  -7   0 103457. 4220.73  20
  -1   7   0 112346. 3932.28  16
   1  -7   0 105499. 3820.12  11
  -1   7   0 108552. 3972.07  15
   1  -7   0 109767. 4065.25  16
  -1   7   0 105913. 4166.09  10
   1  -7   0 97855.9 3840.25   2
  -1   7   0 108109. 3824.04   7
   1  -7   0 106934. 2710.23   4
  -1   7   0 102808. 3823.82  17
  -1   7   0 107030. 4586.99  13
   1  -7   0 101915. 3773.61   9
  -1   7   0 106347. 3983.46  18
  -1   7   0 103000. 3953.37   2
   1  -7   0 110906. 4109.94  17
   1  -7   0 111170. 4577.70   3
   1  -7   0 109860. 4394.14   1
  -1   7   0 109060. 3862.25  15
  -1   7   0 109468. 4474.88   8
  -1   7  -1 914.143 416.219  17
   1  -7   1-193.505 359.009  11
  -1   7  -1 904.418 415.431  18
  -1   7  -1 1102.26 425.022  18
   1  -7   1 442.486 464.158  17
  -1   7  -1 59.4767 331.328  10
   1  -7   1 521.120 351.833   9
  -1   7  -1 1413.34 521.597  15
  -1   7  -1 717.042 399.550   8
  -1   7  -1 448.789 461.627   2
   1  -7   1 685.064 524.949  20
   1  -7   1 1610.45 560.527  16
  -1   7  -1 999.181 482.997  12
  -1   7  -1 560.063 369.612   7
   1  -7   1 441.175 383.298   2
  -1   7  -1 1045.26 432.916  16
  -1   7  -1 676.411 569.253  13
  -1   7  -1 769.131 422.393  15
   1  -7   2 96431.8 3968.54  20
  -1   7  -2 95040.4 3791.79  18
  -1   7  -2 95317.9 3792.33  17
  -1   7  -2 102788. 3879.86  16
   1  -7   2 95298.2 3916.15   2
  -1   7  -2 97527.2 4196.37  12
  -1   7  -2 99844.5 4305.06   8
  -1   7  -2 100725. 3869.70  15
  -1   7  -2 104429. 4185.35  10
   1  -7   2 97644.6 3896.82  17
   1  -7   2 100689. 3902.70  16
   1  -7   2 96580.3 3409.51   9
  -1   7  -2 94741.2 3769.00  15
   1  -7   2 96985.2 3633.43  11
  -1   7  -2 103462. 4489.60  13
  -1   7  -2 105000. 3523.54   7
  -1   7  -2 95701.7 3813.28  18
  -1   7  -2 98194.6 4002.13   2
   1  -7   3 16536.7 1507.92  20
  -1   7  -3 16712.9 1512.15  17
  -1   7  -3 20229.2 1611.98  16
  -1   7  -3 16833.9 1508.23  18
   1  -7   3 15751.0 1309.33  11
  -1   7  -3 18166.1 1555.28  15
   1  -7   3 15426.1 1436.95  16
  -1   7  -3 16696.6 1675.39  12
   1  -7   3 15192.8 1460.27  17
  -1   7  -3 17132.8 1695.35   8
  -1   7  -3 14082.6 829.423   4
   1  -7   3 14334.8 1460.11   2
  -1   7  -3 17757.5 1556.06  15
   1  -7   4 49789.0 2712.20  16
   1  -7   4 47956.3 2427.17  11
   1  -7   4 45904.1 2641.57  17
  -1   7  -4 50792.8 2686.75  15
  -1   7  -4 51284.6 2754.63  16
   1  -7   4 50941.0 2675.55  20
  -1   7  -4 48399.5 2717.67  18
   1  -7   4 46071.1 2729.88   2
  -1   7  -4 47443.0 2887.52  12
  -1   7  -4 48065.5 2672.29  15
  -1   7  -4 46557.7 2662.08  17
  -1   7  -4 46053.3 1750.05   4
  -1   7  -5 51445.8 2057.42   4
  -1   7  -5 60940.9 3339.65  12
  -1   7  -5 58721.7 3072.48  15
   1  -7   5 58738.5 3196.00   2
  -1   7  -5 56116.5 3056.08  17
  -1   7  -5 62536.4 3207.02  18
  -1   7  -5 62618.4 3179.75  16
   1  -7   5 58650.5 2769.53  11
  -1   7  -6 25906.9 2072.77  17
  -1   7  -6 23008.2 2080.44  12
   1  -7   6 25420.6 2110.62   2
  -1   7  -6 26351.4 2084.59   5
  -1   7  -6 21578.8 1890.72  16
  -1   7  -6 23593.7 1982.08  15
   1  -7   6 24653.6 1782.26  20
  -1   7  -6 26437.2 2107.45  18
  -1   7  -7 52549.7 3120.08  17
  -1   7  -7 54808.9 3272.86  12
   1  -7   7 52119.0 2651.91  20
  -1   7  -7 52592.0 3125.81  18
  -1   7  -7 49393.5 2936.56   5
   1  -7   7 51067.5 3112.87   2
  -1   7  -7 49406.1 3004.90  16
  -1   7  -7 50709.4 3041.27  15
  -1   7  -8 1292.75 413.828   4
  -1   7  -8 472.784 506.161   5
  -1   7  -8 934.741 638.401  16
  -1   7  -8 1458.63 612.085  18
   1  -7   8 1059.14 456.238  20
  -1   7  -8 1314.51 635.379  12
  -1   7  -8 658.635 481.246  17
  -1   7  -8 873.741 533.481  15
   1  -7   8 1519.04 671.946   2
  -1   7  -9 23016.2 1569.06   4
  -1   7  -9 23678.8 2226.16  18
  -1   7  -9 25226.5 2270.08  12
   1  -7   9 20750.4 2080.79   2
  -1   7  -9 23758.9 2029.17   5
   1  -7   9 22518.9 1661.52  20
  -1   7  -9 18273.2 1946.30  16
  -1   7  -9 21814.5 2101.16  15
  -1   7  -9 22509.6 2163.50  17
  -1   7 -10 49903.4 3349.54  17
  -1   7 -10 55807.4 3515.97  18
  -1   7 -10 48682.5 2486.66   4
  -1   7 -10 52439.6 3106.16   5
   1  -7  10 48332.1 3284.87   2
  -1   7 -10 50805.5 3325.47  15
  -1   7 -10 55591.4 3496.48  12
  -1   7 -10 48574.6 3299.27  16
   1  -7  10 48897.5 2503.54  20
  -1   7 -11 15966.7 1944.99  18
  -1   7 -11 16140.5 1434.17   4
  -1   7 -11 16317.8 1779.49   5
  -1   7 -11 16721.0 1951.51  12
  -1   7 -11 16021.0 1969.27  17
   1  -7  11 17600.2 1410.57  20
  -1   7 -11 13300.9 1782.26  15
   1  -7  11 13382.9 1778.58   2
  -1   7 -11 15978.5 1943.19  16
  -1   7 -12 76423.9 4451.85  16
  -1   7 -12 77369.1 4366.07  12
  -1   7 -12 77784.1 4502.29  18
   1  -7  12 67800.0 4129.59   2
  -1   7 -12 78830.9 4533.61  17
  -1   7 -12 72658.8 3381.00   4
  -1   7 -12 79109.2 4495.40  15
  -1   7 -12 76359.5 3950.97   5
  -1   7 -13 861.434 658.208  15
  -1   7 -13 1198.22 628.427   5
  -1   7 -13 2308.20 941.464  17
  -1   7 -13 2300.44 867.832  18
  -1   7 -13 25.1136 418.193   4
  -1   7 -13 1278.96 704.321  16
  -1   7 -14 41962.7 2960.76   5
  -1   7 -15 2928.58 937.270   5
  -1   6  15 48544.9 3053.18   1
  -1   6  14 349.041 509.664   1
  -1   6  14-28.5647 474.689  11
  -1   6  14 591.583 638.103   7
  -1   6  13 37830.1 2312.60  16
  -1   6  13 39752.1 2939.70  11
   1  -6 -13 35476.7 2941.35   3
  -1   6  13 37321.4 2895.83   7
  -1   6  13 35758.0 2498.41   1
   1  -6 -12 28504.2 1980.48  18
   1  -6 -12 28924.8 2586.57   3
  -1   6  12 26706.1 2302.95  11
  -1   6  12 27581.0 1917.08  17
  -1   6  12 27079.9 2090.69   1
  -1   6  12 27225.0 2405.63   7
   1  -6 -12 25812.9 1908.59  15
  -1   6  12 24244.5 1785.37  16
  -1   6  11 48795.0 3165.74   7
  -1   6  11 48851.9 3074.43  11
  -1   6  11 51108.7 2617.97  15
  -1   6  11 51192.3 2828.31   1
  -1   6  11 49536.9 2600.02  16
  -1   6  11 51010.3 2638.81  18
   1  -6 -11 48057.9 2554.94  15
  -1   6  11 50570.7 2568.50  17
  -1   6  11 51398.4 2560.82  16
   1  -6 -11 51031.4 2630.71  18
  -1   6  11 48651.9 2585.07  17
   1  -6 -11 49182.1 2198.45  10
   1  -6 -11 52129.9 3401.33   3
   1  -6 -10 65727.0 2600.85  10
  -1   6  10 75438.7 3137.43  17
  -1   6  10 68881.0 3015.58  18
   1  -6 -10 66344.2 2968.05  18
   1  -6 -10 65927.9 2942.54  15
  -1   6  10 71436.3 3032.85  15
  -1   6  10 65480.1 3612.05   7
   1  -6 -10 68734.5 3847.31   3
   1  -6 -10 62210.0 3085.87   8
  -1   6  10 64857.0 3470.34  11
  -1   6  10 66498.7 2902.45  16
  -1   6  10 67821.8 2947.01  17
  -1   6  10 70022.1 3039.49  16
   1  -6  -9 33462.7 1723.11  10
  -1   6   9 33739.4 1968.66  18
  -1   6   9 33105.5 1953.66  17
   1  -6  -9 34114.3 2551.72   3
  -1   6   9 30815.4 1854.54  17
  -1   6   9 31283.3 2322.50   7
   1  -6  -9 29699.8 1994.73   4
  -1   6   9 34369.5 1933.31  16
   1  -6  -9 32447.1 1897.98  15
   1  -6  -9 29882.2 1996.81   8
   1  -6  -9 33002.4 1921.48  18
  -1   6   9 33519.7 1953.93  16
  -1   6   9 34169.8 2372.73  11
  -1   6   9 35965.6 2003.15  15
  -1   6   8 120308. 4044.08  16
   1  -6  -8 114958. 4267.66   8
   1  -6  -8 122755. 4001.05  15
   1  -6  -8 121711. 5014.38   3
  -1   6   8 116370. 4564.52  11
   1  -6  -8 118282. 3951.25  18
   1  -6  -8 119260. 3731.95  10
  -1   6   8 123447. 4069.20  17
  -1   6   8 114771. 3898.16  17
  -1   6   8 124178. 4049.95  15
   1  -6  -8 110238. 4096.15   4
  -1   6   8 119870. 4727.62   7
  -1   6   8 120623. 4033.99  18
  -1   6   8 119321. 3916.88  16
  -1   6   7 9628.72 946.794  17
   1  -6  -7 11597.0 1408.20   3
  -1   6   7 10164.0 1215.23   7
   1  -6  -7 10448.1 991.930  15
  -1   6   7 11530.2 1269.95  13
  -1   6   7 9581.17 1191.28  11
   1  -6  -7 10216.4 1049.60   4
   1  -6  -7 11656.7 996.916  10
  -1   6   7 8691.64 575.064   2
  -1   6   7 9692.17 948.690  16
  -1   6   6 104925. 2965.66   2
   1  -6  -6 114057. 4429.40  20
  -1   6   6 105612. 4115.28  11
   1  -6  -6 114056. 4632.30   3
   1  -6  -6 107265. 3998.99   1
  -1   6   6 109387. 3574.87  16
   1  -6  -6 115890. 3629.84  15
   1  -6  -6 105397. 3634.14   4
   1  -6  -6 104174. 4230.34   7
   1  -6  -6 109391. 4285.41  12
  -1   6   6 109847. 4226.06   7
  -1   6   6 111366. 3612.89  17
   1  -6  -6 106379. 3507.29  10
  -1   6   6 108162. 4201.31  13
  -1   6   5 16446.7 1185.71  17
  -1   6   5 17112.3 1039.72   2
   1  -6  -5 14846.3 1155.94  10
  -1   6   5 18865.2 1544.85  11
   1  -6  -5 17461.2 1501.91   7
   1  -6  -5 18222.5 1567.29  12
  -1   6   5 16311.8 1445.40   7
  -1   6   5 16509.7 1205.95  18
   1  -6  -5 18272.5 1621.56  20
  -1   6   5 16279.3 1180.69  16
   1  -6  -5 14870.9 1121.84   4
   1  -6  -5 17600.6 1555.35   9
  -1   6   5 16547.6 1424.00   8
   1  -6  -5 16129.6 1610.53   3
   1  -6  -5 16208.3 1399.42   1
   1  -6  -5 18724.2 1262.32  15
  -1   6   5 15849.3 1465.52  13
  -1   6   4 35872.2 1775.69  18
   1  -6  -4 27713.0 963.690   6
   1  -6  -4 35942.2 2135.73   9
   1  -6  -4 32442.7 1731.77  10
   1  -6  -4 36472.4 1769.73  15
   1  -6  -4 31604.0 1547.87   4
   1  -6  -4 33804.2 2136.14  12
   1  -6  -4 33810.5 2284.78   3
  -1   6   4 35658.9 2202.70  13
   1  -6  -4 24700.0 967.334   6
   1  -6  -4 33616.0 2068.08   7
   1  -6  -4 31113.9 1754.07  16
  -1   6   4 32361.4 2002.30   8
  -1   6   4 31610.2 1949.19   7
  -1   6   4 35618.6 1745.92  16
   1  -6  -4 33310.6 2009.06   1
  -1   6   4 34536.6 1740.28  17
  -1   6   4 30549.2 1518.57   2
  -1   6   4 35164.8 2094.19  11
   1  -6  -4 36253.7 2246.09  20
   1  -6  -3 103688. 3055.00   4
   1  -6  -3 97765.8 3942.23  20
   1  -6  -3 98345.3 3848.95   1
  -1   6   3 103778. 3740.05   7
  -1   6   3 104081. 3928.13   8
   1  -6  -3 105990. 4027.88  12
   1  -6  -3 97752.8 3510.67  16
   1  -6  -3 100758. 2705.85   6
   1  -6  -3 104984. 3497.74  10
   1  -6  -3 104027. 3344.11  15
   1  -6  -3 111384. 4358.86   3
  -1   6   3 101962. 3364.46  18
  -1   6   3 102476. 3359.25  17
  -1   6   3 101327. 4046.43  13
  -1   6   3 105192. 3376.59  16
  -1   6   3 101502. 3291.56   2
   1  -6  -3 99340.7 3740.23   7
   1  -6  -3 99676.1 3778.93   9
  -1   6   2 8076.02 1106.46  13
  -1   6   2 7188.88 992.367  20
   1  -6  -2 8021.09 647.013   4
  -1   6   2 10261.0 1155.90   8
   1  -6  -2 9679.47 1207.31   3
   1  -6  -2 7861.79 801.294  15
   1  -6  -2 6952.99 848.666  11
   1  -6  -2 7183.54 974.511   1
  -1   6   2 7685.34 806.856  17
  -1   6   2 8181.87 832.368  18
  -1   6   2 7539.97 801.055  16
  -1   6   2 9028.37 892.778   2
   1  -6  -2 9591.14 1133.64  20
   1  -6  -2 9632.75 1131.06  12
  -1   6   2 8332.02 923.495   7
   1  -6  -2 9117.96 1164.01   5
   1  -6  -2 9299.31 999.701   9
   1  -6  -2 7738.22 907.346  16
   1  -6  -1 173147. 5008.17   2
   1  -6  -1 178906. 5214.99  11
  -1   6   1 177958. 4984.52  18
   1  -6  -1 179245. 5592.45  12
   1  -6  -1 182420. 5235.08  16
  -1   6   1 188991. 5747.86   8
  -1   6   1 179349. 5340.83  10
   1  -6  -1 168808. 5100.33   9
  -1   6   1 182495. 5138.19   2
   1  -6  -1 189020. 5703.84   1
   1  -6  -1 182841. 5789.55   5
  -1   6   1 180108. 5006.98  17
   1  -6  -1 181110. 5612.98  20
   1  -6  -1 188538. 4128.80   4
  -1   6   1 173503. 4926.50  16
  -1   6   1 187651. 5883.99  13
   1  -6  -1 180442. 5847.57   3
   1  -6  -1 186478. 5303.80  17
  -1   6   0 1424.14 551.756  13
   1  -6   0 1566.77 528.304  12
  -1   6   0 1103.10 421.912   2
   1  -6   0 900.816 198.575   4
  -1   6   0 818.271 438.532  10
   1  -6   0 1497.64 462.015  17
  -1   6   0 821.679 290.113  16
  -1   6   0-42.3921 346.547  12
   1  -6   0 858.963 474.237  20
   1  -6   0 1018.24 425.321   2
  -1   6   0 1149.68 379.345  18
   1  -6   0 113.427 363.022   5
  -1   6   0 597.419 474.086   8
  -1   6   0 529.427 275.189  17
   1  -6   0 1008.37 401.118  16
   1  -6   0 1145.94 375.427   9
   1  -6   0 671.878 323.447  11
   1  -6   1 94755.8 3662.29  20
  -1   6  -1 97540.3 3439.69  16
  -1   6  -1 89902.6 3328.46  15
  -1   6  -1 94794.0 3419.10  17
  -1   6  -1 98858.2 3626.12   2
   1  -6   1 90840.6 3465.74   2
  -1   6  -1 98184.0 3475.31  18
  -1   6  -1 90984.0 3760.42  12
  -1   6  -1 96643.0 3409.92  15
  -1   6  -1 104061. 4149.66  13
  -1   6  -1 93364.2 3394.58  18
   1  -6   1 98314.0 3514.58  16
   1  -6   1 96620.1 3540.00  17
  -1   6  -1 98034.4 3937.61   8
   1  -6   1 93668.6 3815.86   5
   1  -6   1 90945.4 3354.96  11
   1  -6   1 92299.1 3720.07  12
   1  -6   1 99583.9 3316.12   9
  -1   6  -1 97412.2 3745.71  10
   1  -6   2 106680. 3664.80  11
   1  -6   2 108155. 3433.23   9
   1  -6   2 108484. 3826.11  17
   1  -6   2 106828. 3907.49  20
  -1   6  -2 107621. 4088.82  12
  -1   6  -2 110605. 3834.93  18
  -1   6  -2 105176. 3728.19  15
  -1   6  -2 108235. 3751.52  15
  -1   6  -2 104578. 3730.85  16
   1  -6   2 120794. 4244.95  12
  -1   6  -2 109398. 3983.24   2
  -1   6  -2 97065.6 2685.29   4
   1  -6   2 107873. 3768.99  16
   1  -6   2 109084. 4150.54   5
  -1   6  -2 107810. 3797.32  17
   1  -6   2 105975. 3883.89   2
  -1   6  -2 110651. 4271.66   8
  -1   6  -2 109414. 4106.73  10
  -1   6  -3 23962.2 1809.66  12
  -1   6  -3 23511.8 1645.12  16
   1  -6   3 19863.8 1593.00   2
  -1   6  -3 23072.6 1340.53   7
   1  -6   3 24692.6 1669.10  20
  -1   6  -3 21374.2 1030.07   4
  -1   6  -3 23280.5 1646.92  17
   1  -6   3 26476.3 1881.42   5
  -1   6  -3 23455.9 1623.87  15
  -1   6  -3 23295.2 1717.45   2
   1  -6   3 22417.7 1732.24  12
  -1   6  -3 22022.7 1563.94  15
  -1   6  -3 22661.3 1627.73  18
   1  -6   3 22931.7 1537.61  11
  -1   6  -3 23093.3 1757.79  10
   1  -6   3 23205.7 1631.41  16
   1  -6   3 22636.1 1626.18  17
  -1   6  -4 131507. 3621.83   4
  -1   6  -4 148484. 4871.89  17
  -1   6  -4 147507. 5004.68   2
   1  -6   4 137765. 4770.67  18
  -1   6  -4 141623. 4748.57  16
   1  -6   4 144112. 4975.19   5
  -1   6  -4 134357. 4705.30  18
  -1   6  -4 141477. 4894.01   5
   1  -6   4 140540. 4787.09  17
  -1   6  -4 154128. 5167.68  10
   1  -6   4 145170. 4618.60  20
  -1   6  -4 137342. 4661.45  15
   1  -6   4 137520. 4830.14   2
   1  -6   4 145616. 4814.45  16
  -1   6  -4 139857. 3990.05   7
  -1   6  -4 143727. 4747.99  15
  -1   6  -4 142872. 5032.86  12
  -1   6  -5 23134.2 1769.26   5
  -1   6  -5 22784.4 1698.45  15
  -1   6  -5 21145.8 1787.65  12
   1  -6   5 21118.3 1682.87  17
  -1   6  -5 20730.0 1176.51   4
   1  -6   5 22952.0 1781.13   2
   1  -6   5 25214.2 1860.04   5
  -1   6  -5 21355.0 1272.41   7
   1  -6   5 22785.6 1751.83  18
  -1   6  -5 23609.3 1873.08  10
   1  -6   5 23648.8 1772.88  16
  -1   6  -5 22128.6 1713.38  17
  -1   6  -5 23174.1 1760.32  18
   1  -6   5 22775.9 1575.12  20
  -1   6  -5 19100.7 1669.96   2
  -1   6  -5 22123.2 1708.61  15
  -1   6  -5 24526.6 1790.50  16
  -1   6  -6 89488.6 3795.03  15
  -1   6  -6 90744.3 3793.07   5
  -1   6  -6 91229.6 3845.11  16
  -1   6  -6 90188.3 3753.23  15
   1  -6   6 89444.9 3830.45  18
   1  -6   6 95807.2 3923.95   5
  -1   6  -6 87696.7 2923.74   4
  -1   6  -6 88469.0 3819.80  18
   1  -6   6 92046.0 3869.96  17
   1  -6   6 91905.0 3925.03   2
  -1   6  -6 87767.8 2949.50   7
   1  -6   6 94228.2 3453.49  20
  -1   6  -6 91394.8 3962.62  12
  -1   6  -6 89464.5 3841.97  17
   1  -6   6 91467.6 3812.88  16
   1  -6   7-297.594 297.300  20
  -1   6  -7 212.087 452.182  18
  -1   6  -7 566.573 445.831   5
   1  -6   7 387.291 399.655   2
  -1   6  -7 18.9597 321.379  16
  -1   6  -7 171.381 369.672  17
  -1   6  -7 641.866 484.723  15
  -1   6  -7 245.995 507.225  12
   1  -6   8 62906.9 3324.30   2
  -1   6  -8 62744.5 3321.96  12
  -1   6  -8 62438.5 3269.58  15
  -1   6  -8 71670.3 3495.67  16
  -1   6  -8 63446.3 3339.75  18
   1  -6   8 59954.5 2610.92  20
  -1   6  -8 58278.1 3216.61  17
  -1   6  -8 67413.4 3237.98   5
   1  -6   9 13961.8 1165.23  20
  -1   6  -9 13078.2 1164.26   4
  -1   6  -9 18083.9 1190.01   7
  -1   6  -9 12454.5 1514.31  18
  -1   6  -9 15013.9 1650.07  16
   1  -6   9 12216.5 1482.24   2
  -1   6  -9 12764.7 1426.53   5
  -1   6  -9 16179.7 1706.74  12
  -1   6  -9 12831.8 1544.07  17
  -1   6  -9 11892.7 1471.21  15
  -1   6 -10 16957.3 1221.22   7
  -1   6 -10 19157.9 1933.43  16
  -1   6 -10 20466.1 2016.63  18
  -1   6 -10 22165.6 2059.77  12
  -1   6 -10 15307.3 1749.90  17
  -1   6 -10 16401.7 1780.24  15
   1  -6  10 18315.6 1884.02   2
   1  -6  10 17221.7 1316.00  20
  -1   6 -10 18204.4 1705.67   5
  -1   6 -10 17711.7 1434.47   4
  -1   6 -11 56003.7 3480.36  17
  -1   6 -11 56352.9 3150.63   5
  -1   6 -11 55992.3 3457.23  15
   1  -6  11 56757.3 2464.33  20
   1  -6  11 57820.1 3452.68   2
  -1   6 -11 55969.9 2776.03   4
  -1   6 -11 58750.4 3482.93  12
  -1   6 -11 59886.1 3596.33  18
  -1   6 -11 53959.2 3416.71  16
   1  -6  12 2000.56 765.278   2
   1  -6  12 2217.81 503.310  20
  -1   6 -12 1821.04 804.790  16
  -1   6 -12 1560.24 613.601   4
  -1   6 -12 2007.77 709.387   5
  -1   6 -12 2131.66 957.140  18
  -1   6 -12 2215.53 947.095  15
  -1   6 -12 1823.47 803.036  12
  -1   6 -12 2504.32 864.569  17
  -1   6 -13 77003.6 4441.00  17
  -1   6 -13 74993.2 4358.72  15
  -1   6 -13 78799.3 3891.08   5
  -1   6 -13 78046.8 4442.00  16
  -1   6 -13 75578.0 3580.15   4
   1  -6  13 76915.5 4323.01   2
  -1   6 -13 79669.9 4306.73  12
  -1   6 -13 78634.2 4471.87  18
  -1   6 -14 5377.25 1093.12   5
  -1   6 -14 3332.54 1038.13  16
  -1   6 -14 3520.79 1019.12  18
   1  -6  14 4419.03 1139.33   2
  -1   6 -14 4896.87 1223.27  15
  -1   6 -14 5164.96 1222.35  17
  -1   6 -14 4838.51 1169.34  12
  -1   6 -14 5113.24 981.439   4
  -1   6 -15 26970.1 2276.32   4
  -1   6 -15 33794.9 2567.39   5
  -1   6 -16 21312.3 2086.05   5
  -1   6 -16 20981.0 2045.92   4
  -1   5  17 7313.43 1285.19   1
  -1   5  16 42846.0 2918.44   1
  -1   5  15 153.807 497.735   7
  -1   5  15-102.878 449.909  11
  -1   5  15 198.578 493.365   1
   1  -5 -15-200.972 430.523  18
  -1   5  15 1010.78 572.336  16
   1  -5 -15-31.7516 633.001   3
   1  -5 -15-285.989 476.287  17
   1  -5 -15 129.066 456.710  15
   1  -5 -14 38516.2 2532.61  18
  -1   5  14 39882.9 2942.11  11
   1  -5 -14 46561.7 3343.03   3
  -1   5  14 38344.7 2603.54   1
  -1   5  14 40962.9 2479.07  16
   1  -5 -14 37318.8 2518.84  17
   1  -5 -14 41490.0 2613.88  15
  -1   5  14 41525.6 3045.95   7
  -1   5  13 661.098 606.290   7
   1  -5 -13 1224.72 448.090  10
  -1   5  13 1894.02 725.310  11
   1  -5 -13 865.035 476.760  18
   1  -5 -13 500.172 670.752   3
  -1   5  13 678.136 363.951  16
  -1   5  13-133.679 385.312   1
   1  -5 -13 1212.80 546.589  15
  -1   5  12 16869.0 1504.48  16
  -1   5  12 18293.6 1870.41   7
  -1   5  12 17694.5 1824.36  11
   1  -5 -12 18293.8 1939.93   3
   1  -5 -12 14899.9 1419.58  15
  -1   5  12 17317.0 1499.65  18
  -1   5  12 15721.1 1534.39   1
  -1   5  12 18369.3 1542.03  17
   1  -5 -12 19874.4 1689.11   8
  -1   5  12 19311.4 1561.64  15
   1  -5 -12 18289.1 1607.64  13
  -1   5  12 16940.2 1492.54  16
   1  -5 -12 15569.4 1247.47  10
   1  -5 -12 17861.9 1563.59  18
  -1   5  11 81366.8 3283.72  16
  -1   5  11 76222.4 3209.88  15
  -1   5  11 80490.4 3318.64  18
   1  -5 -11 84441.9 3415.44  15
   1  -5 -11 76062.4 3351.37  13
  -1   5  11 77522.7 3804.25  11
  -1   5  11 80958.3 3571.79   1
   1  -5 -11 73717.5 3350.13   8
   1  -5 -11 79639.2 2958.00  10
   1  -5 -11 86893.7 4202.97   3
   1  -5 -11 73983.5 3146.52  19
   1  -5 -11 77057.0 3284.44  18
  -1   5  11 77808.1 3269.67  16
  -1   5  11 80970.3 3320.99  17
  -1   5  11 80558.3 3951.82   7
  -1   5  10 3302.40 619.449  17
   1  -5 -10 3032.64 540.198  10
  -1   5  10 3039.26 684.192   1
  -1   5  10 3794.96 839.589   7
   1  -5 -10 1605.07 498.497  18
   1  -5 -10 3120.27 648.104  13
  -1   5  10 3044.76 602.397  16
  -1   5  10 3274.79 628.390  15
  -1   5  10 2362.06 564.968  18
  -1   5  10 2240.07 546.914  16
   1  -5 -10 1848.43 540.627   8
   1  -5 -10 2107.73 780.660   3
   1  -5 -10 2564.58 600.313  15
  -1   5  10 3394.92 768.851  11
   1  -5 -10 1297.56 487.349  19
   1  -5  -9 253110. 6123.48  14
   1  -5  -9 246066. 5136.43  18
   1  -5  -9 244559. 5107.23  15
   1  -5  -9 238641. 5384.44  19
   1  -5  -9 250121. 6477.48   3
  -1   5   9 242887. 6162.24   7
  -1   5   9 247838. 5041.84  16
   1  -5  -9 235908. 5440.64   8
  -1   5   9 228059. 5491.04   1
   1  -5  -9 240903. 4686.37  10
   1  -5  -9 249026. 5888.79  12
  -1   5   9 242548. 6029.31  11
   1  -5  -8 468.380 345.176  14
   1  -5  -8 376.094 269.349  10
   1  -5  -8-79.0724 243.076  15
  -1   5   8 857.095 346.715  16
  -1   5   8 637.293 428.618  11
   1  -5  -8 308.449 404.400   8
  -1   5   8 340.383 326.251  17
   1  -5  -8 762.518 491.569   3
  -1   5   8 317.914 319.495   1
   1  -5  -8 966.145 490.377  12
  -1   5   8 351.919 349.482   7
   1  -5  -8 570.030 359.368  18
  -1   5   7 197962. 4896.27  16
   1  -5  -7 199403. 5751.29  20
  -1   5   7 188365. 5628.70  20
   1  -5  -7 190202. 5687.62   7
   1  -5  -7 196589. 4892.02  18
  -1   5   7 192104. 5663.34   7
   1  -5  -7 193687. 4865.24  15
   1  -5  -7 189258. 4755.45  10
  -1   5   7 187044. 5543.60  11
  -1   5   7 185611. 5418.16  13
  -1   5   7 181091. 4783.26  17
   1  -5  -7 186318. 5680.93  14
   1  -5  -7 190690. 5552.28  12
   1  -5  -7 199865. 5389.19   8
   1  -5  -7 190062. 5902.40   3
   1  -5  -6 16727.7 1384.91  12
   1  -5  -6 13879.1 1234.94   1
  -1   5   6 16983.4 1144.98  18
  -1   5   6 14960.7 1071.04  17
   1  -5  -6 15973.2 1106.49  18
   1  -5  -6 15990.8 1493.61   3
  -1   5   6 16269.6 1366.43  11
   1  -5  -6 14619.8 1360.76  20
   1  -5  -6 16829.3 1342.37   8
   1  -5  -6 16189.6 1451.20  14
  -1   5   6 15635.1 1096.02  15
   1  -5  -6 15956.9 1368.22   7
   1  -5  -6 15567.2 1099.36  10
   1  -5  -6 16382.6 1116.48  15
  -1   5   6 15125.9 1321.13  13
  -1   5   6 13711.9 704.621   2
  -1   5   6 15295.5 1099.71  16
  -1   5   6 15775.9 1096.56  16
  -1   5   6 16283.9 1382.97   7
  -1   5   6 16351.8 1132.34  17
  -1   5   6 15051.5 1357.01  20
   1  -5  -5 79184.2 2748.31   4
  -1   5   5 80820.2 2745.17  18
   1  -5  -5 79384.9 3093.60   8
   1  -5  -5 78277.2 3406.61   5
  -1   5   5 79324.0 3151.10   7
  -1   5   5 82105.9 2751.13  15
   1  -5  -5 78640.6 3167.22  12
  -1   5   5 78893.0 3205.72  13
   1  -5  -5 82091.2 3415.06  14
  -1   5   5 81004.8 3148.96   8
   1  -5  -5 81432.3 3471.05   3
  -1   5   5 72454.0 2576.43  16
   1  -5  -5 80576.7 3188.94   7
   1  -5  -5 85028.4 3198.17   1
  -1   5   5 73685.7 2612.12  17
   1  -5  -5 79738.8 2668.22  15
   1  -5  -5 74336.8 2689.07  10
  -1   5   5 81532.4 2759.94  17
  -1   5   5 75601.8 2236.66   2
  -1   5   5 79155.7 3281.89  20
   1  -5  -5 78999.1 3283.71  20
  -1   5   5 76509.6 3123.36  11
  -1   5   4 117644. 4045.95  20
  -1   5   4 116708. 3879.96   8
   1  -5  -4 114386. 4136.35   5
  -1   5   4 111330. 3039.47   2
   1  -5  -4 110244. 3211.44   4
   1  -5  -4 116405. 3855.74   7
   1  -5  -4 115440. 4178.01   3
   1  -5  -4 115599. 3874.87   1
  -1   5   4 113944. 3393.21  17
  -1   5   4 112297. 3280.76  17
   1  -5  -4 115898. 4018.74  20
  -1   5   4 115516. 3892.76  11
   1  -5  -4 110359. 3405.26  10
  -1   5   4 113210. 3266.88  16
  -1   5   4 114634. 3800.90   7
   1  -5  -4 117493. 3977.87  12
   1  -5  -4 110385. 3374.42  16
   1  -5  -4 115162. 3284.08  15
  -1   5   4 114169. 3377.27  15
  -1   5   4 114247. 3381.20  18
   1  -5  -4 103713. 2420.10   6
  -1   5   4 114391. 4007.66  13
   1  -5  -4 119297. 3989.23   9
   1  -5  -3 15728.2 1372.19   5
  -1   5   3 17292.8 1034.43   2
   1  -5  -3 15814.0 1018.78  15
   1  -5  -3 16937.4 1166.31  10
  -1   5   3 17671.1 1081.35  16
   1  -5  -3 16797.8 1312.46   1
  -1   5   3 16292.0 1314.11   8
  -1   5   3 19873.5 1466.71  20
   1  -5  -3 17034.9 961.199   4
  -1   5   3 17269.4 1080.81  18
   1  -5  -3 18013.0 1410.80  20
   1  -5  -3 16328.0 1281.85   7
   1  -5  -3 19231.5 1372.89  11
   1  -5  -3 20262.0 1448.56  12
  -1   5   3 15214.3 1022.61  17
   1  -5  -3 17554.2 1469.34   3
  -1   5   3 18114.9 1150.09  15
  -1   5   3 15592.3 1098.41  17
   1  -5  -3 17113.6 1309.00   9
  -1   5   3 18883.1 1457.29  13
   1  -5  -3 17990.6 1144.58  16
  -1   5   3 17613.6 1326.70  11
  -1   5   3 15973.7 1094.36  18
   1  -5  -3 15660.6 812.439   6
  -1   5   2 176769. 4657.92  16
  -1   5   2 177014. 5333.25  20
   1  -5  -2 179830. 4949.68  10
   1  -5  -2 188193. 5213.67   9
   1  -5  -2 190743. 5678.86   3
   1  -5  -2 194327. 5630.03   5
   1  -5  -2 179830. 4873.14  16
  -1   5   2 186991. 4869.78  18
  -1   5   2 184601. 4840.85  15
  -1   5   2 179057. 4697.91  17
   1  -5  -2 191103. 5385.72  12
  -1   5   2 183193. 5486.12  13
   1  -5  -2 184867. 5073.88   7
  -1   5   2 178572. 4697.70  18
   1  -5  -2 190859. 4690.85  15
  -1   5   2 179771. 5374.21   8
   1  -5  -2 185762. 5412.85   1
   1  -5  -2 178607. 4714.89   2
  -1   5   2 177391. 4705.59   2
   1  -5  -2 184321. 4302.17   4
   1  -5  -2 180800. 5149.74  11
   1  -5  -2 192790. 5479.66  20
  -1   5   2 182549. 5062.78  10
  -1   5   1 472.311 370.851  13
   1  -5  -1 657.556 298.503  16
  -1   5   1 362.578 213.130  18
   1  -5  -1-55.9330 250.368  11
   1  -5  -1 1322.56 420.450   9
  -1   5   1-81.1396 207.915  17
   1  -5  -1 605.033 367.568   3
  -1   5   1 551.819 327.965  20
   1  -5  -1 137.750 204.409  17
   1  -5  -1 260.025 262.601   1
  -1   5   1 1087.57 467.228   8
   1  -5  -1 485.667 335.023  20
   1  -5  -1 756.744 376.872  10
  -1   5   1-189.563 248.096  18
  -1   5   1 963.022 372.452  10
  -1   5   1 491.161 258.855  16
   1  -5  -1 603.481 284.732   2
  -1   5   1 919.443 320.168   2
   1  -5  -1 726.402 448.678   5
  -1   5   1 573.537 281.144   7
  -1   5   1 143.905 213.130  15
   1  -5  -1 267.684 139.357   4
  -1   5   1 599.254 368.791  12
   1  -5  -1 239.059 311.027  12
  -1   5   0 199478. 5155.14  18
  -1   5   0 195070. 4974.84   7
  -1   5   0 206539. 5556.31  10
   1  -5   0 196272. 5204.77   9
   1  -5   0 188167. 5186.02   2
   1  -5   0 193598. 5197.99  17
  -1   5   0 193959. 5085.16  17
   1  -5   0 197100. 5701.32   5
   1  -5   0 202522. 5594.03  20
  -1   5   0 202685. 5741.14   8
  -1   5   0 197843. 5126.70  15
  -1   5   0 196656. 5588.93  12
  -1   5   0 197082. 5083.30  16
   1  -5   0 190363. 4131.40   4
  -1   5   0 197741. 5121.41  18
   1  -5   0 196512. 5585.27  12
   1  -5   0 203784. 5224.23  16
   1  -5   0 195844. 5321.62  11
  -1   5   0 192785. 5216.49   2
  -1   5   0 198415. 5824.56  13
  -1   5  -1 39889.3 1859.66  17
   1  -5   1 37295.6 1863.69  11
  -1   5  -1 40162.8 1965.99   2
   1  -5   1 38547.5 1852.25  17
  -1   5  -1 37952.0 1825.83  18
   1  -5   1 36025.2 1724.15   9
   1  -5   1 38394.8 2043.26  12
   1  -5   1 38504.9 1985.58  20
  -1   5  -1 39178.1 2155.82   8
  -1   5  -1 37555.5 2027.40  10
   1  -5   1 38963.4 1920.36   2
  -1   5  -1 35637.1 1998.33  12
  -1   5  -1 39782.8 1841.42  15
  -1   5  -1 40483.4 1858.70  16
   1  -5   1 41179.4 2148.09   5
  -1   5  -1 39149.6 1665.79   7
  -1   5  -1 38355.4 1790.36  15
   1  -5   1 38013.6 1822.62  16
  -1   5  -2 41401.7 2180.83  10
  -1   5  -2 40055.7 1907.26  15
   1  -5   2 40907.8 1950.08  11
   1  -5   2 42637.6 2202.97   5
  -1   5  -2 40624.1 2046.57   2
   1  -5   2 38272.7 1920.61  17
   1  -5   2 41139.0 2017.14  20
   1  -5   2 40520.1 1771.85   9
   1  -5   2 39924.8 2013.49   2
   1  -5   2 40988.4 1957.37  16
   1  -5   2 40689.8 1981.77  18
  -1   5  -2 41358.9 1945.62  16
  -1   5  -2 39597.3 1668.01   7
  -1   5  -2 40084.3 1935.25  18
  -1   5  -2 41296.9 1957.06  17
  -1   5  -2 34389.1 1241.91   4
  -1   5  -2 42469.9 2175.37  12
  -1   5  -2 39410.9 2123.58   5
   1  -5   2 39879.2 2103.09  12
   1  -5   3 84012.8 3142.90  18
  -1   5  -3 81641.2 3239.71   5
  -1   5  -3 84376.0 3129.37  18
  -1   5  -3 82284.0 3078.17  17
   1  -5   3 82329.0 3105.45  17
  -1   5  -3 80768.2 3257.96  12
   1  -5   3 82237.0 3088.93  16
  -1   5  -3 80265.4 2293.87   4
   1  -5   3 86366.3 3318.68  12
  -1   5  -3 84593.5 3085.89  15
  -1   5  -3 85384.0 3395.51  10
  -1   5  -3 85208.5 3262.34   2
   1  -5   3 88932.6 3113.56  20
   1  -5   3 85318.9 3340.78   5
  -1   5  -3 81345.6 3039.75  16
   1  -5   3 82550.8 3182.85   2
  -1   5  -3 80285.2 2586.77   7
  -1   5  -4 27630.5 1714.27  17
   1  -5   4 27608.2 1724.01  17
   1  -5   4 26480.6 1743.17   5
   1  -5   4 27866.5 1695.75  16
  -1   5  -4 26708.1 1661.40  15
  -1   5  -4 24751.5 1675.58   5
  -1   5  -4 25322.9 1259.74   7
   1  -5   4 27672.9 1727.61  18
  -1   5  -4 26135.9 1663.49  16
  -1   5  -4 26837.8 1780.04  12
   1  -5   4 23717.7 1640.91   2
  -1   5  -4 27160.4 1703.82  18
   1  -5   4 27600.4 1594.70  20
  -1   5  -4 27333.9 1212.66   4
  -1   5  -4 26135.6 1652.00  15
  -1   5  -4 27293.3 1771.91   2
  -1   5  -4 29344.8 1884.33  10
   1  -5   4 29398.8 1834.45  12
   1  -5   5 208153. 5520.28  20
  -1   5  -5 203557. 5929.13  17
  -1   5  -5 204405. 5844.72  15
  -1   5  -5 203687. 5902.60  16
  -1   5  -5 199791. 5896.31   5
   1  -5   5 204196. 5930.12  17
  -1   5  -5 200906. 4859.14   9
   1  -5   5 212880. 6013.43   5
  -1   5  -5 208942. 5982.91  18
   1  -5   5 204631. 5955.65  18
   1  -5   5 201750. 5877.24  16
  -1   5  -5 194955. 4872.76   4
   1  -5   5 210663. 6081.52   2
  -1   5  -5 203183. 6075.15  12
   1  -5   5 219788. 6154.20  12
  -1   5  -5 209051. 5934.96  15
  -1   5  -5 214414. 6262.67  10
  -1   5  -5 203951. 6062.24   2
  -1   5  -6 29078.8 1943.51  18
  -1   5  -6 31731.3 1995.07  16
  -1   5  -6 36902.3 2203.29   2
   1  -5   6 31084.3 1981.93  17
   1  -5   6 34366.4 2057.82  16
  -1   5  -6 33751.5 2041.63  15
  -1   5  -6 33637.1 2004.99   5
  -1   5  -6 31995.5 2028.75  17
   1  -5   6 31901.9 1958.05   5
  -1   5  -6 29042.1 1439.60   4
   1  -5   6 31621.3 2021.28   2
   1  -5   6 29878.5 1940.52  18
  -1   5  -6 31415.1 2035.86  12
  -1   5  -6 31410.7 1347.82   9
  -1   5  -6 31836.0 1942.73  15
   1  -5   6 31996.1 2012.04  12
   1  -5   6 31157.8 1679.37  20
  -1   5  -6 31713.5 2082.23  10
  -1   5  -7 162722. 5412.76   2
  -1   5  -7 156278. 5293.76  12
  -1   5  -7 156175. 5257.00  16
  -1   5  -7 159790. 5429.75  10
   1  -5   7 154017. 5048.61   5
  -1   5  -7 150491. 5224.96  17
   1  -5   7 151890. 5157.12  16
   1  -5   7 153134. 5242.75   2
   1  -5   7 160300. 5299.57  18
  -1   5  -7 156839. 5239.10  15
  -1   5  -7 156659. 5093.57   5
  -1   5  -7 162382. 5358.74  18
   1  -5   7 156743. 4502.02  20
  -1   5  -7 161568. 3953.75   9
   1  -5   7 157977. 5255.80  17
   1  -5   7 159145. 5233.13  12
   1  -5   8 29961.7 1658.38  20
   1  -5   8 39384.0 2257.78   5
   1  -5   8 34320.6 2235.03  16
  -1   5  -8 40093.9 2429.92  12
  -1   5  -8 35310.5 1614.72   7
  -1   5  -8 40010.5 2289.62   5
  -1   5  -8 39960.5 2466.16  17
  -1   5  -8 36766.7 2333.93  15
   1  -5   8 38275.3 2387.52   2
  -1   5  -8 35998.2 2319.85  16
  -1   5  -8 36042.2 1470.84   9
   1  -5   8 38164.1 2374.49  18
  -1   5  -8 40377.9 2465.61  18
   1  -5   8 36668.7 2318.71  17
   1  -5   9 39123.0 2299.36   5
  -1   5  -9 38064.7 2447.70  12
  -1   5  -9 36649.0 2437.56  18
  -1   5  -9 40064.3 2334.75   5
  -1   5  -9 41084.2 2568.86  17
  -1   5  -9 38970.5 1512.54   9
   1  -5   9 40528.0 2500.75   2
  -1   5  -9 40810.8 2533.48  15
   1  -5   9 38781.0 2086.52  19
  -1   5  -9 37863.0 1954.02   4
  -1   5  -9 36020.7 2407.01  16
  -1   5  -9 36235.1 1679.51   7
  -1   5 -10 71071.6 3647.37  17
  -1   5 -10 70890.6 2989.81   4
  -1   5 -10 69851.3 3612.21  16
  -1   5 -10 74076.7 2354.98   9
  -1   5 -10 73958.9 3685.55  15
  -1   5 -10 72269.5 3337.36   5
   1  -5  10 64830.2 2874.34  19
  -1   5 -10 69284.5 3613.55  18
  -1   5 -10 70893.8 2631.95   7
   1  -5  10 70681.2 3554.72   2
  -1   5 -10 70056.7 3521.31  12
  -1   5 -11 4070.32 644.730   7
  -1   5 -11 4111.58 903.198  12
  -1   5 -11 5703.17 967.458   5
   1  -5  11 3404.87 641.416  19
  -1   5 -11 4842.50 1025.67  15
  -1   5 -11 5400.16 1031.58  18
  -1   5 -11 6030.40 1099.59  16
  -1   5 -11 4346.60 774.725   4
  -1   5 -11 5578.33 1055.37  17
   1  -5  11 4022.12 925.166   2
  -1   5 -11 3545.34 492.844   9
  -1   5 -12 109464. 3205.40   9
  -1   5 -12 109755. 4965.32  16
  -1   5 -12 102917. 4100.09   4
  -1   5 -12 103034. 3632.46   7
  -1   5 -12 113893. 4858.86  12
  -1   5 -12 113654. 4506.71   5
  -1   5 -12 105427. 4906.39  17
  -1   5 -12 105072. 4892.61  18
   1  -5  12 114858. 4899.20   2
   1  -5  12 104561. 3736.94  19
  -1   5 -12 106841. 4893.34  15
  -1   5 -13 2826.42 812.307   5
  -1   5 -13 3139.90 922.601  18
   1  -5  13 3103.70 870.791   2
  -1   5 -13 3149.96 868.817  12
  -1   5 -13 3356.81 727.941   4
  -1   5 -13 4589.03 1111.75  17
  -1   5 -13 3423.14 957.877  16
  -1   5 -13 4654.07 1102.19  15
  -1   5 -14 36409.3 2532.80   5
  -1   5 -14 32437.0 2339.08   4
  -1   5 -14 34922.7 2902.33  16
   1  -5  14 33470.0 2685.18   2
  -1   5 -14 33047.2 2791.62  15
  -1   5 -14 36453.3 2961.53  18
  -1   5 -14 40026.3 3082.93  17
  -1   5 -14 37522.6 2818.17  12
   1  -5  15 15584.3 1869.76   2
  -1   5 -15 10496.6 1732.27  18
  -1   5 -15 13029.4 1587.81   5
  -1   5 -15 11581.9 1756.15  16
  -1   5 -15 14677.1 1835.40  12
  -1   5 -15 12649.0 1824.66  17
  -1   5 -15 16358.3 2035.96  15
  -1   5 -15 12040.9 1495.15   4
   1  -5  16 4367.34 1077.40   2
  -1   5 -16 3731.42 946.165   4
  -1   5 -16 2608.03 891.990   5
  -1   5 -17 20347.3 2068.43   5
  -1   5 -17 19224.8 2049.33   4
  -1   4  18 4099.94 1007.98   1
   1  -4 -18 3074.95 969.618   5
   1  -4 -17 51311.3 3308.82  15
   1  -4 -17 55205.0 3439.35  18
   1  -4 -17 53018.7 3380.09  17
  -1   4  17 54138.8 3346.36   1
  -1   4  17 50236.4 3078.38  16
   1  -4 -16 289.156 472.737  17
   1  -4 -16 978.553 521.508  15
  -1   4  16-553.718 460.878  16
   1  -4 -16 755.092 679.254   3
  -1   4  16 961.728 610.453   1
   1  -4 -16 748.713 614.247  18
  -1   4  16 1260.98 723.245   7
  -1   4  16 2175.40 927.942  11
  -1   4  15 82369.1 4314.99  11
   1  -4 -15 72157.6 3670.12  15
   1  -4 -15 83501.3 4535.36   3
   1  -4 -15 75707.4 3754.02  18
   1  -4 -15 71414.5 3692.72  17
  -1   4  15 76688.8 3593.69  16
  -1   4  15 82806.5 4357.14   7
  -1   4  15 74200.5 3764.92   1
   1  -4 -14 6218.02 1041.72  17
   1  -4 -14 8215.42 1192.11  15
  -1   4  14 6682.58 1178.99  11
   1  -4 -14 8637.73 1408.84   3
  -1   4  14 8009.22 1079.46  16
  -1   4  14 10275.4 1470.15   7
  -1   4  14 9118.96 1239.00   1
   1  -4 -14 7528.35 1132.26  18
   1  -4 -13 62462.9 3129.11  15
  -1   4  13 67306.9 3158.84  16
   1  -4 -13 65069.0 3207.03  17
  -1   4  13 68284.3 3185.89  18
   1  -4 -13 61271.7 2978.87  13
  -1   4  13 65911.6 3285.47   1
  -1   4  13 66050.0 3150.88  17
   1  -4 -13 68392.3 3281.36   8
  -1   4  13 69896.0 3698.67  11
  -1   4  13 65536.8 3634.21   7
   1  -4 -13 71670.0 3853.12   3
  -1   4  13 66526.6 3080.17  16
  -1   4  13 70933.2 3202.15  15
   1  -4 -13 64007.4 3175.68  18
   1  -4 -12 24965.1 1817.61  18
   1  -4 -12 27270.8 2282.95   3
  -1   4  12 26648.9 1805.56  16
  -1   4  12 25128.3 1801.00  17
   1  -4 -12 26315.1 1510.55  19
  -1   4  12 26175.7 2146.71   7
  -1   4  12 31298.0 2297.30  11
  -1   4  12 29148.0 1929.75  18
  -1   4  12 29213.6 1880.60  15
  -1   4  12 23951.5 1862.14   1
   1  -4 -12 24877.8 1865.77   8
  -1   4  12 27812.7 1940.41  20
  -1   4  12 28820.4 1905.82  16
   1  -4 -12 25035.1 1801.63  13
   1  -4 -12 25015.4 1895.27  14
   1  -4 -12 23028.4 1748.08  15
   1  -4 -12 26559.0 1887.99  17
   1  -4 -11 16482.2 1413.46  13
  -1   4  11 18356.3 1578.81  20
   1  -4 -11 15547.6 1190.37  19
  -1   4  11 21665.6 1557.78  17
   1  -4 -11 20157.0 1625.69  14
   1  -4 -11 20258.7 1636.71   8
  -1   4  11 16771.1 1647.29   7
   1  -4 -11 18267.8 1493.51  18
  -1   4  11 17965.5 1408.49  16
  -1   4  11 20115.6 1505.33  16
  -1   4  11 18392.3 1561.51   1
  -1   4  11 17507.7 1408.26  18
  -1   4  11 19769.8 1765.12  11
   1  -4 -11 16446.0 1444.67  17
  -1   4  11 20000.6 1491.27  15
   1  -4 -11 19766.0 1819.80   3
   1  -4 -11 17942.9 1490.68  15
   1  -4 -10 82012.3 3170.43  18
  -1   4  10 78911.5 3054.21  17
  -1   4  10 72189.8 3159.66   1
  -1   4  10 79175.1 3059.56  16
  -1   4  10 76977.0 3559.89   7
  -1   4  10 77607.7 3525.93  11
   1  -4 -10 78566.6 3655.09   3
   1  -4 -10 77697.9 3104.27  15
  -1   4  10 79813.4 3052.62  16
   1  -4 -10 68262.7 2742.08  19
   1  -4 -10 76360.8 3106.94  17
   1  -4 -10 80281.9 3372.05  14
  -1   4  10 77446.8 3279.21  20
  -1   4  10 75277.4 2977.13  15
   1  -4 -10 75915.5 3232.83   8
  -1   4  10 77026.5 3030.50  18
   1  -4 -10 78804.1 3183.06  13
   1  -4  -9 14781.6 1149.02  19
  -1   4   9 14828.0 1400.20  11
   1  -4  -9 14879.0 1196.74  15
   1  -4  -9 15024.3 1417.25   7
   1  -4  -9 15788.8 1381.93  14
   1  -4  -9 13798.4 1156.48  18
   1  -4  -9 13006.7 1130.64  17
  -1   4   9 14159.5 1124.90  16
   1  -4  -9 15361.4 1485.63   3
   1  -4  -9 15078.5 1299.34   8
  -1   4   9 13384.1 1253.54  20
  -1   4   9 15816.9 1339.73   1
  -1   4   9 14755.0 1419.91   7
   1  -4  -9 13757.0 1231.67  13
  -1   4   9 13382.4 1361.37   3
  -1   4   8 158797. 4878.42   1
  -1   4   8 162031. 4484.59  17
  -1   4   8 153930. 4407.64  16
   1  -4  -8 153331. 4496.75  17
   1  -4  -8 159901. 5298.99   3
  -1   4   8 160139. 4447.02  15
  -1   4   8 160372. 4450.65  16
   1  -4  -8 149826. 4551.96  19
   1  -4  -8 165793. 4894.50   8
  -1   4   8 163200. 5141.89  11
   1  -4  -8 151306. 4452.39  18
  -1   4   8 161177. 4480.34  18
  -1   4   8 156776. 5108.82   7
   1  -4  -8 154080. 5146.97   7
   1  -4  -8 153738. 4469.88  15
   1  -4  -8 154202. 4987.36  14
  -1   4   8 154791. 4922.87  20
  -1   4   8 166588. 5273.22   3
   1  -4  -8 156363. 4767.88  13
   1  -4  -7 71067.9 2862.31  13
  -1   4   7 66462.6 2468.18  16
   1  -4  -7 71301.5 2571.85  18
  -1   4   7 73285.0 2543.10  15
   1  -4  -7 79916.1 3301.96   3
   1  -4  -7 67931.1 3005.44   7
  -1   4   7 73042.8 2922.80   1
   1  -4  -7 76543.8 3067.95  20
  -1   4   7 72666.5 2550.97  17
  -1   4   7 77187.9 2604.32  16
   1  -4  -7 74783.3 2603.41  10
   1  -4  -7 71300.4 2850.80   8
  -1   4   7 73871.0 3083.90   7
  -1   4   7 78967.1 3237.65   3
   1  -4  -7 70384.1 2553.29  15
  -1   4   7 70150.3 3000.29  11
  -1   4   7 72358.2 2980.78  20
  -1   4   7 70622.6 2526.01  18
   1  -4  -7 74525.6 3078.79  14
  -1   4   6 128825. 4286.58   3
  -1   4   6 118732. 4062.21  11
   1  -4  -6 121372. 3516.82  18
   1  -4  -6 123634. 4175.31  14
   1  -4  -6 126035. 3651.45  10
   1  -4  -6 126020. 4352.17   3
  -1   4   6 129614. 4169.53  20
  -1   4   6 128331. 3574.70  18
   1  -4  -6 125737. 3547.14  15
  -1   4   6 124385. 3548.95  16
  -1   4   6 126487. 3566.47  17
   1  -4  -6 127671. 4153.91   7
  -1   4   6 129060. 4169.03   7
  -1   4   6 127154. 3553.55  15
   1  -4  -6 128987. 4015.86   8
   1  -4  -6 121918. 3978.96  12
  -1   4   6 128312. 3584.78  16
  -1   4   6 130924. 4081.74  13
   1  -4  -6 122791. 3968.47  13
   1  -4  -6 128544. 4172.69  20
   1  -4  -5 176050. 4978.98  13
  -1   4   5 179248. 4462.48  16
   1  -4  -5 172395. 4564.22  10
   1  -4  -5 185344. 5063.26   1
   1  -4  -5 176117. 5177.87  14
  -1   4   5 181457. 4466.92  17
  -1   4   5 177306. 4430.20  17
   1  -4  -5 176872. 4952.85  12
   1  -4  -5 178218. 5030.32   7
  -1   4   5 183398. 5084.69  13
   1  -4  -5 179103. 5298.78   3
  -1   4   5 179600. 4434.47  18
  -1   4   5 174045. 4382.63  16
  -1   4   5 181962. 5112.22  11
   1  -4  -5 185801. 5187.49  20
   1  -4  -5 178475. 4412.47  18
   1  -4  -5 179539. 4413.67  15
  -1   4   5 158414. 3726.83   2
   1  -4  -5 178597. 4983.86   8
  -1   4   5 178272. 4415.45  15
  -1   4   5 182610. 5155.37  20
  -1   4   4 1305.82 416.667  13
   1  -4  -4 1525.26 422.983  20
  -1   4   4 653.681 173.518   2
   1  -4  -4 658.625 121.941   6
   1  -4  -4 765.308 300.453  12
   1  -4  -4 900.797 255.887  18
  -1   4   4 544.451 207.735  18
   1  -4  -4 478.142 242.584   1
   1  -4  -4 987.508 303.572  10
  -1   4   4 498.128 203.169  17
   1  -4  -4 945.878 347.363   5
   1  -4  -4 450.681 273.151  14
   1  -4  -4 822.047 231.149  15
  -1   4   4 890.429 238.506  15
  -1   4   4 908.864 234.077  17
  -1   4   4 410.303 186.446  16
   1  -4  -4 810.687 315.090   8
   1  -4  -4 173.014 247.671   7
  -1   4   4 1506.38 401.922   8
  -1   4   4 958.360 371.482  20
  -1   4   3 202058. 4716.30  16
  -1   4   3 203357. 4809.45  15
  -1   4   3 200946. 4813.85  17
  -1   4   3 206323. 4835.87  18
   1  -4  -3 208604. 5465.16   9
  -1   4   3 200939. 4733.59  17
   1  -4  -3 211519. 5424.12   8
  -1   4   3 215375. 5267.33   7
   1  -4  -3 203470. 4646.66   2
   1  -4  -3 195906. 4821.86  16
   1  -4  -3 198984. 5437.44   1
   1  -4  -3 204331. 5094.96  10
   1  -4  -3 200933. 5262.27   7
   1  -4  -3 202788. 5366.82  12
   1  -4  -3 206683. 5456.19  11
  -1   4   3 199262. 4603.52   2
   1  -4  -3 199322. 4651.76   4
   1  -4  -3 208867. 4732.75  15
  -1   4   3 208737. 5561.32  13
  -1   4   3 209776. 5528.68  20
   1  -4  -3 204612. 5610.11   5
  -1   4   3 193959. 5359.19   8
   1  -4  -3 192744. 4369.76   6
   1  -4  -2 33378.1 1673.17  12
  -1   4   2 33368.7 1372.42   2
  -1   4   2 33676.0 1543.67   7
  -1   4   2 33268.9 1352.42  18
   1  -4  -2 31565.1 1701.15   1
   1  -4  -2 32211.0 1546.51   7
   1  -4  -2 33066.7 1185.59   4
   1  -4  -2 31250.6 1390.22  16
  -1   4   2 32028.3 1375.40  18
  -1   4   2 34635.3 1362.15  16
   1  -4  -2 34144.6 1587.45  10
   1  -4  -2 31215.0 1606.60   9
   1  -4  -2 33321.4 1381.34   2
   1  -4  -2 35996.1 1836.32   5
   1  -4  -2 35249.5 1721.08  11
  -1   4   2 32561.7 1708.76  20
   1  -4  -2 33241.0 1321.30  15
  -1   4   2 33210.7 1799.85  13
  -1   4   2 31648.6 1365.03  15
  -1   4   2 35522.3 1790.32   8
  -1   4   2 31150.1 1316.15  17
  -1   4   1 360667. 8321.03  13
  -1   4   1 342163. 7564.03   2
  -1   4   1 344477. 7399.50  16
   1  -4  -1 344211. 8192.93   1
   1  -4  -1 326650. 6848.46   4
  -1   4   1 350003. 7511.97  15
   1  -4  -1 351215. 8000.12  11
   1  -4  -1 354345. 7883.93   9
   1  -4  -1 345255. 7850.79  10
   1  -4  -1 353535. 7589.53  17
   1  -4  -1 347537. 7642.89   7
  -1   4   1 352989. 7444.07  17
  -1   4   1 338333. 7910.31  10
   1  -4  -1 342377. 7534.58  16
  -1   4   1 348991. 7579.41   7
  -1   4   1 344771. 8143.28   8
   1  -4  -1 347595. 8223.14   5
  -1   4   1 345128. 7425.76  18
   1  -4  -1 338987. 7996.86  12
  -1   4   1 352696. 7520.85  18
   1  -4  -1 339638. 7550.84   2
   1  -4   0 20883.6 1278.75  12
   1  -4   0 22765.9 1313.50  10
  -1   4   0 21956.0 1123.68  17
  -1   4   0 19935.2 1064.36  15
  -1   4   0 21962.0 1312.37  10
  -1   4   0 20844.9 1097.16  18
   1  -4   0 22883.8 1410.73   5
   1  -4   0 20400.6 1242.95  11
  -1   4   0 21946.9 1079.62   7
   1  -4   0 21515.0 1140.82  17
   1  -4   0 21057.3 1177.56   2
   1  -4   0 23553.7 1253.52   9
   1  -4   0 20350.4 1102.39  16
  -1   4   0 21229.4 1372.16   8
   1  -4   0 18643.1 639.216   4
  -1   4   0 19489.9 1144.84   2
  -1   4   0 20798.4 1085.41  16
   1  -4   1 137993. 3915.25  11
   1  -4   1 139216. 3845.34   2
  -1   4  -1 143044. 3741.35  18
   1  -4   1 142701. 3713.95   9
   1  -4   1 135413. 3699.72  17
   1  -4   1 134027. 3668.06  16
  -1   4  -1 145888. 4255.73   8
   1  -4   1 146878. 4205.88   5
   1  -4   1 141281. 4040.21  12
  -1   4  -1 140656. 3416.49   7
  -1   4  -1 131613. 3809.04   2
  -1   4  -1 138518. 3642.59  15
   1  -4   1 138773. 3733.38  18
  -1   4  -1 136998. 3661.15  15
  -1   4  -1 141550. 4110.36  10
  -1   4  -1 136714. 3690.19  17
  -1   4  -1 136969. 3670.80  16
  -1   4  -2 93922.2 2517.43   7
  -1   4  -2 90618.8 2657.86   9
  -1   4  -2 89314.1 2869.36  16
  -1   4  -2 91265.8 3144.80   5
  -1   4  -2 88468.4 2881.15  17
   1  -4   2 97446.6 2993.37  18
  -1   4  -2 94154.8 3233.44  10
   1  -4   2 94271.7 3133.78  12
   1  -4   2 96253.5 3246.10   5
  -1   4  -2 81879.6 2156.30   4
  -1   4  -2 93533.7 3080.39   2
  -1   4  -2 86624.2 2822.95  15
   1  -4   2 92319.9 2754.06   9
   1  -4   2 87968.2 2981.64   2
  -1   4  -2 91849.5 2857.01  15
   1  -4   2 92719.4 2929.94  16
  -1   4  -2 91760.7 2923.63  18
   1  -4   2 92620.8 2942.02  17
   1  -4   3 602.740 195.339   5
   1  -4   3 1211.23 318.552  16
   1  -4   3 737.658 270.997  17
  -1   4  -3 491.457 297.056  15
  -1   4  -3 474.863 157.960   4
  -1   4  -3 902.130 357.024  10
   1  -4   3 566.413 256.844  18
  -1   4  -3 790.542 314.952  17
  -1   4  -3 538.549 227.847  15
  -1   4  -3 679.492 325.163  18
  -1   4  -3 1000.64 350.924   5
  -1   4  -3 497.189 204.245   9
  -1   4  -3 748.387 297.975  16
   1  -4   3 778.990 331.408  12
  -1   4  -3 947.707 237.732   7
  -1   4  -3 302.260 251.494   2
   1  -4   3 487.767 278.627   2
  -1   4  -4 87861.7 3055.19  16
   1  -4   4 84954.6 3011.64  16
  -1   4  -4 83934.4 3019.55  17
  -1   4  -4 87465.4 3289.54  10
   1  -4   4 84514.1 3038.13  18
  -1   4  -4 83891.4 2984.79  15
  -1   4  -4 84026.4 2352.28   4
  -1   4  -4 82405.2 3010.45  18
   1  -4   4 82612.3 3068.80   2
   1  -4   4 81996.2 3049.27  12
  -1   4  -4 86487.1 3145.20   2
  -1   4  -4 87213.7 3117.56   5
   1  -4   4 84733.6 3081.54   5
   1  -4   4 87742.8 3071.24  17
  -1   4  -4 86741.6 3154.46  12
  -1   4  -4 87907.0 2521.58   9
   1  -4   5 23643.9 1533.18  17
  -1   4  -5 23325.8 1524.13  16
  -1   4  -5 25291.9 1610.59  12
   1  -4   5 23635.7 1521.48  16
   1  -4   5 25904.9 1622.29   2
  -1   4  -5 23601.7 1128.08   9
  -1   4  -5 24054.0 1528.41   5
  -1   4  -5 25134.2 1589.33  17
   1  -4   5 20866.2 1448.44  18
  -1   4  -5 26221.1 1643.43   2
   1  -4   5 25902.0 1595.43  12
  -1   4  -5 25056.6 1559.79  15
  -1   4  -5 22834.6 1126.48   4
   1  -4   5 26041.7 1576.42   5
  -1   4  -5 27465.1 1741.02  10
  -1   4  -5 21663.7 1476.28  18
   1  -4   6 152415. 4785.07  16
   1  -4   6 157461. 4898.35  18
  -1   4  -6 160058. 3946.57   9
   1  -4   6 150436. 4822.24  17
  -1   4  -6 157139. 4732.65   5
   1  -4   6 154340. 4712.75   5
  -1   4  -6 156939. 4843.23  15
   1  -4   6 152610. 4836.62   2
   1  -4   6 159237. 4838.18  12
  -1   4  -6 154737. 4110.69   4
  -1   4  -6 156177. 4986.12  10
  -1   4  -6 161274. 4975.74   2
  -1   4  -6 158069. 4873.51  16
  -1   4  -6 158405. 4896.91  17
  -1   4  -6 156139. 4866.18  12
  -1   4  -6 156724. 4878.18  18
   1  -4   7 146988. 4764.04  16
  -1   4  -7 143981. 4732.41  12
   1  -4   7 149725. 4666.64   5
  -1   4  -7 148431. 4929.65  10
   1  -4   7 152892. 4767.03  12
  -1   4  -7 147361. 3768.90   9
  -1   4  -7 140664. 3709.38   7
  -1   4  -7 145146. 4784.85  16
   1  -4   7 139056. 4658.48  15
  -1   4  -7 138449. 4741.14  17
   1  -4   7 142810. 4765.90  18
  -1   4  -7 143398. 4796.09  18
  -1   4  -7 136591. 4681.91  15
   1  -4   7 141859. 4733.29  17
  -1   4  -7 152482. 4878.28   2
  -1   4  -7 152908. 4670.45   5
   1  -4   7 139245. 4687.66   2
  -1   4  -8 92568.8 3724.22  10
  -1   4  -8 81611.8 3472.62  12
  -1   4  -8 85359.4 2700.31   7
   1  -4   8 86956.2 3570.95   2
   1  -4   8 83100.5 3521.60  16
   1  -4   8 91422.9 3557.83  12
   1  -4   8 89938.7 3441.90   5
   1  -4   8 94132.4 3723.11  17
   1  -4   8 85745.5 3601.42  18
   1  -4   8 82141.6 3002.39  19
  -1   4  -8 85374.7 2667.18   9
  -1   4  -8 84899.0 3558.55  15
   1  -4   8 94262.3 3766.16   3
   1  -4   8 86346.9 3558.82  15
  -1   4  -8 85120.9 3601.69  17
  -1   4  -8 87708.1 3624.83  16
  -1   4  -8 85689.7 3369.58   5
  -1   4  -8 87780.8 3647.63  18
  -1   4  -8 86561.8 3581.47   2
  -1   4  -9 141861. 5055.91  15
  -1   4  -9 137460. 5045.55  18
  -1   4  -9 147228. 5055.81  12
   1  -4   9 146160. 5077.84  16
   1  -4   9 140300. 4961.68   2
   1  -4   9 143139. 5065.12  17
  -1   4  -9 144763. 5052.15   2
   1  -4   9 153151. 5142.68  15
   1  -4   9 142963. 4236.85  19
   1  -4   9 161788. 5324.29   3
  -1   4  -9 137842. 5025.51  16
  -1   4  -9 144916. 5129.59  17
   1  -4   9 145159. 4924.11  12
  -1   4  -9 136555. 3956.36   7
  -1   4  -9 145820. 5101.79  10
   1  -4   9 138782. 5043.89  18
   1  -4   9 150149. 4851.94   5
  -1   4  -9 147569. 4788.61   5
   1  -4  10 1150.39 472.267   5
  -1   4 -10 558.098 389.076  17
  -1   4 -10 525.606 464.894   5
  -1   4 -10 1007.13 543.575  12
   1  -4  10 888.638 352.951  19
   1  -4  10 1735.56 601.706   2
  -1   4 -10 940.582 333.064   7
  -1   4 -10 1315.77 567.550  16
  -1   4 -10 619.335 442.227  18
  -1   4 -10 692.084 482.963  15
  -1   4 -11 77845.9 3842.23  17
  -1   4 -11 85158.7 3983.76  16
   1  -4  11 81184.7 3730.27   2
   1  -4  11 84941.9 3604.49   5
  -1   4 -11 87691.2 3631.02   5
  -1   4 -11 73346.6 2853.12   7
  -1   4 -11 74042.7 3759.84  18
  -1   4 -11 80304.9 3855.74  15
  -1   4 -11 91464.6 3946.74  12
   1  -4  11 76238.1 2790.00  19
  -1   4 -12 51443.3 3148.00  17
   1  -4  12 53182.5 3028.28   2
  -1   4 -12 52045.1 3006.26  12
  -1   4 -12 48470.0 3032.99  15
  -1   4 -12 47734.4 2278.11   7
  -1   4 -12 50084.6 2773.26   5
  -1   4 -12 49308.3 3090.43  16
   1  -4  12 47150.2 2043.69  19
  -1   4 -12 51998.0 3170.65  18
  -1   4 -13 51879.5 3320.00  17
   1  -4  13 53376.7 3128.17   2
   1  -4  13 52814.8 2097.02  19
  -1   4 -13 53600.2 2938.72   5
  -1   4 -13 55928.3 3232.27  12
  -1   4 -13 52284.2 3310.58  16
  -1   4 -13 54221.0 3338.19  15
  -1   4 -13 48057.3 3207.18  18
  -1   4 -13 52432.5 2508.18   7
  -1   4 -14 47987.9 3312.01  17
  -1   4 -14 45227.4 3196.51  16
   1  -4  14 48079.4 3053.98   2
  -1   4 -14 46905.1 3239.91  15
  -1   4 -14 49734.0 2525.30   7
  -1   4 -14 50808.7 3198.20  12
  -1   4 -14 43524.8 3136.32  18
  -1   4 -14 49415.4 2906.75   5
  -1   4 -15 28176.3 2593.88  17
  -1   4 -15 31102.9 2739.72  18
  -1   4 -15 33170.4 2810.11  15
  -1   4 -15 30525.8 2707.83  16
  -1   4 -15 31247.2 2358.27   5
   1  -4  15 33347.2 2616.55   2
  -1   4 -15 30216.9 2527.77  12
  -1   4 -16 16691.2 1766.37   5
  -1   4 -16 15230.0 1981.79  16
  -1   4 -16 19962.3 2083.36  12
   1  -4  16 13566.0 1808.34   2
  -1   4 -16 16927.4 2085.64  17
  -1   4 -16 16083.8 2030.05  15
  -1   4 -16 14506.4 1937.24  18
  -1   4 -17 649.628 646.468   5
   1  -4  17 1824.48 748.206   2
  -1   4 -18 26929.9 2388.41   5
   1  -3 -19 7379.54 1372.34   5
   1  -3 -19 6059.14 1310.19  12
   1  -3 -18 39869.3 2918.09  12
   1  -3 -18 38522.5 2929.27   5
   1  -3 -18 35146.4 2789.42  15
   1  -3 -18 33079.3 2726.76  17
  -1   3  18 39673.7 2955.56   1
   1  -3 -18 38820.1 2929.25  18
  -1   3  17 3482.71 862.359   1
   1  -3 -17 7304.72 1260.20  15
  -1   3  17 4361.86 1100.47   7
   1  -3 -17 6696.31 1387.97   3
  -1   3  17 5484.66 1227.07  11
   1  -3 -17 5131.52 1064.51   5
   1  -3 -17 4684.00 990.170  17
   1  -3 -17 4682.99 1050.76  18
   1  -3 -16 68510.0 3708.90  15
   1  -3 -16 70304.8 3746.54  18
   1  -3 -16 78791.6 4344.29   3
  -1   3  16 73068.7 4096.68   7
   1  -3 -16 70311.0 3756.07  17
  -1   3  16 68655.5 3774.62   1
   1  -3 -16 75933.7 3933.80   5
   1  -3 -15 76341.4 4116.26   3
   1  -3 -15 72807.7 3702.71  15
   1  -3 -15 70000.0 3666.07  17
  -1   3  15 71048.4 3664.41   1
  -1   3  15 70008.2 3896.59   7
   1  -3 -15 69225.5 3626.43  18
   1  -3 -14 66179.3 3366.03  17
  -1   3  14 72658.8 3558.02   1
   1  -3 -14 63795.4 3320.24  18
   1  -3 -14 75857.2 3945.08   3
   1  -3 -14 70284.1 3212.08  13
  -1   3  14 71522.3 3076.84  20
   1  -3 -14 69519.6 3426.64  15
  -1   3  14 71979.4 3790.48   7
   1  -3 -13 71623.7 3171.14  13
   1  -3 -13 71185.9 3705.20   3
  -1   3  13 69734.7 2358.17   6
  -1   3  13 73141.9 3479.46   1
  -1   3  13 76101.4 3319.74  15
  -1   3  13 69501.5 2990.60  20
  -1   3  13 73941.9 3303.54  16
   1  -3 -13 70984.1 3318.46  15
  -1   3  13 71662.1 3640.88   7
   1  -3 -13 64206.2 2079.91  19
  -1   3  13 76462.0 3378.18  17
  -1   3  13 78701.5 3407.66  18
   1  -3 -13 72390.4 3363.99  17
   1  -3 -13 69076.5 3287.17  18
  -1   3  12 43801.4 2330.86  17
  -1   3  12 38219.0 2166.07  15
  -1   3  12 36529.4 1501.24   6
   1  -3 -12 34989.8 2154.02  18
   1  -3 -12 33552.2 1472.20  19
  -1   3  12 40773.4 2263.43  18
  -1   3  12 36594.1 2439.60   7
  -1   3  12 34592.7 2217.45   1
   1  -3 -12 38913.4 2583.05   3
  -1   3  12 39096.2 2212.84  16
  -1   3  12 39355.2 2099.99  20
   1  -3 -12 32901.6 2116.73  17
   1  -3 -12 37557.9 2151.67  13
   1  -3 -12 36753.8 2197.64  15
  -1   3  11 121417. 4106.55  16
  -1   3  11 125863. 4139.58  15
  -1   3  11 120644. 4557.35  11
   1  -3 -11 116289. 4170.46  17
   1  -3 -11 114750. 3307.51  19
   1  -3 -11 115974. 4229.15   8
   1  -3 -11 118949. 4153.45  14
   1  -3 -11 127027. 4729.60   3
  -1   3  11 118004. 4009.89  20
  -1   3  11 120542. 4115.34  18
  -1   3  11 122344. 4349.32   1
  -1   3  11 113723. 3080.60   6
   1  -3 -11 116983. 4145.80  15
  -1   3  11 124779. 4168.64  17
   1  -3 -11 116190. 4080.55  13
  -1   3  11 122517. 4603.94   7
   1  -3 -11 118718. 4180.73  18
   1  -3 -10 103.912 250.835  13
  -1   3  10 213.566 438.017   7
  -1   3  10 469.709 312.185  11
   1  -3 -10 444.406 293.006   8
   1  -3 -10 1696.08 545.731   7
   1  -3 -10 96.8104 232.929  17
  -1   3  10 357.669 159.502   6
   1  -3 -10 398.848 304.166  15
   1  -3 -10 343.877 372.322   3
  -1   3  10 262.206 298.103   1
  -1   3  10 303.372 324.656   3
  -1   3  10 932.260 387.378  20
   1  -3 -10 398.440 297.345  18
   1  -3 -10 771.995 278.704  19
   1  -3 -10 267.429 302.767  14
  -1   3   9 102330. 3457.22  20
  -1   3   9 103445. 3818.81  11
   1  -3  -9 99028.0 3825.41   7
   1  -3  -9 103111. 3606.62  14
   1  -3  -9 94247.3 3291.86  17
   1  -3  -9 100022. 3574.03   8
  -1   3   9 102546. 3791.32   3
   1  -3  -9 101278. 3855.80   3
  -1   3   9 96886.7 3534.88   1
   1  -3  -9 93018.2 3263.76  15
   1  -3  -9 98719.9 3000.75  19
   1  -3  -9 98862.8 3344.42  18
  -1   3   9 102174. 3834.10   7
  -1   3   9 89638.9 2410.99   6
   1  -3  -9 98608.6 3463.49  13
  -1   3   8 66943.0 2850.77  11
   1  -3  -8 63426.1 2284.40  19
  -1   3   8 67760.3 2855.11   3
   1  -3  -8 63897.5 2652.01   8
   1  -3  -8 61666.2 2393.90  18
  -1   3   8 62776.9 2368.24  16
   1  -3  -8 61966.4 2422.24  17
   1  -3  -8 70118.0 2981.69   3
  -1   3   8 64371.8 2657.29   1
  -1   3   8 55096.3 1628.42   6
   1  -3  -8 66774.4 2877.44   7
  -1   3   8 67021.7 2853.24   7
   1  -3  -8 67364.3 2480.54  15
  -1   3   8 64719.5 2398.85  18
  -1   3   8 65455.3 2588.09  20
  -1   3   8 67844.8 2414.59  15
  -1   3   8 64169.1 2392.07  17
   1  -3  -8 65557.2 2687.08  14
   1  -3  -8 64846.9 2593.76  13
   1  -3  -7 92369.2 3146.32   8
  -1   3   7 89366.6 2746.05  16
   1  -3  -7 87323.9 3301.46   3
  -1   3   7 84545.0 2708.90  17
   1  -3  -7 94021.5 3159.63  20
  -1   3   7 87326.0 2740.45  16
   1  -3  -7 89312.8 3163.39  14
   1  -3  -7 87080.5 3025.52  13
  -1   3   7 91366.2 3275.35  11
   1  -3  -7 84886.7 3196.62   7
  -1   3   7 90308.8 2753.71  15
  -1   3   7 84844.6 2714.76  18
   1  -3  -7 87013.8 2776.45  18
   1  -3  -7 86654.9 2776.89  19
   1  -3  -7 85361.7 2770.56  17
  -1   3   7 92960.5 3097.22  20
   1  -3  -7 84509.0 2739.02  15
  -1   3   7 92941.4 3338.21   3
  -1   3   7 89041.5 3246.59   7
  -1   3   7 74007.0 1959.53   6
  -1   3   6 122170. 3244.18  15
   1  -3  -6 119104. 3257.45  17
   1  -3  -6 113021. 3402.47  19
   1  -3  -6 137725. 4065.49   3
  -1   3   6 125867. 3285.92  16
   1  -3  -6 130104. 3891.44   7
  -1   3   6 126460. 3290.79  18
  -1   3   6 126212. 3903.62   3
   1  -3  -6 125638. 3737.84   8
   1  -3  -6 117428. 3228.97  18
  -1   3   6 119797. 3247.05  16
  -1   3   6 119578. 3643.28  20
   1  -3  -6 123284. 3675.48  13
   1  -3  -6 120959. 3250.46  15
  -1   3   6 123730. 3266.84  17
   1  -3  -6 121672. 3754.80  14
  -1   3   6 99615.1 2474.40   6
   1  -3  -6 123962. 3715.75  20
   1  -3  -5 22378.7 1346.94   7
  -1   3   5 21757.2 1038.15  16
  -1   3   5 23559.1 1409.22   3
   1  -3  -5 21697.7 1052.48  17
  -1   3   5 22275.3 1034.74  18
   1  -3  -5 20838.0 672.856   6
  -1   3   5 21820.7 1027.67  16
   1  -3  -5 22756.0 1344.26   1
   1  -3  -5 23384.6 1448.06   3
   1  -3  -5 23021.1 1332.88   8
   1  -3  -5 21091.4 1028.64  18
   1  -3  -5 21560.0 1305.28  20
   1  -3  -5 21512.7 1034.39  15
  -1   3   5 22321.3 1030.01  15
   1  -3  -5 21250.5 1290.30  13
  -1   3   5 20883.2 1014.11  17
  -1   3   5 22199.9 1302.14  20
   1  -3  -5 21442.4 1343.17  14
  -1   3   5 21608.4 1323.23   1
  -1   3   5 22099.3 1301.60  13
   1  -3  -4 162300. 4352.07  13
  -1   3   4 161352. 4311.06  20
  -1   3   4 159979. 3708.35  16
   1  -3  -4 161293. 4299.92   8
   1  -3  -4 162553. 4288.56   7
  -1   3   4 166897. 4298.35   7
  -1   3   4 162130. 3705.98  16
   1  -3  -4 165522. 4425.04   1
  -1   3   4 159335. 4349.11  13
   1  -3  -4 162061. 4434.25  14
  -1   3   4 166029. 3719.37  18
   1  -3  -4 163299. 3715.87  15
   1  -3  -4 158459. 3710.82  18
   1  -3  -4 156901. 4021.94  10
  -1   3   4 165651. 3708.30  15
  -1   3   4 160714. 4343.59   1
   1  -3  -4 150229. 3287.31   6
  -1   3   4 166134. 3725.76  17
   1  -3  -4 162014. 4174.01  12
   1  -3  -4 162702. 4368.67  20
   1  -3  -3 25168.9 1256.07  12
   1  -3  -3 24260.2 887.895   6
  -1   3   3 26156.9 1004.17  18
  -1   3   3 25531.9 996.040  17
  -1   3   3 26566.3 1370.93  20
  -1   3   3 25641.9 1352.20   8
  -1   3   3 26245.8 991.248  16
   1  -3  -3 24747.6 1355.53   1
   1  -3  -3 26332.2 1410.38  14
   1  -3  -3 26710.5 1394.07   9
  -1   3   3 25534.2 992.287  17
  -1   3   3 25643.4 900.213   2
  -1   3   3 26835.2 1388.89   1
   1  -3  -3 26713.1 1421.69  11
   1  -3  -3 26021.0 981.739  15
   1  -3  -3 26269.0 1367.63   8
  -1   3   3 27724.8 1304.66   7
   1  -3  -3 27095.8 1000.94  18
   1  -3  -3 25612.8 904.474   2
  -1   3   3 25785.9 992.464  15
  -1   3   3 25949.4 1368.14  11
   1  -3  -3 23905.7 1211.43  10
   1  -3  -3 27657.4 1423.56  13
   1  -3  -3 26315.3 1413.97   5
  -1   3   3 26181.8 1404.31  13
   1  -3  -3 26267.9 1275.99   7
  -1   3   2 77730.6 2078.53   2
  -1   3   2 83299.1 2660.27   8
   1  -3  -2 77021.8 2442.92  12
   1  -3  -2 76336.6 2624.77   5
   1  -3  -2 76914.5 2572.54  11
   1  -3  -2 76510.6 2065.69  16
  -1   3   2 75121.0 2006.92  18
   1  -3  -2 75281.7 2416.47  10
  -1   3   2 79287.0 2605.10  11
   1  -3  -2 79981.6 2568.74   9
  -1   3   2 75842.4 2536.11  20
   1  -3  -2 77904.0 1993.83  15
  -1   3   2 80973.5 2039.87  17
  -1   3   2 78829.9 2016.54  16
  -1   3   2 77887.1 2664.05  13
  -1   3   2 76420.6 2056.31  18
  -1   3   2 78394.1 2341.34   7
   1  -3  -2 77751.2 2353.13   7
  -1   3   2 76294.9 2055.20  15
   1  -3  -2 75629.3 2054.50   6
   1  -3  -2 80146.4 2660.11   1
   1  -3  -2 79600.9 2598.76   8
   1  -3  -2 74224.5 2043.53   2
   1  -3  -1 203641. 4520.61  17
  -1   3   1 204912. 4957.39  12
  -1   3   1 213370. 4505.26  18
  -1   3   1 209896. 4448.36  16
   1  -3  -1 202378. 4674.92   7
  -1   3   1 203865. 5188.84  13
   1  -3  -1 216026. 5277.45   1
  -1   3   1 206513. 4643.23   2
  -1   3   1 210289. 4474.65  18
   1  -3  -1 211060. 4987.96  10
   1  -3  -1 181177. 4066.09   4
  -1   3   1 216864. 4672.57   7
   1  -3  -1 207207. 4518.45  16
   1  -3  -1 205450. 4610.65   2
   1  -3  -1 211678. 5175.08   5
   1  -3  -1 200978. 5042.06  11
  -1   3   1 209358. 4459.16  17
  -1   3   1 204452. 4459.80  15
   1  -3  -1 207005. 4963.33  12
  -1   3   1 206202. 5172.01   8
  -1   3   1 208587. 4997.52  10
   1  -3  -1 210349. 4981.78   9
   1  -3   0 100330. 2605.84   7
  -1   3   0 103372. 3021.87  12
  -1   3   0 101287. 3056.97  10
   1  -3   0 103414. 2980.52  12
  -1   3   0 105027. 2595.87   7
  -1   3   0 101978. 2619.61  15
   1  -3   0 107570. 2704.85  16
  -1   3   0 105331. 2655.94  18
   1  -3   0 108712. 3081.45  10
   1  -3   0 101193. 2683.71  18
  -1   3   0 102891. 2628.46  16
  -1   3   0 106442. 2638.02  15
   1  -3   0 106521. 3116.91  11
  -1   3   0 104747. 2650.65  17
   1  -3   0 105548. 2705.26  17
   1  -3   0 105485. 3147.47   5
  -1   3   0 100845. 2843.52   2
   1  -3   0 99371.8 2790.30   2
   1  -3   0 105322. 2926.37   9
  -1   3   0 100389. 3139.32   8
  -1   3  -1 464582. 9609.83  18
   1  -3   1 476237. 9653.66  18
  -1   3  -1 467340. 9953.40  12
   1  -3   1 482173. 9727.99   9
   1  -3   1 471477. 9931.12  12
   1  -3   1 472613. 9632.83  17
  -1   3  -1 470112. 9591.14  16
  -1   3  -1 474185. 9617.82  17
  -1   3  -1 464564. 9631.21   9
  -1   3  -1 470866. 9585.55  15
   1  -3   1 476556. 10103.5   5
   1  -3   1 470628. 9821.57   2
   1  -3   1 480048. 9629.64  16
  -1   3  -1 456357. 9204.23   7
   1  -3   1 479293. 10070.2  10
  -1   3  -1 473381. 9566.92  15
   1  -3   1 467994. 9909.15  20
  -1   3  -1 480335. 10137.6  10
  -1   3  -1 466150. 9868.52   2
  -1   3  -2 41154.4 1731.37   2
   1  -3   2 45610.6 1720.65  20
   1  -3   2 41177.6 1628.75  18
  -1   3  -2 42755.1 1615.57  15
   1  -3   2 42103.7 1781.16   5
  -1   3  -2 43458.4 1640.21  16
  -1   3  -2 42007.4 1761.06  12
  -1   3  -2 43646.1 1539.46   9
  -1   3  -2 44395.8 1664.68  18
   1  -3   2 42554.7 1640.74  17
  -1   3  -2 40314.5 1119.64   4
   1  -3   2 43601.3 1639.93  16
  -1   3  -2 41100.0 1230.66   7
  -1   3  -2 44781.7 1666.99  17
  -1   3  -2 46414.2 1906.19  10
  -1   3  -2 43603.0 1806.45   5
   1  -3   2 44114.4 1758.13  12
   1  -3   2 42660.2 1742.88   2
  -1   3  -3 266605. 6428.15  12
   1  -3   3 263171. 6293.64  18
  -1   3  -3 268934. 6449.45   5
  -1   3  -3 270995. 6465.67   2
  -1   3  -3 275847. 6325.38  17
   1  -3   3 274258. 6443.33   5
   1  -3   3 270250. 6286.56  16
   1  -3   3 269153. 6377.37  12
  -1   3  -3 273398. 6301.23  16
   1  -3   3 274226. 6326.97  17
  -1   3  -3 268950. 6302.65  18
   1  -3   3 271639. 6277.66  15
  -1   3  -3 280038. 6648.50  10
   1  -3   3 261219. 6402.21   2
  -1   3  -3 266453. 5894.29   9
  -1   3  -3 271311. 5570.87   4
  -1   3  -3 273462. 6279.33  15
   1  -3   4 13933.4 1019.15   5
  -1   3  -4 15124.3 1048.69  17
   1  -3   4 14050.7 1014.24  17
   1  -3   4 15429.5 1072.46  18
  -1   3  -4 16103.5 1079.53  16
   1  -3   4 13519.2 981.829  16
  -1   3  -4 13537.2 988.218  15
   1  -3   4 14203.2 1037.41  12
  -1   3  -4 14218.0 1114.60  10
  -1   3  -4 12595.0 978.017  18
   1  -3   4 12333.3 954.649  15
  -1   3  -4 14372.4 818.951   9
  -1   3  -4 14256.5 1041.73   5
  -1   3  -4 15274.7 1086.52   2
  -1   3  -5 203369. 5481.46  15
   1  -3   5 205775. 5520.85  17
   1  -3   5 213468. 5579.23  18
  -1   3  -5 219144. 5764.19  10
   1  -3   5 214777. 5547.37  16
   1  -3   5 212516. 5483.15   5
  -1   3  -5 211205. 5553.33  16
   1  -3   5 209821. 5485.67  12
  -1   3  -5 214771. 5616.38   2
  -1   3  -5 212173. 5476.48   5
  -1   3  -5 198819. 5484.76  17
  -1   3  -5 209139. 4565.84   7
   1  -3   5 202443. 5449.84  15
  -1   3  -5 207526. 5550.56  18
  -1   3  -6 90370.8 3289.46  17
   1  -3   6 94209.8 3343.81  17
  -1   3  -6 90669.1 3310.16  18
  -1   3  -6 92806.6 2515.13   7
   1  -3   6 87741.3 3267.70  18
   1  -3   6 91670.3 3208.03  12
  -1   3  -6 88671.7 3256.49  16
  -1   3  -6 88287.6 3131.75   5
   1  -3   6 90027.1 3264.60  16
  -1   3  -6 94000.3 3315.62  15
   1  -3   6 92695.5 3285.16  15
  -1   3  -6 96646.3 3357.74   2
   1  -3   6 91393.3 2873.75  19
  -1   3  -6 101738. 3483.84  10
   1  -3   6 97407.9 3241.40   5
   1  -3   7 69888.5 2903.31  18
  -1   3  -7 64969.6 2656.69   5
  -1   3  -7 66096.4 2837.97  18
  -1   3  -7 64261.2 2098.17   7
  -1   3  -7 63651.0 2769.41  15
   1  -3   7 68777.2 2901.49   3
  -1   3  -7 66407.7 2843.40  17
  -1   3  -7 62024.4 2755.94  16
   1  -3   7 66578.1 2841.01  17
   1  -3   7 68573.9 2725.37   5
   1  -3   7 66305.3 2816.00  16
   1  -3   7 65190.3 2300.35  19
   1  -3   7 66045.4 2761.06   2
   1  -3   7 66129.6 2801.01  15
  -1   3  -7 68652.6 2826.20   2
   1  -3   7 66722.5 2731.25  12
   1  -3   8 138564. 4423.84  12
   1  -3   8 140197. 4625.26  17
  -1   3  -8 135576. 4578.91  18
   1  -3   8 135531. 4514.24  15
  -1   3  -8 132617. 4513.31  15
   1  -3   8 136153. 4552.51  16
  -1   3  -8 134881. 4458.40   2
  -1   3  -8 131786. 4535.02  17
   1  -3   8 134849. 4426.03   2
  -1   3  -8 128940. 3595.24   7
  -1   3  -8 143957. 4535.14  12
   1  -3   8 136987. 4590.95  18
  -1   3  -8 134702. 4275.91   5
  -1   3  -8 127946. 4482.51  16
   1  -3   8 138396. 4616.16   3
   1  -3   8 129864. 3669.87  19
   1  -3   8 134959. 4306.09   5
  -1   3  -9 765.600 276.708   7
  -1   3  -9 387.617 289.257   5
   1  -3   9 990.043 294.505  19
   1  -3   9 598.548 347.900   5
   1  -3   9 357.463 255.337  15
  -1   3  -9 182.631 296.000  17
  -1   3  -9 1408.07 514.453  12
   1  -3   9 376.721 265.396  16
   1  -3   9 417.656 324.476  18
  -1   3  -9 885.432 390.927   2
  -1   3  -9 407.975 393.177  15
  -1   3  -9 1293.39 478.811  16
   1  -3   9 1051.98 453.657   3
   1  -3   9 392.442 301.413   2
  -1   3  -9 417.566 354.258  18
   1  -3   9 774.481 384.250  17
  -1   3 -10 53005.9 2880.90  17
  -1   3 -10 53102.7 2585.70   5
   1  -3  10 52839.2 2882.53  18
   1  -3  10 55300.3 1994.33  19
   1  -3  10 53346.8 2639.00   5
  -1   3 -10 52579.1 2878.89  18
  -1   3 -10 50927.9 2816.20  16
   1  -3  10 59752.8 2953.56   3
   1  -3  10 61428.2 3017.15  16
   1  -3  10 57197.9 2788.77   2
  -1   3 -10 54191.2 2759.59  12
  -1   3 -10 53749.4 2868.30  15
   1  -3  10 55001.2 2863.68  15
   1  -3  10 55587.4 2924.39  17
  -1   3 -10 55974.0 2789.30   2
  -1   3 -10 54251.7 2233.93   7
  -1   3 -11 29321.7 2056.86  12
   1  -3  11 28496.5 1978.91   5
  -1   3 -11 31290.0 1996.28   5
   1  -3  11 27573.6 1959.05   2
  -1   3 -11 24383.3 2006.21  16
   1  -3  11 26177.9 1262.64  19
  -1   3 -11 30778.0 2087.82   2
  -1   3 -11 27236.8 1605.00   7
  -1   3 -11 29490.3 2164.88  15
  -1   3 -11 27592.2 2118.18  17
  -1   3 -11 25812.3 2052.34  18
  -1   3 -12 38481.7 2638.51  16
  -1   3 -12 39923.7 2523.72  12
  -1   3 -12 39523.7 2077.59   7
   1  -3  12 37273.1 2367.89   5
  -1   3 -12 42659.2 2455.24   5
   1  -3  12 40317.7 1561.22  19
  -1   3 -12 39821.9 2667.12  18
  -1   3 -12 43690.3 2795.49  17
  -1   3 -12 41435.7 2696.88  15
   1  -3  12 44363.1 2593.43   2
  -1   3 -13 121605. 4520.34   5
  -1   3 -13 109873. 4877.71  18
  -1   3 -13 110378. 4889.34  17
   1  -3  13 113406. 4533.93   2
  -1   3 -13 107056. 4837.90  16
  -1   3 -13 112844. 4651.70  12
  -1   3 -13 108864. 4824.78  15
   1  -3  13 105281. 2841.95  19
  -1   3 -13 103154. 3824.47   7
  -1   3 -14 7187.06 1256.16  18
  -1   3 -14 7986.67 1321.63  16
  -1   3 -14 5850.16 1116.03  15
  -1   3 -14 4538.67 969.962  12
  -1   3 -14 6134.05 1018.66   5
  -1   3 -14 4503.12 972.814  17
   1  -3  14 5869.57 1049.42   2
  -1   3 -14 5562.75 850.332   7
  -1   3 -15 125966. 5245.29  12
  -1   3 -15 111169. 5302.34  18
   1  -3  15 125188. 5065.67   2
  -1   3 -15 103445. 5101.40  15
  -1   3 -15 112275. 5342.28  17
  -1   3 -15 108579. 5284.96  16
  -1   3 -15 124120. 4896.84   5
   1  -3  16 1134.59 670.085   2
  -1   3 -16-51.4645 517.054  17
  -1   3 -16 143.566 627.265  15
  -1   3 -16 487.095 714.969  16
  -1   3 -16 707.988 660.865  12
  -1   3 -16 844.893 649.788   5
  -1   3 -16 888.622 755.474  18
   1  -3  17 47813.9 3193.76   2
  -1   3 -17 48405.8 3618.78  16
  -1   3 -17 53569.0 3511.06  12
  -1   3 -17 47108.3 3539.26  15
  -1   3 -17 51571.1 3199.62   5
  -1   3 -17 49905.4 3667.96  17
  -1   3 -17 48802.0 3612.01  18
   1  -3  18 4299.21 1048.75   2
  -1   3 -18 5017.59 1103.28   5
  -1   3 -19 19901.5 2117.17   5
   1  -2 -19 29865.2 2502.14   5
   1  -2 -19 30159.3 2761.24  17
   1  -2 -19 28903.3 2656.80  15
   1  -2 -19 34986.4 2713.19  12
   1  -2 -19 24341.0 2465.11  18
   1  -2 -18 755.704 706.122  12
   1  -2 -18 1347.25 824.666  17
   1  -2 -18 1277.85 653.093  18
   1  -2 -18 251.715 614.749  16
   1  -2 -18 2454.05 837.959   3
   1  -2 -18 1988.51 773.432  15
   1  -2 -18-124.968 501.677   5
  -1   2  18-79.8852 551.206   1
   1  -2 -17 42669.6 3017.10  18
  -1   2  17 49964.5 3241.27   1
   1  -2 -17 44138.8 3074.37  16
   1  -2 -17 44958.7 3072.83  15
   1  -2 -17 47708.5 2983.00   5
   1  -2 -17 48815.9 3396.66   3
   1  -2 -17 45765.6 2949.83  12
  -1   2  17 40737.9 2248.72   6
   1  -2 -17 43052.9 3029.80  17
   1  -2 -16 28254.9 2192.27  12
   1  -2 -16 29137.8 2230.13   5
   1  -2 -16 21651.2 2102.90  17
   1  -2 -16 29639.3 2517.57   3
  -1   2  16 28907.3 2340.85   1
   1  -2 -16 27748.4 2323.54  18
   1  -2 -16 27894.9 2347.08  16
   1  -2 -16 26198.3 2270.04  15
  -1   2  16 28191.5 1775.83   6
  -1   2  15 27006.2 1632.48  20
   1  -2 -15 24461.6 2112.25  18
  -1   2  15 26671.4 1293.89   2
   1  -2 -15 24999.4 2123.90  16
   1  -2 -15 29763.0 2131.23  12
   1  -2 -15 30880.4 2232.79   5
   1  -2 -15 25197.3 2115.05  15
   1  -2 -15 28594.8 2394.84   3
  -1   2  15 25790.1 2249.22   7
  -1   2  15 26758.6 1667.40   6
   1  -2 -15 26965.1 1950.93  13
   1  -2 -15 28792.8 2267.47  17
  -1   2  14 109731. 3086.92   2
   1  -2 -14 125695. 5018.59   3
  -1   2  14 107417. 3630.89  20
  -1   2  14 108037. 3636.22   6
   1  -2 -14 111961. 4530.55  15
   1  -2 -14 112382. 4210.96  13
   1  -2 -14 106878. 4473.40  17
   1  -2 -14 103378. 4400.91  18
   1  -2 -14 124145. 4562.30   5
  -1   2  14 122362. 4894.74   7
   1  -2 -14 108386. 4510.67  16
   1  -2 -13 14010.5 1309.11  13
   1  -2 -13 13351.2 1392.04  17
   1  -2 -13 13903.8 1417.66  16
  -1   2  13 15134.0 1394.79  15
  -1   2  13 15367.2 1431.95  16
  -1   2  13 13222.2 1077.53  20
  -1   2  13 14913.1 1408.32  17
  -1   2  13 13573.3 1483.85   7
  -1   2  13 13946.3 1380.59  18
   1  -2 -13 12965.1 1378.52  18
   1  -2 -13 16295.8 1640.38   3
   1  -2 -13 13073.4 1363.32  15
  -1   2  13 12724.2 804.722   2
  -1   2  12 144720. 4242.15  20
   1  -2 -12 140603. 4863.11  18
   1  -2 -12 141058. 4897.72  16
  -1   2  12 146197. 5216.05   7
  -1   2  12 158893. 4998.74  17
  -1   2  12 150457. 4913.66  18
  -1   2  12 145241. 5101.13   3
  -1   2  12 152369. 4892.64  16
   1  -2 -12 155811. 5361.78   3
  -1   2  12 139567. 3529.55   2
   1  -2 -12 139679. 4850.66  15
   1  -2 -12 135508. 4827.80  17
  -1   2  12 153643. 4871.69  15
   1  -2 -12 147604. 4746.69  13
  -1   2  12 141877. 4422.85  14
  -1   2  11 12884.2 1169.29  15
  -1   2  11 11810.5 1136.45  17
   1  -2 -11 12702.5 1206.66  17
  -1   2  11 11018.7 945.993  20
   1  -2 -11 13073.5 1343.12   3
  -1   2  11 13522.5 1334.60   7
  -1   2  11 11728.7 672.476   2
   1  -2 -11 13182.7 1339.84   7
  -1   2  11 12314.5 1174.54  18
  -1   2  11 12309.5 912.186   6
   1  -2 -11 12384.0 1196.29  15
   1  -2 -11 10995.7 1131.64  18
  -1   2  11 13973.1 1221.26  16
   1  -2 -11 14800.6 1246.74  13
   1  -2 -11 11468.6 1156.09  16
  -1   2  11 11151.1 1012.65  14
  -1   2  11 12749.0 1277.94   3
  -1   2  10 156069. 4315.95  20
   1  -2 -10 160414. 5136.59   3
  -1   2  10 155069. 5028.27   7
   1  -2 -10 155737. 4712.25  18
   1  -2 -10 154751. 4724.77  16
   1  -2 -10 159529. 5115.42   7
   1  -2 -10 157898. 4728.99  15
   1  -2 -10 152143. 3668.16  19
  -1   2  10 157197. 4056.91   6
  -1   2  10 162643. 5038.29   3
  -1   2  10 147644. 3456.88   2
   1  -2 -10 152895. 4717.39  17
   1  -2 -10 152425. 4674.17  13
   1  -2  -9 146946. 4342.86  16
  -1   2   9 135894. 3148.76   2
   1  -2  -9 142344. 4285.86  18
   1  -2  -9 163633. 4871.87   3
   1  -2  -9 145510. 3561.66  19
  -1   2   9 145285. 4040.58  20
   1  -2  -9 140709. 4258.70  15
  -1   2   9 149506. 3757.24   6
  -1   2   9 152638. 4614.57   1
  -1   2   9 158448. 4722.92   3
  -1   2   9 150913. 4744.27   7
   1  -2  -9 151235. 4750.35   7
   1  -2  -9 147053. 4342.52  17
   1  -2  -9 149072. 4416.63  13
  -1   2   8 89349.5 2821.09  20
   1  -2  -8 94934.9 3366.43   3
   1  -2  -8 88249.0 2943.07  17
  -1   2   8 89887.0 2919.25  16
   1  -2  -8 86648.0 2454.40  19
  -1   2   8 91604.6 2944.44  17
  -1   2   8 76895.2 1899.41   2
  -1   2   8 90032.2 2895.95  15
   1  -2  -8 91064.4 2975.22  16
  -1   2   8 91524.0 2495.45   6
  -1   2   8 91071.3 2941.50  18
   1  -2  -8 90757.9 2945.07  15
   1  -2  -8 94206.1 3348.57   7
   1  -2  -8 88036.5 2921.84  18
  -1   2   8 93899.9 3235.60   3
   1  -2  -8 92914.5 3091.62  14
   1  -2  -8 93947.8 3122.44  13
   1  -2  -7 171741. 4489.56  17
   1  -2  -7 186195. 5028.51   3
   1  -2  -7 175519. 4747.49  13
  -1   2   7 179235. 4495.66  18
   1  -2  -7 171405. 4477.31  18
  -1   2   7 177620. 4664.98  14
  -1   2   7 174018. 4031.72   6
   1  -2  -7 173209. 4509.41  16
  -1   2   7 177553. 4488.76  17
  -1   2   7 179504. 4901.75   3
   1  -2  -7 178333. 4984.91   7
  -1   2   7 178214. 4460.46  15
   1  -2  -7 170232. 4460.48  15
  -1   2   7 180340. 4501.32  16
   1  -2  -7 174819. 4194.51  19
  -1   2   7 171410. 4470.68  20
   1  -2  -7 177560. 4752.47  14
   1  -2  -7 176043. 4544.86  20
  -1   2   6 34026.4 1654.11   3
   1  -2  -6 32418.0 1377.57  16
  -1   2   6 35375.4 1410.54  18
  -1   2   6 33258.6 1629.17   1
   1  -2  -6 33090.7 1382.13  18
   1  -2  -6 34283.2 1408.08  17
   1  -2  -6 37230.2 1572.45  20
  -1   2   6 34957.0 1584.14  14
   1  -2  -6 32151.8 1664.43   7
  -1   2   6 34347.4 1383.28  15
  -1   2   6 33510.1 1376.23  16
   1  -2  -6 32494.3 1324.53  19
   1  -2  -6 29871.2 1326.16  15
  -1   2   6 33462.7 1461.47  20
  -1   2   6 35195.3 1182.50   6
  -1   2   6 33117.2 1372.47  17
   1  -2  -6 34632.7 1694.56   3
   1  -2  -6 33691.9 1592.03  14
   1  -2  -6 33113.4 1595.62  13
  -1   2   5 160168. 3799.29  16
  -1   2   5 162491. 3794.79  15
  -1   2   5 165174. 4095.09  20
  -1   2   5 162649. 4225.88  14
   1  -2  -5 165116. 4174.66  20
   1  -2  -5 156614. 3805.34  17
  -1   2   5 160617. 3567.13   6
   1  -2  -5 160885. 4339.53   7
  -1   2   5 163976. 3816.64  18
  -1   2   5 162640. 4300.00   3
   1  -2  -5 157652. 3806.61  18
   1  -2  -5 158125. 3803.93  15
  -1   2   5 165977. 4339.92   1
  -1   2   5 166298. 4354.87   7
   1  -2  -5 162558. 4284.70  14
   1  -2  -5 169893. 3601.17   6
   1  -2  -5 169692. 4390.80   3
   1  -2  -5 159835. 4276.76  13
  -1   2   5 162081. 3816.75  17
   1  -2  -5 161066. 4331.74   8
   1  -2  -5 161055. 3950.71  19
   1  -2  -4 462.899 238.395   8
   1  -2  -4 387.717 168.688  19
   1  -2  -4 378.007 190.493  13
  -1   2   4 243.948 198.599   1
  -1   2   4 232.175 107.793   6
   1  -2  -4 341.213 216.758   3
  -1   2   4 296.144 157.257   7
   1  -2  -4 423.641 117.839   6
  -1   2   4 514.377 138.824  17
   1  -2  -4 428.877 135.213  18
   1  -2  -4 257.480 217.408   1
  -1   2   4 349.970 134.608  16
   1  -2  -4 580.294 206.236   7
  -1   2   4 243.364 165.451  20
  -1   2   4 530.744 139.105  15
   1  -2  -4 462.736 206.526  20
   1  -2  -4 633.524 155.970  15
  -1   2   4 536.649 144.349  18
   1  -2  -4 672.186 164.953  17
   1  -2  -4 334.187 215.392  14
  -1   2   4 94.8409 147.365  14
  -1   2   3 12908.3 525.632  15
   1  -2  -3 13062.0 860.985  14
  -1   2   3 14205.1 821.587  20
   1  -2  -3 13282.6 884.776  11
   1  -2  -3 13999.2 885.049   9
   1  -2  -3 13324.5 603.784   6
  -1   2   3 13618.6 866.406  13
  -1   2   3 12677.3 525.805  17
   1  -2  -3 13055.2 867.259   1
  -1   2   3 14199.0 813.487   7
   1  -2  -3 15284.1 873.219  20
   1  -2  -3 12681.3 531.721  18
  -1   2   3 13424.5 883.776   1
   1  -2  -3 13507.0 870.049   8
  -1   2   3 11641.9 514.672  16
  -1   2   3 13391.4 535.110  16
   1  -2  -3 15012.1 838.623   7
   1  -2  -3 12703.1 707.832  12
  -1   2   3 12933.2 529.373  18
  -1   2   3 13726.6 856.260   3
   1  -2  -3 12087.7 769.944  19
   1  -2  -3 12642.4 529.920  15
   1  -2  -3 13297.2 544.564  17
  -1   2   3 13332.4 593.598   6
   1  -2  -3 14091.0 880.469   3
   1  -2  -3 13808.5 878.490  13
  -1   2   2 48898.5 1805.90   1
   1  -2  -2 50586.5 1705.42  10
   1  -2  -2 52569.1 1862.45   1
   1  -2  -2 51125.9 1604.41   7
   1  -2  -2 51569.4 1588.09  12
  -1   2   2 51238.4 1612.59   7
   1  -2  -2 51021.3 1755.05   5
   1  -2  -2 52686.7 1791.31   9
   1  -2  -2 52010.7 1823.16  11
   1  -2  -2 52719.4 1815.57   3
   1  -2  -2 52254.7 1770.44  19
  -1   2   2 53423.9 1832.86   8
   1  -2  -2 50101.5 1727.95  20
   1  -2  -2 53564.1 1327.64   2
   1  -2  -2 53109.6 1823.14   8
  -1   2   2 47478.9 1323.35   2
   1  -2  -2 51127.0 1802.89  14
   1  -2  -2 50687.6 1469.00   6
   1  -2  -2 52492.4 1831.28  13
  -1   2   2 52607.3 1858.95  13
   1  -2  -1 88242.3 2210.12  12
  -1   2   1 85794.4 2218.91  12
  -1   2   1 80007.7 1766.96  17
   1  -2  -1 73755.8 1787.55  17
  -1   2   1 82140.5 2068.98   2
  -1   2   1 80098.9 1763.92  16
  -1   2   1 77244.3 1767.46  15
   1  -2  -1 84398.7 2046.31   2
  -1   2   1 79438.8 1764.70  18
  -1   2   1 88087.6 2424.54   5
   1  -2  -1 82681.6 2395.32  19
   1  -2  -1 82348.5 2146.79   6
   1  -2  -1 87286.5 2470.96   8
   1  -2  -1 74733.0 1779.17  16
  -1   2   1 82961.7 2315.95   9
   1  -2  -1 81597.5 2415.02  14
   1  -2  -1 85605.2 2469.60  11
  -1   2   1 83223.2 2052.48   7
   1  -2  -1 82768.8 2375.08   5
   1  -2  -1 86007.7 2363.52  10
  -1   2   1 79517.6 1754.87  15
   1  -2  -1 83946.4 2057.87   7
   1  -2  -1 85269.7 2368.18   9
  -1   2   1 86818.9 2484.84  11
   1  -2  -1 82881.0 2494.13   1
   1  -2  -1 83904.7 2447.82  13
  -1   2   0 418398. 8438.43   9
  -1   2   0 413564. 8035.00  17
   1  -2   0 416358. 8469.55   9
  -1   2   0 416727. 8029.02  16
  -1   2   0 404205. 8598.54  10
   1  -2   0 408519. 8032.03  17
   1  -2   0 412204. 8030.21  16
   1  -2   0 411617. 8588.51  19
  -1   2   0 413779. 8359.17   2
   1  -2   0 403511. 7955.24   7
  -1   2   0 420002. 7949.14   7
  -1   2   0 414059. 8366.93  12
  -1   2   0 422540. 8027.90  15
   1  -2   0 406466. 8319.24   2
  -1   2   0 413363. 8034.14  18
   1  -2   0 416061. 8357.17  12
   1  -2   0 435976. 8644.49  10
   1  -2   0 404084. 8034.88  18
   1  -2   0 408900. 8564.68   5
   1  -2   1 13244.7 661.132  17
   1  -2   1 12795.6 651.963  18
  -1   2  -1 12862.4 654.225  18
   1  -2   1 13365.6 799.388  19
  -1   2  -1 13052.8 814.165  10
   1  -2   1 12700.2 711.231   9
  -1   2  -1 12972.1 712.827   9
  -1   2  -1 12620.1 643.771  16
   1  -2   1 12340.1 707.617  12
   1  -2   1 12246.8 629.884  16
  -1   2  -1 13162.7 652.491  15
  -1   2  -1 13590.5 672.288  17
   1  -2   1 13222.4 756.794   2
  -1   2  -1 13434.0 751.738  12
   1  -2   1 13364.2 651.916  15
  -1   2  -1 15268.3 815.033   2
   1  -2   1 12541.1 776.334   5
   1  -2   2 844156. 16652.3   2
   1  -2   2 844468. 16477.8  18
   1  -2   2 850961. 16695.9   5
  -1   2  -2 862467. 16689.0   2
  -1   2  -2 866300. 16468.9  15
  -1   2  -2 847637. 16587.0  12
   1  -2   2 836123. 16564.4  19
  -1   2  -2 866846. 16490.3  16
  -1   2  -2 862701. 16497.4  18
  -1   2  -2 838545. 16419.7   9
   1  -2   2 842350. 16453.7  16
   1  -2   2 832488. 16434.0  15
  -1   2  -2 864742. 16497.4  17
  -1   2  -2 851235. 16803.7  10
   1  -2   2 845683. 16551.2  12
   1  -2   2 835261. 16467.8  17
   1  -2   3 100324. 2728.95  19
   1  -2   3 97536.0 2824.66  12
  -1   2  -3 100575. 2852.73  18
   1  -2   3 103467. 2922.04   5
   1  -2   3 100163. 2832.63  16
  -1   2  -3 101188. 2876.87  12
  -1   2  -3 98306.2 2950.03  10
  -1   2  -3 101131. 2850.50  16
  -1   2  -3 95734.1 2124.94   7
  -1   2  -3 101210. 2835.13  15
   1  -2   3 100919. 2821.15  15
   1  -2   3 97918.4 2830.49  18
  -1   2  -3 103895. 2926.90   5
  -1   2  -3 98468.0 2829.50  17
   1  -2   3 101892. 2865.15  17
  -1   2  -3 99223.2 2913.14   2
  -1   2  -4 119402. 3462.35  17
  -1   2  -4 123149. 3466.19  15
  -1   2  -4 119425. 3453.73  16
   1  -2   4 121955. 3433.97  12
   1  -2   4 126424. 3531.00  18
   1  -2   4 122859. 3466.49  16
  -1   2  -4 124685. 2758.61   7
  -1   2  -4 121377. 3457.93   5
   1  -2   4 122670. 3460.26  15
  -1   2  -4 126221. 3558.10  10
   1  -2   4 120897. 3478.45  17
  -1   2  -4 116456. 3436.34  18
   1  -2   4 122830. 3178.46  19
   1  -2   4 123536. 3459.17   5
  -1   2  -4 124306. 3521.88   2
  -1   2  -5 182446. 4874.04  18
   1  -2   5 186296. 4794.15  12
  -1   2  -5 180616. 4054.90   7
   1  -2   5 184851. 4861.58  16
  -1   2  -5 179709. 4717.00   5
   1  -2   5 182592. 4758.87   5
  -1   2  -5 179357. 4843.35  16
   1  -2   5 186686. 4864.08  15
   1  -2   5 186637. 4929.47   3
   1  -2   5 180074. 4301.15  19
  -1   2  -5 185049. 4896.78  17
  -1   2  -5 187021. 4884.51  10
   1  -2   5 180460. 4864.89  18
  -1   2  -5 183914. 4828.72   2
   1  -2   5 177749. 4836.18  17
  -1   2  -5 181088. 4835.26  15
   1  -2   6 40316.0 1953.57  18
   1  -2   6 39199.5 1846.91   5
   1  -2   6 41342.1 1985.55   3
  -1   2  -6 41837.3 1983.91  16
   1  -2   6 40963.0 1946.06  16
  -1   2  -6 37910.6 1904.51  18
  -1   2  -6 41571.2 1853.90   5
  -1   2  -6 38015.1 1424.34   7
  -1   2  -6 39226.8 1917.31  15
   1  -2   6 39792.2 1919.58  15
   1  -2   6 40164.7 1480.01  19
   1  -2   6 42787.5 1902.07  12
  -1   2  -6 43870.2 1952.07   2
  -1   2  -6 41352.5 1972.35  17
   1  -2   6 41316.0 1974.99  17
   1  -2   7 197187. 5497.82   3
  -1   2  -7 194470. 5533.75  18
  -1   2  -7 196464. 5246.90   5
  -1   2  -7 193830. 5516.36  17
  -1   2  -7 192713. 5496.51  16
   1  -2   7 193251. 4513.57  19
   1  -2   7 197466. 5287.35   5
  -1   2  -7 193538. 5492.59  15
  -1   2  -7 194780. 4693.91   7
  -1   2  -7 198520. 5379.79   2
   1  -2   8 5119.74 752.460  16
   1  -2   8 4550.90 667.138   5
   1  -2   8 4726.57 451.429  19
  -1   2  -8 5699.07 813.690  18
  -1   2  -8 4639.09 678.607   5
   1  -2   8 4632.42 742.858  17
   1  -2   8 5073.52 741.412  15
  -1   2  -8 4564.66 536.180   7
  -1   2  -8 4875.43 755.825  17
   1  -2   8 5188.07 767.708  18
  -1   2  -8 4554.53 725.457  16
  -1   2  -8 4244.66 654.251   2
   1  -2   8 4269.65 702.873   3
  -1   2  -8 3945.20 676.935  15
  -1   2  -8 4701.57 688.984  12
   1  -2   8 5324.68 704.771   2
  -1   2  -9 146741. 4177.86   7
  -1   2  -9 149031. 4979.91  18
  -1   2  -9 150852. 4989.58  17
   1  -2   9 154002. 4974.27  16
   1  -2   9 157978. 4997.34  15
   1  -2   9 150616. 4675.48   2
  -1   2  -9 148242. 4644.80   5
  -1   2  -9 149937. 4952.15  15
  -1   2  -9 163091. 4911.02  12
   1  -2   9 146198. 3587.02  19
   1  -2   9 153553. 4736.70   5
   1  -2   9 151277. 4973.94  17
  -1   2  -9 151577. 4737.77   2
   1  -2   9 154129. 5009.58  18
  -1   2  -9 148418. 4958.31  16
   1  -2   9 153008. 4930.12   3
   1  -2  10 4290.65 403.564  19
   1  -2  10 5553.53 834.077   5
   1  -2  10 6275.69 936.583  18
  -1   2 -10 6570.78 982.012  17
  -1   2 -10 5004.88 785.216   5
   1  -2  10 5150.62 795.847   2
  -1   2 -10 4537.62 762.848  12
  -1   2 -10 5920.34 719.234   7
  -1   2 -10 5734.78 854.948   2
  -1   2 -10 6446.57 957.922  18
  -1   2 -10 4335.66 797.163  16
   1  -2  10 5469.77 861.260   3
   1  -2  10 6377.34 930.375  17
  -1   2 -10 5719.56 905.477  15
   1  -2  10 5716.21 906.839  16
   1  -2  10 4715.60 797.120  15
  -1   2 -11 64853.8 3291.92  18
   1  -2  11 68717.0 3264.87   3
   1  -2  11 71058.0 3367.58  17
  -1   2 -11 62734.7 2645.01   7
   1  -2  11 65433.1 2972.80   2
  -1   2 -11 65701.5 2962.90   5
  -1   2 -11 70505.1 3187.12  12
  -1   2 -11 63333.4 3241.74  16
   1  -2  11 63621.9 3186.52  16
  -1   2 -11 67930.1 3056.33   2
  -1   2 -11 58839.7 3106.70  15
   1  -2  11 65577.7 3203.10  15
  -1   2 -11 61611.0 3196.43  17
   1  -2  11 69280.6 3334.25  18
   1  -2  12 56226.7 2774.13   2
  -1   2 -12 46659.9 2842.81  15
  -1   2 -12 45984.8 2845.74  18
  -1   2 -12 52261.1 3011.06  17
  -1   2 -12 51739.7 2999.50  16
  -1   2 -12 48441.5 2749.80  12
  -1   2 -12 51263.2 2439.59   7
  -1   2 -12 54674.0 2751.87   5
  -1   2 -12 51368.0 2709.56   2
   1  -2  13 2814.60 686.620   2
  -1   2 -13 5820.38 1074.03  18
  -1   2 -13 6881.24 1064.96  12
  -1   2 -13 5460.03 907.348   5
  -1   2 -13 5713.31 820.788   7
  -1   2 -13 4517.84 957.692  15
   1  -2  13 4625.81 463.892  14
  -1   2 -13 4106.59 905.534  16
  -1   2 -13 2917.91 745.703  17
  -1   2 -14 100734. 4669.09  15
  -1   2 -14 97097.0 4632.02  18
   1  -2  14 100806. 2718.81  14
  -1   2 -14 96554.9 3917.66   7
  -1   2 -14 96534.7 4644.04  17
  -1   2 -14 106573. 4541.09  12
  -1   2 -14 94816.2 4598.26  16
  -1   2 -14 105592. 4331.66   5
   1  -2  14 99463.7 4186.56   2
  -1   2 -15 3498.33 902.537  12
  -1   2 -15 5376.92 1032.25   5
  -1   2 -15 3837.14 1027.37  16
   1  -2  15 4617.42 904.390   2
  -1   2 -15 3859.19 971.802  17
  -1   2 -15 5324.11 1158.23  15
   1  -2  15 4682.76 436.378  14
  -1   2 -15 4815.65 1100.88  18
   1  -2  16 61998.6 3409.15   2
  -1   2 -16 66725.8 3573.93   5
  -1   2 -16 63515.7 3665.42  12
  -1   2 -16 59234.8 3780.24  17
  -1   2 -16 60380.6 3838.98  18
  -1   2 -16 58476.3 3751.65  15
  -1   2 -16 59683.3 3811.37  16
   1  -2  17 21882.4 2029.91   2
  -1   2 -17 24288.3 2473.33  18
  -1   2 -17 22950.1 2146.01   5
  -1   2 -17 23642.1 2275.79  12
  -1   2 -17 25174.9 2505.73  16
  -1   2 -17 20756.7 2280.33  15
  -1   2 -17 21155.9 2316.27  17
  -1   2 -18 28924.0 2642.37  12
  -1   2 -18 30281.8 2589.81   5
   1  -2  18 29674.7 2458.95   2
   1  -2  19 38159.9 2856.52   2
  -1   2 -19 43138.2 3116.03   5
   1  -1 -20 60364.0 3737.36  12
   1  -1 -19 208.573 578.211  18
   1  -1 -19 1948.88 836.059  12
   1  -1 -19 929.600 639.451  17
   1  -1 -19 819.995 748.248   3
   1  -1 -19 935.675 654.414  16
   1  -1 -19 395.890 646.831  15
   1  -1 -18 69622.2 4062.05   3
   1  -1 -18 59284.9 3262.72   5
   1  -1 -18 57739.6 3719.58  16
   1  -1 -18 56736.5 3649.58  18
   1  -1 -18 57920.4 3701.84  15
   1  -1 -18 54158.6 3585.68  17
   1  -1 -18 60128.8 3464.03  12
  -1   1  18 53274.7 2946.48   6
   1  -1 -17 12054.3 1460.49  12
   1  -1 -17 10231.1 1527.14  18
  -1   1  17 11810.9 1333.14   6
   1  -1 -17 10925.2 1311.22   5
  -1   1  17 9025.59 971.230   2
   1  -1 -17 9268.60 1441.65  17
   1  -1 -17 7068.35 1238.99  15
   1  -1 -17 10513.6 1541.74   3
  -1   1  17 10983.6 1112.44  14
   1  -1 -17 9498.17 1432.82  16
   1  -1 -16 37002.2 2370.75   5
   1  -1 -16 36997.2 2665.39  15
   1  -1 -16 33560.8 2561.09  17
   1  -1 -16 36327.9 2671.98  16
   1  -1 -16 36780.9 2465.39  12
   1  -1 -16 38965.2 2834.90   3
  -1   1  16 35475.6 1898.03   2
   1  -1 -16 32639.0 2529.20  18
  -1   1  16 36575.0 2058.13  14
  -1   1  16 37288.1 2235.07   6
   1  -1 -15 62094.6 3052.67   5
  -1   1  15 59168.5 2177.12  20
   1  -1 -15 59257.9 3310.59  16
   1  -1 -15 52731.9 3147.77  17
   1  -1 -15 65426.6 3532.07   3
  -1   1  15 57037.2 2767.85   6
   1  -1 -15 59244.7 3051.95  12
   1  -1 -15 57867.9 3289.19  18
   1  -1 -15 60624.1 3323.65  15
  -1   1  15 62841.2 2711.47  14
  -1   1  14 4460.52 544.510  20
   1  -1 -14 3805.47 805.968  17
   1  -1 -14 3377.75 808.442  18
   1  -1 -14 4257.84 759.721   5
   1  -1 -14 4838.78 955.677   3
   1  -1 -14 4194.91 769.204  12
   1  -1 -14 3328.43 747.782  15
   1  -1 -14 4740.85 902.162  16
  -1   1  14 3564.39 636.173  14
  -1   1  14 3312.25 625.159   6
   1  -1 -13 102253. 3750.99   5
  -1   1  13 92354.1 2871.24  20
   1  -1 -13 93624.4 3658.07  12
  -1   1  13 100953. 3998.04  18
   1  -1 -13 93867.3 3971.95  17
  -1   1  13 98038.8 3948.76  17
  -1   1  13 98434.1 3935.47  16
   1  -1 -13 91048.4 3932.66  18
  -1   1  13 92104.6 3421.74   6
  -1   1  13 96949.6 3878.04  15
   1  -1 -13 94251.0 3996.11  16
  -1   1  13 90898.6 3329.59  14
   1  -1 -13 91631.8 3909.27  15
   1  -1 -13 106193. 4240.40   3
  -1   1  12 373.582 339.042  16
  -1   1  12 1211.91 519.306   7
   1  -1 -12 1.30965 277.556  12
   1  -1 -12-38.5559 275.197  18
  -1   1  12 374.259 235.034   2
  -1   1  12 319.786 223.546  20
   1  -1 -12 378.956 360.609  16
   1  -1 -12 907.208 378.364   5
   1  -1 -12 1437.80 518.801  17
  -1   1  12 305.075 298.718  17
  -1   1  12 516.584 339.767   3
  -1   1  12 552.408 263.184  14
   1  -1 -12 417.592 441.288   3
   1  -1 -12 516.917 262.214   2
  -1   1  12 683.918 398.190  18
   1  -1 -12 358.897 371.187  15
  -1   1  12 57.8518 292.282  15
  -1   1  12 1110.03 376.552   6
   1  -1 -11 141509. 4319.99  12
  -1   1  11 132543. 3616.78  20
  -1   1  11 145022. 4627.17  18
  -1   1  11 144882. 4631.59  17
  -1   1  11 137888. 3737.63   2
   1  -1 -11 143980. 4346.38   5
  -1   1  11 140361. 4549.11  16
   1  -1 -11 137119. 4574.92  15
   1  -1 -11 147410. 4870.50   7
   1  -1 -11 143204. 4749.24   3
   1  -1 -11 134691. 4575.23  18
   1  -1 -11 139286. 4623.46  17
  -1   1  11 139314. 4499.77  15
   1  -1 -11 131955. 4539.86  16
  -1   1  11 145281. 4712.95   3
   1  -1 -11 129954. 3673.74   2
  -1   1  11 136086. 4745.76   7
   1  -1 -10 55260.1 2599.81   3
  -1   1  10 52497.8 2438.86  18
   1  -1 -10 56555.3 1942.77   2
   1  -1 -10 57806.8 2590.34  17
  -1   1  10 59487.8 1996.40   2
   1  -1 -10 54707.1 2525.13  16
  -1   1  10 52968.0 2407.98  15
  -1   1  10 57212.5 2505.81  16
  -1   1  10 60107.6 2729.37   7
   1  -1 -10 60881.8 2752.71   7
   1  -1 -10 59865.9 2600.45  15
  -1   1  10 57996.0 1964.53  20
  -1   1  10 61181.2 2662.92   3
  -1   1  10 57369.5 2527.08  17
   1  -1 -10 57635.9 2577.20  18
  -1   1   9 15594.9 1212.85   3
   1  -1  -9 14658.7 1157.81  18
  -1   1   9 13920.5 1206.35   7
   1  -1  -9 14209.9 1145.24  17
  -1   1   9 14436.2 830.935   2
  -1   1   9 13390.2 824.528  20
   1  -1  -9 15281.1 1254.13   7
   1  -1  -9 13100.6 1108.46  16
   1  -1  -9 15261.4 1174.99  15
  -1   1   9 16399.0 1048.86   6
   1  -1  -9 14026.9 807.385   2
   1  -1  -9 16599.2 1271.38   3
   1  -1  -8 322019. 7490.57  16
  -1   1   8 313929. 6777.58  20
  -1   1   8 321500. 6689.21   2
   1  -1  -8 311947. 7439.88  17
   1  -1  -8 323811. 7811.43   7
  -1   1   8 313467. 7399.29  16
   1  -1  -8 314619. 7458.93  18
   1  -1  -8 311003. 7411.93  15
  -1   1   8 313056. 7357.34  15
  -1   1   8 324172. 7145.85   6
  -1   1   8 319925. 7440.60  17
   1  -1  -8 332535. 7716.07   3
  -1   1   8 321654. 7587.78   3
  -1   1   8 318150. 7436.20  18
   1  -1  -8 310388. 6637.19   2
  -1   1   8 305987. 7263.85  14
   1  -1  -7 497.839 258.092  18
  -1   1   7 648.262 167.268   2
  -1   1   7 646.688 287.557   3
   1  -1  -7 504.889 234.273  17
   1  -1  -7 343.020 206.995  16
  -1   1   7 524.113 237.807  14
  -1   1   7 547.224 187.660  20
  -1   1   7 631.104 243.216  16
   1  -1  -7 765.623 349.701   3
   1  -1  -7 968.997 322.376   7
   1  -1  -7 482.071 226.293  15
  -1   1   7 686.615 223.401  15
  -1   1   7 898.039 269.847  17
  -1   1   7 807.042 262.956  18
   1  -1  -7 576.003 163.257   2
  -1   1   7 355.800 187.077   6
  -1   1   6 362322. 7520.45  20
   1  -1  -6 365008. 7890.69  16
   1  -1  -6 375189. 8106.06   3
  -1   1   6 368251. 7684.13   6
  -1   1   6 363462. 7847.35  17
   1  -1  -6 363049. 7888.81  17
   1  -1  -6 360594. 7883.90  18
  -1   1   6 361738. 7844.31  18
  -1   1   6 357229. 7921.33  14
   1  -1  -6 363827. 8237.91   7
   1  -1  -6 366087. 7876.94  15
  -1   1   6 377206. 8082.52   3
  -1   1   6 370012. 7252.58   2
   1  -1  -6 366387. 7392.68  19
  -1   1   6 364204. 7824.33  15
   1  -1  -6 363000. 7567.09  20
  -1   1   6 368589. 7845.44  16
   1  -1  -6 358610. 7219.65   2
  -1   1   5 13427.9 760.854  17
  -1   1   5 13980.0 679.340  19
   1  -1  -5 13913.3 785.111  18
   1  -1  -5 13081.6 757.152  16
   1  -1  -5 13791.4 777.483  17
  -1   1   5 13953.1 774.643  18
   1  -1  -5 14474.0 771.192   6
  -1   1   5 12997.3 689.691  20
   1  -1  -5 13449.6 905.330   7
  -1   1   5 14608.4 778.330  16
  -1   1   5 13272.2 843.784  14
  -1   1   5 13932.6 747.557   6
   1  -1  -5 13523.1 858.400   3
   1  -1  -5 14498.6 700.351  19
   1  -1  -5 13878.6 549.002   2
  -1   1   5 14925.1 785.009  15
   1  -1  -5 14805.0 762.622  20
   1  -1  -5 13778.0 773.130  15
  -1   1   5 15277.8 887.038   3
  -1   1   4 264870. 5876.19   3
  -1   1   4 271580. 5621.66  15
   1  -1  -4 275195. 5681.71  18
  -1   1   4 277887. 5639.38  16
  -1   1   4 278791. 5655.07  17
   1  -1  -4 270135. 5709.52  20
   1  -1  -4 284889. 5964.98   3
   1  -1  -4 270249. 5659.87  16
  -1   1   4 276140. 5681.93  19
   1  -1  -4 262381. 5299.41   2
   1  -1  -4 265485. 5670.02  19
   1  -1  -4 269702. 6084.99   7
  -1   1   4 272457. 5645.23  18
  -1   1   4 274877. 6098.10   7
   1  -1  -4 277989. 6088.11  14
   1  -1  -4 269010. 5650.17  15
   1  -1  -4 273711. 5721.95   6
   1  -1  -4 268509. 5660.39  17
  -1   1   4 273587. 5705.19   6
  -1   1   4 280433. 6047.72  14
   1  -1  -3 184938. 3954.73  15
   1  -1  -3 189648. 4233.82  19
   1  -1  -3 185389. 4437.40  14
   1  -1  -3 188470. 3971.41  17
   1  -1  -3 200646. 4338.79   3
   1  -1  -3 200475. 4199.01   6
  -1   1   3 194430. 4179.66   6
   1  -1  -3 188266. 3975.06  18
   1  -1  -3 195719. 4412.13   9
   1  -1  -3 200154. 4449.93   7
  -1   1   3 197930. 3958.91  16
  -1   1   3 193470. 3955.73  17
  -1   1   3 195014. 4224.58  19
   1  -1  -3 188957. 3967.46  16
  -1   1   3 198538. 4415.20   7
  -1   1   3 193783. 4274.06   3
  -1   1   3 192123. 3942.01  15
   1  -1  -3 195348. 4201.88  20
  -1   1   3 192675. 3960.70  18
   1  -1  -2 81690.2 1844.10  12
  -1   1   2 88195.9 2208.89   7
   1  -1  -2 86555.1 2358.83   8
   1  -1  -2 86651.6 2283.59   9
  -1   1   2 88751.1 2232.79  19
   1  -1  -2 85347.1 2220.87  19
   1  -1  -2 86962.4 2124.10   5
   1  -1  -2 85508.6 2312.64  14
   1  -1  -2 87952.2 2172.73   6
   1  -1  -2 83941.6 2368.75   1
   1  -1  -2 89723.7 2100.82   4
   1  -1  -2 84723.6 2197.94   7
  -1   1   2 84933.6 2133.73   6
   1  -1  -2 87659.5 2368.77  11
   1  -1  -2 86526.2 2180.90   3
   1  -1  -2 89569.2 2378.21  13
  -1   1   1 461979. 9153.76   6
  -1   1   1 468033. 9119.18   5
   1  -1  -1 472058. 9117.99   5
   1  -1  -1 459666. 9247.47   9
   1  -1  -1 472526. 9364.52  11
   1  -1  -1 461009. 8789.01  12
  -1   1   1 464157. 8810.56  12
   1  -1  -1 480497. 9406.03   1
   1  -1  -1 470240. 9019.54   7
   1  -1  -1 463854. 9255.47  19
   1  -1  -1 468626. 9267.69  14
   1  -1  -1 460734. 9321.03   8
   1  -1  -1 478910. 8934.78   4
  -1   1   1 463113. 8918.47   4
   1  -1  -1 470653. 9206.66   6
   1  -1  -1 468547. 9347.36  13
  -1   1   0 26679.6 793.957  17
   1  -1   0 26574.6 788.681  18
  -1   1   0 28232.2 830.486   4
  -1   1   0 27071.1 974.671   5
  -1   1   0 28404.5 1052.33  10
   1  -1   0 26737.9 787.988  17
   1  -1   0 26925.0 1016.51  19
   1  -1   0 27257.2 789.993  16
   1  -1   0 26599.1 963.526   5
   1  -1   0 27752.0 1017.41   6
   1  -1   0 28108.8 828.782   4
  -1   1   0 26945.1 793.566  16
  -1   1   0 28280.1 805.492  18
  -1   1   0 27455.0 795.563  15
  -1   1   0 27018.1 824.381  12
   1  -1   0 27301.1 827.290  12
   1  -1   0 26971.9 941.732   2
   1  -1   0 27136.2 963.564  14
   1  -1   0 26686.1 784.055  15
   1  -1   0 27454.7 1042.34   8
  -1   1   0 27683.1 962.659  14
   1  -1   0 28625.7 1033.49  13
   1  -1   1 318849. 6395.70  18
   1  -1   1 314925. 6508.22  19
   1  -1   1 316667. 6389.98  12
  -1   1  -1 318718. 6599.65  10
   1  -1   1 318027. 6553.26   5
  -1   1  -1 312765. 6377.89  15
   1  -1   1 317689. 6391.08  17
  -1   1  -1 330291. 6587.01   8
  -1   1  -1 317234. 6388.60  16
   1  -1   1 314938. 6376.22  15
  -1   1  -1 326275. 6405.85  12
  -1   1  -1 313412. 6385.32  18
  -1   1  -1 322573. 6532.05  19
   1  -1   1 318618. 6388.15  16
  -1   1  -1 302753. 6251.93   4
  -1   1  -1 328776. 6492.72  13
   1  -1   1 307751. 6298.03  14
  -1   1  -1 318485. 6393.62  17
   1  -1   1 322945. 6486.59  13
   1  -1   2 41145.7 1412.00   5
   1  -1   2 40786.2 1374.33  17
   1  -1   2 39930.6 1101.00  14
  -1   1  -2 39153.8 1381.90  10
  -1   1  -2 40195.5 1370.90  18
   1  -1   2 39952.0 1361.48  16
  -1   1  -2 40595.5 1370.42  16
  -1   1  -2 38537.5 1000.37   7
  -1   1  -2 40060.4 1363.30  15
   1  -1   2 38566.8 1373.66  10
   1  -1   2 39798.5 976.855   7
  -1   1  -2 39773.4 1362.00  17
  -1   1  -2 39174.0 1406.57   2
  -1   1  -2 36252.0 1253.99  19
   1  -1   2 40234.2 1360.30  15
   1  -1   2 38643.8 1275.16  19
  -1   1  -2 38616.1 1322.16  12
   1  -1   2 39075.2 1355.57  18
  -1   1  -3 64461.4 2057.33  18
   1  -1   3 61645.2 2024.59   3
  -1   1  -3 63816.5 2044.95  17
  -1   1  -3 64416.5 1632.62   7
  -1   1  -3 64540.8 1997.77  10
   1  -1   3 66745.2 2071.11  17
   1  -1   3 65712.0 2055.78  16
  -1   1  -3 62548.7 1788.17  19
  -1   1  -3 64779.9 2046.39  15
   1  -1   3 60746.3 2014.98  18
   1  -1   3 66879.1 1618.88   7
  -1   1  -3 64616.8 2055.77   2
   1  -1   3 63953.7 2032.76  15
  -1   1  -3 65372.4 2059.55  16
   1  -1   3 65012.6 2043.65   5
   1  -1   3 62801.3 1777.86  19
  -1   1  -4 46278.4 1789.15  15
   1  -1   4 50366.5 1852.11  16
  -1   1  -4 46943.7 1755.93   2
   1  -1   4 44181.2 1715.81   5
   1  -1   4 47366.7 1817.45  17
  -1   1  -4 44169.3 1671.44  10
   1  -1   4 46549.7 1794.96   3
  -1   1  -4 46170.8 1797.16  16
  -1   1  -4 46016.8 1438.82  19
  -1   1  -4 47344.4 1756.45   5
   1  -1   4 46565.8 1808.87  18
   1  -1   4 46657.8 1793.92  15
   1  -1   4 46617.2 1736.44   2
  -1   1  -4 46192.8 1429.69   7
  -1   1  -4 47713.2 1819.81  17
   1  -1   4 46876.0 1412.00   7
  -1   1  -4 45197.2 1786.92  18
   1  -1   4 46652.0 1431.18  19
   1  -1   5 3843.38 345.653  19
   1  -1   5 4013.86 526.990   3
  -1   1  -5 3184.79 490.438  18
   1  -1   5 3998.75 503.870   5
   1  -1   5 3333.54 460.313   2
  -1   1  -5 2701.82 453.893  16
  -1   1  -5 4189.90 414.241   7
   1  -1   5 3888.56 396.438   7
  -1   1  -5 3781.37 526.853  17
  -1   1  -5 3918.05 529.843  15
  -1   1  -5 4032.46 513.670   2
  -1   1  -5 4236.36 371.630  19
  -1   1  -5 5035.60 561.525   5
  -1   1  -6 214734. 5359.15   5
  -1   1  -6 212936. 5337.05   2
  -1   1  -6 207679. 5528.81  16
  -1   1  -6 208068. 4941.68   7
   1  -1   6 209969. 5408.99   5
   1  -1   6 211201. 4532.11  19
  -1   1  -6 208849. 5536.67  17
  -1   1  -6 213607. 5549.86  15
   1  -1   6 207570. 4931.24   7
  -1   1  -6 209704. 5555.46  18
   1  -1   6 209111. 5450.52   3
   1  -1   6 216377. 5308.88   2
   1  -1   7 17127.0 1206.69   5
  -1   1  -7 17523.1 1294.28  16
  -1   1  -7 18891.6 1080.02   7
  -1   1  -7 15535.3 1230.38  18
  -1   1  -7 18274.4 1208.12   2
  -1   1  -7 17046.5 1270.69  17
   1  -1   7 16620.8 1226.09   3
  -1   1  -7 16568.5 1260.42  15
   1  -1   7 16830.7 1020.01   7
  -1   1  -7 17584.8 1200.70   5
  -1   1  -8 391024. 9563.51  15
  -1   1  -8 399183. 9626.36  17
  -1   1  -8 394449. 9610.22  18
  -1   1  -8 395059. 9604.13  16
   1  -1   8 411359. 9563.71   3
  -1   1  -8 410107. 9327.10   5
   1  -1   8 401966. 8903.99   7
  -1   1  -8 397647. 9223.23   2
  -1   1  -8 400920. 8919.81   7
   1  -1   9 41615.9 2263.27  17
   1  -1   9 40707.9 1889.66   7
  -1   1  -9 39380.8 2038.40   5
  -1   1  -9 35691.2 2123.52  17
   1  -1   9 39139.5 2202.24  18
  -1   1  -9 42123.3 2245.26   3
   1  -1   9 39734.4 2199.41  16
  -1   1  -9 38710.0 2202.37  16
   1  -1   9 40814.6 2187.13   3
  -1   1  -9 37141.4 1816.70   7
   1  -1   9 38098.2 2141.34  15
  -1   1  -9 39787.5 2217.42  15
  -1   1  -9 40635.9 2021.25   2
  -1   1  -9 37854.2 2191.63  18
   1  -1   9 39586.0 1960.71   2
   1  -1   9 36194.5 1130.06  14
  -1   1  -9 39915.3 2101.31  12
  -1   1 -10 134719. 4487.96   5
  -1   1 -10 132329. 4771.10  18
   1  -1  10 144498. 4873.25  17
  -1   1 -10 133833. 4729.95   3
   1  -1  10 147014. 4883.16  16
  -1   1 -10 132219. 4757.66  17
   1  -1  10 129173. 4149.47   7
   1  -1  10 144751. 4880.84  18
  -1   1 -10 129314. 4716.05  16
   1  -1  10 144843. 4829.73  15
  -1   1 -10 140371. 4297.12   7
  -1   1 -10 138180. 4414.51   2
  -1   1 -10 136947. 4796.09  15
   1  -1  10 136147. 4720.98   3
   1  -1  10 132817. 3037.38  14
  -1   1 -10 144825. 4666.90  12
   1  -1  10 137227. 4350.18   2
   1  -1  11 63835.0 2743.41   7
  -1   1 -11 68355.0 3220.43   3
  -1   1 -11 61316.4 3149.62  17
   1  -1  11 70651.7 3291.64  16
   1  -1  11 61931.0 3063.74   3
  -1   1 -11 62970.6 3164.59  18
   1  -1  11 64755.0 2823.88   2
  -1   1 -11 65218.1 2878.53   2
   1  -1  11 68473.0 3257.56  17
  -1   1 -11 70360.3 3046.63   5
   1  -1  11 72474.0 3334.75  18
  -1   1 -11 67144.1 2822.52   7
  -1   1 -11 61281.3 3107.31  15
   1  -1  11 66707.3 3171.78  15
  -1   1 -11 66671.2 3078.17  12
   1  -1  11 62846.9 1714.39  14
  -1   1 -11 66066.6 3240.74  16
  -1   1 -12 21219.7 1668.35   5
   1  -1  12 22131.1 1613.24   2
  -1   1 -12 20261.1 1812.30  18
  -1   1 -12 18402.8 1722.19  15
  -1   1 -12 22774.5 1904.41   3
  -1   1 -12 19112.2 1775.71  17
  -1   1 -12 19777.4 1531.42   7
   1  -1  12 20160.2 1539.25   7
   1  -1  12 20584.1 812.372  14
  -1   1 -12 21875.8 1755.79  12
  -1   1 -12 21345.2 1865.44  16
   1  -1  13 121017. 4307.28   2
  -1   1 -13 118559. 4841.98  15
  -1   1 -13 125341. 4565.44   5
  -1   1 -13 108876. 4706.33  17
  -1   1 -13 121778. 4708.12  12
  -1   1 -13 114892. 4801.39  16
  -1   1 -13 120186. 4807.11   3
  -1   1 -13 115654. 4229.33   7
   1  -1  13 108042. 4115.30   7
   1  -1  13 104440. 2587.53  14
  -1   1 -13 107110. 4666.22  18
  -1   1 -14 3852.14 945.716  17
  -1   1 -14 4194.23 1007.40  18
  -1   1 -14 3740.88 912.334  16
  -1   1 -14 5382.80 959.780   5
  -1   1 -14 4145.19 931.470   3
  -1   1 -14 5521.62 1094.44  12
  -1   1 -14 3689.24 874.103  15
   1  -1  14 4878.04 880.754   2
  -1   1 -15 78371.3 3931.29  12
  -1   1 -15 77539.0 3788.82   5
  -1   1 -15 70038.4 3989.56  16
  -1   1 -15 79242.3 4112.41   3
   1  -1  15 73267.6 3482.41   2
  -1   1 -15 71507.0 3976.73  15
  -1   1 -15 71121.2 3973.28  18
  -1   1 -15 73233.4 4057.36  17
  -1   1 -16 15608.6 1717.95   5
  -1   1 -16 13353.7 1648.33  12
  -1   1 -16 10960.8 1608.06  16
  -1   1 -16 11266.5 1640.70  18
   1  -1  16 13842.1 1478.25   2
  -1   1 -16 9524.65 1518.20  15
  -1   1 -16 9536.54 1522.01  17
  -1   1 -17 22043.8 2348.93  16
  -1   1 -17 24517.6 2207.98   5
   1  -1  17 21426.2 1923.47   2
  -1   1 -17 20858.3 2281.06  15
  -1   1 -17 24734.8 2464.38  18
  -1   1 -17 20970.0 2291.71  17
  -1   1 -17 28677.2 2512.24  12
   1  -1  18 31103.2 2385.14   2
  -1   1 -18 30596.8 2602.29   5
  -1   1 -18 35256.0 2924.32  12
   1  -1  19 1004.22 760.704   2
  -1   1 -19 1888.65 788.151   5
   1   0 -20 3459.78 962.963  12
  -1   0  20 5057.48 1049.64   6
   1   0 -19 60489.1 4019.64  18
  -1   0  19 60878.1 3453.89   6
   1   0 -19 72030.4 4297.24   3
   1   0 -19 63216.3 4070.00  17
   1   0 -19 68456.9 3766.54  12
   1   0 -19 53903.3 3757.46  16
   1   0 -19 57634.7 3912.46  15
   1   0 -18 16800.6 1783.63  12
  -1   0  18 12416.4 1325.90   2
   1   0 -18 15045.0 1922.65  18
   1   0 -18 14767.9 1900.29  17
   1   0 -18 16053.2 1585.30   5
   1   0 -18 13531.8 1781.19   3
   1   0 -18 15581.5 1915.65  16
   1   0 -18 14866.4 1879.74  15
  -1   0  18 12715.2 1497.14   6
   1   0 -17 31399.1 2623.85  18
   1   0 -17 31075.9 2614.68  16
   1   0 -17 31409.5 2636.70  17
   1   0 -17 30746.6 2129.72   5
   1   0 -17 32007.0 2615.46   3
  -1   0  17 32639.1 1956.39  14
  -1   0  17 31567.1 2034.28   2
   1   0 -17 32858.5 2665.81  15
  -1   0  17 30355.5 2242.72   6
   1   0 -17 34295.1 2432.08  12
   1   0 -16 62013.7 3623.61  18
   1   0 -16 69094.6 3769.87   3
  -1   0  16 63111.0 2911.05   2
   1   0 -16 65831.1 3712.89  17
   1   0 -16 64148.1 3294.67  12
   1   0 -16 63096.8 3669.66  16
  -1   0  16 66767.1 3289.65   6
  -1   0  16 69330.6 2929.50  14
   1   0 -16 63495.9 3646.89  15
   1   0 -16 73224.6 3237.40   5
   1   0 -15 292.994 321.532   2
  -1   0  15 28.5717 336.218  14
   1   0 -15 700.626 488.985  17
   1   0 -15 341.100 514.504  16
   1   0 -15 952.127 425.252   5
  -1   0  15 15.1731 284.713   2
   1   0 -15 658.084 465.279  12
   1   0 -15 417.493 445.934   3
   1   0 -15 179.482 436.094  18
   1   0 -15 540.435 469.357  15
  -1   0  15 29.5374 360.252   6
   1   0 -14 135696. 5324.90  16
   1   0 -14 138292. 5332.46  17
  -1   0  14 145724. 4966.27   6
   1   0 -14 135924. 5267.26  15
   1   0 -14 156718. 4818.62   5
   1   0 -14 155735. 5445.61   3
   1   0 -14 150688. 5011.56  12
  -1   0  14 151214. 4641.55   2
   1   0 -14 142194. 5402.86  18
   1   0 -14 141714. 4525.40   2
  -1   0  14 143701. 4510.10  14
  -1   0  13 296.459 323.285  16
  -1   0  13 312.085 314.602  18
   1   0 -13 90.9202 315.385  12
   1   0 -13 734.508 451.067  18
  -1   0  13 686.271 327.635   2
   1   0 -13 423.977 343.320   5
  -1   0  13 450.210 287.866   6
   1   0 -13-100.784 345.013  17
  -1   0  13 778.016 472.813  17
   1   0 -13 351.345 292.509   2
   1   0 -13 404.707 454.404   3
   1   0 -13 698.696 488.285  16
   1   0 -13 202.553 373.906  15
  -1   0  13-118.509 318.271  15
  -1   0  13 438.323 375.161   3
  -1   0  13 438.585 289.165  14
  -1   0  12 109499. 4100.54   3
   1   0 -12 111700. 3649.65   5
  -1   0  12 109265. 4127.96  17
   1   0 -12 109945. 3805.98  12
   1   0 -12 108042. 4092.31   3
   1   0 -12 104071. 3464.28   2
  -1   0  12 111224. 4129.06  16
  -1   0  12 111693. 4164.27  18
   1   0 -12 102636. 4072.05   7
  -1   0  12 109262. 4071.48  15
   1   0 -12 103136. 4111.54  17
   1   0 -12 102831. 4085.27  15
  -1   0  12 106717. 3831.08   6
   1   0 -12 100748. 4081.29  18
  -1   0  12 108258. 3555.47  14
   1   0 -12 98019.2 4039.38  16
   1   0 -11 9541.81 880.465   5
   1   0 -11 7691.08 990.834  18
   1   0 -11 8867.80 1006.81   3
  -1   0  11 9122.75 1025.50  16
  -1   0  11 8532.87 932.411   6
   1   0 -11 8562.03 1014.95   7
  -1   0  11 8862.40 1011.00   3
   1   0 -11 7304.10 993.410  16
   1   0 -11 7935.67 1015.70  17
   1   0 -11 7288.47 841.594  12
  -1   0  11 7862.96 949.905  15
  -1   0  11 7792.33 965.230  17
   1   0 -11 9717.94 1093.39  15
  -1   0  11 8130.43 996.038  18
   1   0 -11 8903.06 835.453   2
   1   0 -10 51753.5 2530.43  18
  -1   0  10 56320.0 2576.44  17
   1   0 -10 58619.5 2662.62  16
   1   0 -10 53958.6 2546.10  15
  -1   0  10 58801.6 2627.58  18
   1   0 -10 55065.7 2591.43  17
  -1   0  10 57794.7 2587.50  16
  -1   0  10 57192.2 2212.25   2
   1   0 -10 55279.8 2604.08   7
  -1   0  10 62069.1 2627.54   3
   1   0 -10 61189.9 2646.89   3
   1   0 -10 59354.6 2379.02  12
   1   0 -10 60647.9 2251.54   5
   1   0 -10 59252.6 2218.22   2
  -1   0  10 60116.2 2604.15  15
   1   0  -9 46206.2 1942.03  12
   1   0  -9 46262.1 2218.59  17
   1   0  -9 44989.6 2192.52  18
  -1   0   9 47681.0 2139.01   3
   1   0  -9 54094.6 2291.10   3
  -1   0   9 48527.0 1891.34   2
   1   0  -9 48278.2 2238.63  15
  -1   0   9 44065.3 1217.01  19
   1   0  -9 48526.0 1873.75   5
   1   0  -9 46681.7 2247.81   7
   1   0  -9 45862.5 1836.53   2
   1   0  -9 45815.6 2209.72  16
   1   0  -8 86.3839 244.827   3
  -1   0   8 325.965 192.422   2
   1   0  -8 166.095 222.083  16
   1   0  -8 281.330 244.484  17
  -1   0   8-19.7055 199.325   6
  -1   0   8 103.506 177.328   3
   1   0  -8 583.310 237.385   5
  -1   0   8 385.104 227.288  14
   1   0  -8 431.721 251.126  18
   1   0  -8 232.824 221.922  12
   1   0  -8 87.2475 237.203   7
   1   0  -8 205.081 182.655   2
   1   0  -8 306.447 254.656  15
  -1   0   8 323.648 111.560  19
  -1   0   7 201691. 4788.76   2
   1   0  -7 202088. 5203.69  18
   1   0  -7 202548. 4747.32   2
   1   0  -7 199356. 5071.47   3
   1   0  -7 198082. 4628.00   5
  -1   0   7 198547. 4251.48  19
  -1   0   7 208449. 5192.34  18
   1   0  -7 201106. 5156.62  15
   1   0  -7 201313. 5177.45  16
  -1   0   7 202374. 5130.52  16
   1   0  -7 200667. 5283.56   7
  -1   0   7 201703. 5076.99   3
  -1   0   7 205978. 5183.42  17
  -1   0   7 203239. 5067.61   6
  -1   0   7 208709. 5148.21  15
   1   0  -7 200167. 5187.28  17
   1   0  -7 201135. 4809.92  12
   1   0  -6 117792. 3359.64  16
  -1   0   6 119462. 3306.96  15
   1   0  -6 116767. 3044.72  12
   1   0  -6 115622. 3032.03   2
  -1   0   6 122878. 3373.59  18
   1   0  -6 116370. 3357.03  18
   1   0  -6 121477. 3370.06  15
  -1   0   6 116246. 3300.59  16
   1   0  -6 116000. 3244.70   3
   1   0  -6 119033. 3476.78   7
  -1   0   6 124511. 3118.54   2
  -1   0   6 116808. 2738.63  19
   1   0  -6 118426. 2895.45   5
  -1   0   6 116313. 3217.71   3
  -1   0   6 119173. 3338.21  17
  -1   0   6 117917. 3299.61   6
   1   0  -6 119827. 3387.57  17
   1   0  -5 611308. 11816.4  20
   1   0  -5 631424. 12641.5  16
  -1   0   5 633446. 12569.0  15
  -1   0   5 617399. 12437.9   3
  -1   0   5 627330. 12604.1  18
   1   0  -5 621300. 12336.4   2
   1   0  -5 621190. 12447.7   3
   1   0  -5 638098. 12667.1  18
  -1   0   5 632594. 12589.9  16
   1   0  -5 642865. 12633.3  15
  -1   0   5 627024. 12599.6  17
   1   0  -5 634490. 12831.4   7
  -1   0   5 645476. 12363.3   2
  -1   0   5 631728. 12612.5   6
   1   0  -5 615602. 12230.2  12
   1   0  -5 644771. 12678.2  17
   1   0  -4 502886. 10232.6  18
  -1   0   4 514242. 10222.4  18
   1   0  -4 515334. 10043.1   9
   1   0  -4 504595. 10230.2  17
  -1   0   4 513446. 10202.7  16
   1   0  -4 491635. 10013.7   3
   1   0  -4 526461. 10335.7   6
  -1   0   4 514665. 10219.2  17
   1   0  -4 505263. 10226.3  16
   1   0  -4 517183. 9868.52  12
   1   0  -4 498599. 10193.0  15
   1   0  -4 493554. 9610.63  20
  -1   0   4 525397. 10303.2   6
  -1   0   4 509505. 10023.6   3
   1   0  -4 513790. 10083.7   2
  -1   0   3 104576. 2586.60  16
  -1   0   3 109834. 2631.23  18
   1   0  -3 104776. 2391.34   3
  -1   0   3 103223. 2380.91   3
   1   0  -3 104464. 2608.81  17
  -1   0   3 106071. 2704.46   6
  -1   0   3 103056. 2585.45  11
   1   0  -3 107016. 2570.39   2
   1   0  -3 106578. 2297.73  12
  -1   0   3 104055. 2310.46  12
   1   0  -3 106359. 2575.15  15
   1   0  -3 106856. 2615.15  16
   1   0  -3 106823. 2606.34  15
  -1   0   3 106684. 2608.11  17
   1   0  -3 106152. 2517.38   9
   1   0  -3 106139. 2622.61  18
   1   0  -3 103253. 2688.19   6
   1   0  -2 324452. 6538.71  16
   1   0  -2 324019. 6545.06  17
   1   0  -2 324199. 6547.64  18
  -1   0   2 329307. 6566.45  18
  -1   0   2 331237. 6551.81  16
   1   0  -2 320016. 6468.40   9
  -1   0   2 317748. 6465.31   9
  -1   0   2 330061. 6562.29  17
   1   0  -2 324392. 6514.58  15
  -1   0   2 319730. 6500.22  15
  -1   0   2 322659. 6655.16   4
   1   0  -2 326721. 6685.98   6
  -1   0   2 320061. 6483.46  11
   1   0  -2 323183. 6505.20  11
  -1   0   1 22932.3 838.858  17
   1   0  -1 23921.5 855.661  17
   1   0  -1 23309.8 841.649   1
  -1   0   1 22705.6 832.596   9
  -1   0   1 22831.4 829.664   1
   1   0  -1 21166.1 636.453   5
   1   0  -1 23136.2 842.905  16
  -1   0   1 23670.0 844.559  16
  -1   0   1 23129.0 900.886   4
  -1   0   1 23273.3 835.294  15
   1   0  -1 23689.5 844.372  15
  -1   0   1 22670.7 650.720   5
   1   0  -1 23157.0 838.549  18
   1   0  -1 24586.3 947.271   6
   1   0  -1 23161.3 791.510  11
  -1   0   0 511811. 9722.39  16
  -1   0   0 498371. 9823.44   4
   1   0   0 501410. 9512.81   8
   1   0   0 504619. 9722.22  16
   1   0   0 474185. 9535.51   5
  -1   0   0 500480. 9545.65   1
  -1   0   0 494303. 9352.07   3
  -1   0   0 503782. 9545.60   5
  -1   0   0 499873. 9718.35  18
  -1   0   0 499557. 9716.59  15
   1   0   0 488916. 9703.10  15
   1   0   0 487508. 9705.69  18
   1   0   0 500776. 9727.66  17
   1   0   0 480119. 9747.82   6
   1   0   0 506367. 9537.25   1
   1   0   1 72578.9 1966.58   6
  -1   0  -1 74849.8 1699.00   8
   1   0   1 74272.0 1708.01   8
  -1   0  -1 74787.9 2008.63  18
   1   0   1 71945.6 1901.00   7
   1   0   1 74815.2 1808.25  10
  -1   0  -1 73141.7 1995.47  15
   1   0   1 74452.8 2013.63  17
   1   0   1 71816.1 1814.79   3
  -1   0  -1 73095.1 1828.00   3
   1   0   1 74574.6 2009.92  15
   1   0   1 75085.9 2011.04  18
  -1   0  -1 76455.6 2045.46   4
   1   0   1 74714.8 1998.47  16
  -1   0  -1 72862.9 1944.85   5
  -1   0  -1 74872.8 2013.41  17
   1   0   1 74873.5 1947.86   5
   1   0   1 72993.8 1661.29  13
  -1   0  -2 469234. 9320.35   3
  -1   0  -2 454993. 9048.72  10
   1   0   2 458702. 9059.98  10
  -1   0  -2 485833. 9494.36  17
  -1   0  -2 489429. 9491.84  15
  -1   0  -2 484624. 9489.34  18
  -1   0  -2 467525. 9262.20   7
   1   0   2 471391. 9327.18   6
  -1   0  -2 465881. 9437.72   4
   1   0   2 444051. 9277.37   3
   1   0   2 462275. 9232.57   7
  -1   0  -3 55522.3 1813.72   3
  -1   0  -3 56954.6 1894.42  17
   1   0   3 54955.5 1680.99   7
  -1   0  -3 55423.9 1707.14   7
   1   0   3 52187.9 1775.43   3
  -1   0  -3 55591.4 1877.69  18
  -1   0  -3 53957.7 1867.59  16
  -1   0  -3 53232.1 1536.06  10
  -1   0  -3 55281.9 1869.03  15
  -1   0  -4 578.879 223.215  16
  -1   0  -4 644.820 235.956  18
   1   0   4 718.539 206.626   7
  -1   0  -4 860.772 266.859  17
  -1   0  -4 986.490 204.107  10
  -1   0  -4 1229.98 253.875   7
   1   0   4 1061.42 310.977   3
  -1   0  -4 576.397 229.295   3
  -1   0  -4 1559.18 317.090  15
   1   0   4 772.623 214.606   2
  -1   0  -5 93537.7 2707.72   7
  -1   0  -5 87423.1 2904.09  18
  -1   0  -5 91209.8 2260.09  19
   1   0   5 87578.2 2834.97   3
  -1   0  -5 87610.7 2903.56  16
   1   0   5 90393.0 2636.76   7
  -1   0  -5 91317.0 2863.53   5
  -1   0  -5 90325.1 2925.66  15
   1   0   5 89931.3 2675.20   2
  -1   0  -5 88547.4 2916.65  17
  -1   0  -6 730.460 160.659  19
  -1   0  -6 960.025 333.671  17
  -1   0  -6 644.055 313.972  16
  -1   0  -6 837.492 334.657   5
   1   0   6 1196.18 323.451   3
  -1   0  -6 861.442 267.416   7
   1   0   6 500.036 246.062   7
  -1   0  -6 376.679 237.184  15
   1   0   6 765.532 251.075   2
  -1   0  -6 894.640 311.828  18
  -1   0  -7 142525. 4390.73  18
  -1   0  -7 142380. 3195.76  19
   1   0   7 146304. 3999.71   2
  -1   0  -7 150353. 4313.23   5
   1   0   7 142832. 4013.71   7
  -1   0  -7 138822. 4366.17  16
   1   0   7 143484. 4324.95   3
  -1   0  -7 150832. 4121.05   7
  -1   0  -7 140527. 4381.98  17
  -1   0  -7 143199. 4380.56  15
   1   0   8 83141.4 2867.71   7
  -1   0  -8 77417.9 3113.37  16
   1   0   8 78963.3 3126.62  18
  -1   0  -8 77975.2 3126.53  18
  -1   0  -8 77870.1 3118.51  17
  -1   0  -8 72487.6 1871.89  19
   1   0   8 81032.2 3150.80  17
   1   0   8 79607.2 3066.50   3
  -1   0  -8 85505.3 2926.21   7
  -1   0  -8 78506.6 2971.81   5
  -1   0  -8 79016.4 3117.99  15
   1   0   8 83422.6 3154.76  15
   1   0   8 84072.8 3196.44  16
   1   0   9 116024. 4083.04  16
  -1   0  -9 111615. 4061.51  16
   1   0   9 107446. 3630.37   7
  -1   0  -9 110375. 4044.15  18
  -1   0  -9 107877. 3821.67   5
   1   0   9 116310. 4021.64   3
  -1   0  -9 116547. 3782.29   7
  -1   0  -9 105528. 3974.14  17
  -1   0  -9 113454. 4023.72   3
  -1   0  -9 104443. 3945.78  15
   1   0   9 119751. 4100.52  15
   1   0   9 118963. 4134.68  18
   1   0   9 115180. 4081.19  17
   1   0  10 157202. 5156.54  17
  -1   0 -10 142336. 5044.42  16
   1   0  10 144847. 4440.51   2
  -1   0 -10 159853. 4971.03   5
  -1   0 -10 146013. 5081.49  17
   1   0  10 154837. 5138.62  18
  -1   0 -10 157850. 5126.78   3
  -1   0 -10 147003. 5088.20  18
   1   0  10 154134. 4701.38   7
  -1   0 -10 154481. 4759.72   7
  -1   0 -10 145681. 5039.04  15
   1   0  10 161785. 5157.00  15
   1   0  10 152896. 5103.93  16
   1   0  10 156599. 5080.61   3
  -1   0 -11 18678.5 1651.66  17
  -1   0 -11 21253.2 1640.21   5
  -1   0 -11 20406.0 1723.01  18
   1   0  11 21533.4 1754.35  17
   1   0  11 21999.2 1727.29   3
  -1   0 -11 19334.1 1515.86   7
  -1   0 -11 22130.3 1792.17   3
   1   0  11 21237.1 1571.93   7
   1   0  11 20681.7 1441.82   2
  -1   0 -11 20988.0 1735.18  15
   1   0  11 25137.3 1883.07  18
   1   0  11 23157.6 1792.16  16
   1   0  11 24098.4 1818.22  15
  -1   0 -11 22530.1 1824.69  16
  -1   0 -12 139998. 4981.67  12
  -1   0 -12 142248. 4923.65   5
  -1   0 -12 127978. 5060.58  16
  -1   0 -12 127682. 5030.69  17
   1   0  12 127641. 4575.81   7
  -1   0 -12 138020. 5178.65  18
  -1   0 -12 135432. 4717.21   7
  -1   0 -12 131457. 5052.71  15
  -1   0 -12 140858. 5113.75   3
   1   0  12 137152. 4436.24   2
   1   0  13 9733.16 1071.04   2
  -1   0 -13 8901.87 1271.76  15
  -1   0 -13 12237.8 1500.26  17
  -1   0 -13 12507.0 1504.37  18
  -1   0 -13 10873.6 1367.74   3
   1   0  13 11411.4 1275.71   7
  -1   0 -13 10979.0 1447.87  16
  -1   0 -13 13310.3 1416.63   5
  -1   0 -13 12571.8 1423.57  12
  -1   0 -14 104065. 4367.72   5
  -1   0 -14 110866. 4855.98  15
  -1   0 -14 112216. 4818.61   3
   1   0  14 101750. 3925.37   2
   1   0  14 92372.9 4074.93   7
  -1   0 -14 111642. 4645.53  12
  -1   0 -14 99089.0 4635.59  18
  -1   0 -14 102523. 4750.63  16
  -1   0 -14 98549.3 4652.34  17
  -1   0 -15 56324.2 3318.29  12
  -1   0 -15 52945.4 3108.86   5
   1   0  15 51178.0 2696.03   2
  -1   0 -15 49020.4 3305.74  17
  -1   0 -15 47166.1 3248.19  16
  -1   0 -15 53016.5 3319.66   3
  -1   0 -15 46658.1 3195.84  18
  -1   0 -15 51867.6 3367.51  15
   1   0  15 48352.5 2372.13  20
   1   0  15 51029.4 2982.63   7
  -1   0 -16 64453.0 3935.00  18
   1   0  16 66061.3 3226.80   2
  -1   0 -16 71360.6 3809.75   5
  -1   0 -16 66144.1 4029.41  16
  -1   0 -16 71707.7 4080.58   3
  -1   0 -16 69461.2 4043.64  15
  -1   0 -16 68619.2 4077.19  17
  -1   0 -16 73029.8 3975.68  12
   1   0  16 65171.6 3568.17   7
   1   0  17 32753.0 2253.70   2
  -1   0 -17 31950.8 2587.15   5
  -1   0 -17 29106.5 2656.06   3
   1   0  17 26504.9 2296.19   7
  -1   0 -17 27063.7 2625.58  16
  -1   0 -17 30611.5 2642.86  12
  -1   0 -17 24748.4 2489.92  18
  -1   0 -17 28088.2 2671.95  17
  -1   0 -17 24283.5 2435.57  15
  -1   0 -18 10275.5 1611.93  12
  -1   0 -18 10041.1 1581.38   5
  -1   0 -18 11267.5 1791.95  18
  -1   0 -18 11623.3 1804.32  17
  -1   0 -18 11577.5 1814.36  16
   1   0  18 9328.01 1271.20   2
  -1   0 -18 11359.9 1806.12  15
  -1   0 -19 21927.2 2260.20   5
   1   0  19 18959.9 1900.39   6
   1   1 -20 31592.3 2645.39  12
  -1  -1  20 27056.3 2454.80   6
   1   1 -19 18028.1 1946.99  12
  -1  -1  19 17805.0 1754.55   2
  -1  -1  19 19187.7 2038.56   6
   1   1 -18 23668.5 2426.02  16
   1   1 -18 24473.8 2165.82  12
   1   1 -18 22267.1 2369.58  17
   1   1 -18 23946.9 2395.16  15
  -1  -1  18 22794.4 1928.21   2
  -1  -1  18 24960.1 1751.67  14
   1   1 -18 18524.7 2176.74  18
  -1  -1  18 25110.2 2219.01   6
   1   1 -17 55814.6 3189.92  12
   1   1 -17 61804.1 2948.34   5
  -1  -1  17 51739.0 3184.79   6
   1   1 -17 54867.2 3587.73  16
   1   1 -17 57938.3 3650.16  15
  -1  -1  17 55164.3 2993.70   2
   1   1 -17 53541.4 3539.07  17
  -1  -1  17 57232.1 2725.94  14
   1   1 -17 57456.2 3670.72  18
   1   1 -16 1182.35 540.560  17
   1   1 -16-38.6223 482.086  15
   1   1 -16 955.945 547.885  12
  -1  -1  16 1121.11 507.200   2
   1   1 -16 662.050 406.635   5
   1   1 -16 127.672 481.891  16
  -1  -1  16 1347.29 442.979  14
   1   1 -16 798.572 583.481  18
  -1  -1  16 581.795 484.116   6
   1   1 -15 56840.0 2642.35   5
   1   1 -15 54655.8 3331.91  17
   1   1 -15 53791.9 3308.14  16
   1   1 -15 56956.8 3231.33   3
  -1  -1  15 53381.1 2790.16   2
   1   1 -15 52360.3 3264.19  18
   1   1 -15 55714.2 3327.30  15
  -1  -1  15 60926.8 3200.21   6
   1   1 -15 56813.1 2824.57   2
   1   1 -15 56365.3 2978.18  12
  -1  -1  15 60471.0 2702.39  14
   1   1 -14 38845.4 2651.91  18
   1   1 -14 45127.1 2697.14   3
   1   1 -14 43718.9 2155.33   5
   1   1 -14 39516.5 2677.91  17
   1   1 -14 43512.7 2452.15  12
   1   1 -14 36709.9 2612.57  16
  -1  -1  14 43646.8 2378.34   2
   1   1 -14 43959.9 2798.15  15
  -1  -1  14 40452.3 2497.69   6
  -1  -1  14 42347.4 2221.07  14
   1   1 -14 38991.8 2241.96   2
   1   1 -13 73884.3 3650.39  18
   1   1 -13 77371.3 3675.85  15
   1   1 -13 75259.7 3675.57  16
   1   1 -13 79871.2 3765.16  17
  -1  -1  13 81407.7 3538.61   6
   1   1 -13 79645.8 3340.84  12
  -1  -1  13 80880.5 3532.86   3
   1   1 -13 81303.9 3587.44   3
  -1  -1  13 82586.3 3151.88  14
   1   1 -13 82920.8 3016.02   5
  -1  -1  13 82660.8 3314.04   2
   1   1 -13 83587.3 3296.72   2
  -1  -1  12 69142.8 3232.64  16
   1   1 -12 66124.3 3240.31  15
  -1  -1  12 75793.8 3217.77   3
   1   1 -12 67436.1 3301.49  18
  -1  -1  12 73515.5 3348.78  18
   1   1 -12 64395.2 3236.60  17
  -1  -1  12 65722.5 2853.34   2
  -1  -1  12 69799.3 3272.41  17
   1   1 -12 70512.7 3142.99   3
  -1  -1  12 71969.5 3174.38   6
   1   1 -12 75534.8 2680.54   5
   1   1 -12 67478.2 3153.87   7
   1   1 -12 64985.6 3250.56  16
  -1  -1  12 73273.5 3288.61  15
   1   1 -12 73182.4 3004.57  12
   1   1 -12 66734.4 2844.14   2
  -1  -1  11 150568. 4929.91  18
   1   1 -11 142466. 4441.45  12
   1   1 -11 151812. 4741.05   3
   1   1 -11 149141. 4054.01   5
  -1  -1  11 152020. 4704.86   3
  -1  -1  11 148168. 4452.62   2
  -1  -1  11 141197. 4754.07  15
   1   1 -11 148941. 4823.96   7
   1   1 -11 139676. 4866.27  16
  -1  -1  11 148053. 4895.55  17
   1   1 -11 144217. 4936.20  17
   1   1 -11 146822. 4416.95   2
  -1  -1  11 148727. 4875.61  16
   1   1 -11 134174. 4765.01  15
  -1  -1  11 153987. 4811.02   6
  -1  -1  11 125104. 3038.55  19
   1   1 -11 131212. 4777.13  18
   1   1 -10 105056. 3975.92  18
  -1  -1  10 114079. 4034.99  18
   1   1 -10 116005. 3658.34  12
   1   1 -10 113558. 3262.25   5
  -1  -1  10 116879. 4069.15  17
  -1  -1  10 110236. 3927.08  15
   1   1 -10 102944. 3686.80   3
   1   1 -10 103016. 3936.04  16
  -1  -1  10 114268. 3821.26   3
   1   1 -10 108247. 3897.71   7
  -1  -1  10 114889. 3917.49   6
   1   1 -10 106849. 3970.76  15
   1   1 -10 108297. 3589.21   2
  -1  -1  10 115115. 4017.78  16
   1   1 -10 107910. 4016.08  17
  -1  -1   9 4369.98 687.972  17
   1   1  -9 3584.26 629.694   7
   1   1  -9 4105.37 479.924   5
  -1  -1   9 4218.20 637.359   3
  -1  -1   9 3736.23 622.784  18
   1   1  -9 3620.30 657.831  17
   1   1  -9 4974.41 762.713  18
   1   1  -9 3777.64 562.019  12
   1   1  -9 3241.51 566.529   3
  -1  -1   9 4125.22 660.315  16
   1   1  -9 3361.42 634.118  16
   1   1  -9 3005.05 509.899   2
   1   1  -9 4182.08 700.423  15
  -1  -1   9 3672.24 631.138  15
  -1  -1   9 3435.37 600.427   6
  -1  -1   8 184653. 4807.17   3
   1   1  -8 170280. 5040.27  18
   1   1  -8 172269. 5038.43  16
   1   1  -8 177538. 4988.09   7
   1   1  -8 173655. 5065.47  17
   1   1  -8 177892. 4651.71  12
   1   1  -8 173204. 4166.94   5
   1   1  -8 172830. 4699.07   3
   1   1  -8 177310. 5046.64  15
   1   1  -8 174615. 4689.34   2
  -1  -1   7 63571.0 2189.11  12
   1   1  -7 62344.8 1820.54   5
   1   1  -7 57745.9 2392.91  16
  -1  -1   7 60824.2 2204.56   3
   1   1  -7 62025.1 2193.33   3
   1   1  -7 58873.4 2225.22   2
   1   1  -7 61576.7 2465.42  18
   1   1  -7 61528.3 2142.41  12
   1   1  -7 61335.2 2409.50   7
  -1  -1   7 59906.8 2240.27   2
   1   1  -7 59369.3 2405.30  15
   1   1  -7 55920.4 2375.19  17
  -1  -1   6 164990. 4453.58  17
  -1  -1   6 160758. 4106.78  12
  -1  -1   6 169668. 4487.82  18
   1   1  -6 165975. 4508.86  18
   1   1  -6 166867. 4300.05   2
   1   1  -6 164924. 4497.03  17
   1   1  -6 165682. 4460.04  15
   1   1  -6 163836. 3637.64   5
  -1  -1   6 163386. 4418.77  16
  -1  -1   6 164568. 4138.64   3
   1   1  -6 160917. 4073.99  12
   1   1  -6 161931. 4458.04  16
  -1  -1   6 165331. 4279.00   2
  -1  -1   6 165576. 4430.50   6
  -1  -1   5 142977. 3566.38  12
   1   1  -5 145930. 3811.22   2
  -1  -1   5 147704. 3922.82  18
  -1  -1   5 144489. 3881.93   6
   1   1  -5 145553. 3573.40  12
   1   1  -5 146104. 3937.21  16
   1   1  -5 144213. 3177.61   9
   1   1  -5 148853. 3978.40  17
  -1  -1   5 146683. 3801.30   2
   1   1  -5 145440. 3106.55   5
  -1  -1   5 140780. 3541.86   3
  -1  -1   5 147300. 3917.71  17
  -1  -1   5 134848. 3108.24   5
   1   1  -5 145518. 3952.25  18
   1   1  -5 142788. 3892.29  15
  -1  -1   5 146521. 3899.58  16
  -1  -1   4 110910. 3045.64  16
  -1  -1   4 107290. 3029.76  17
   1   1  -4 108118. 2371.31   9
   1   1  -4 102574. 2264.30   5
  -1  -1   4 108538. 2642.30   3
  -1  -1   4 105139. 2741.13  12
   1   1  -4 106118. 3048.60  18
  -1  -1   4 100220. 2281.52   5
   1   1  -4 106729. 2988.47   2
  -1  -1   4 111377. 3065.74  18
   1   1  -4 108375. 3075.35  17
   1   1  -4 106461. 2990.86  15
  -1  -1   4 110967. 2995.01   2
   1   1  -4 108538. 2735.48  12
   1   1  -4 109369. 3045.48  15
   1   1  -4 107541. 3053.89  16
  -1  -1   3 131249. 3355.72  17
  -1  -1   3 121727. 2589.32   5
   1   1  -3 127762. 3364.12  18
   1   1  -3 123018. 3259.25   2
   1   1  -3 127072. 3335.98  16
  -1  -1   3 123504. 3246.37   4
  -1  -1   3 128694. 3325.61  16
   1   1  -3 130438. 3039.68  12
  -1  -1   3 127447. 2674.57   9
   1   1  -3 130377. 3375.82  17
   1   1  -3 128569. 3289.94  15
   1   1  -3 125304. 3309.54   6
  -1  -1   3 126995. 3025.61  12
  -1  -1   3 121233. 2826.90   3
  -1  -1   3 132832. 3369.53  18
   1   1  -2 3426.21 332.859  12
   1   1  -2 3820.93 423.404  17
   1   1  -2 3479.13 414.484  18
   1   1  -2 2675.02 354.743   2
   1   1  -2 3030.67 388.551  16
  -1  -1   2 3253.27 384.105  15
  -1  -1   2 2856.80 198.394  11
  -1  -1   2 3441.20 335.325  12
  -1  -1   2 2982.88 365.242   4
   1   1  -2 2886.48 356.158   6
  -1  -1   1 222054. 4860.45  12
   1   1  -1 226504. 5098.85  16
   1   1  -1 229607. 5126.84  17
  -1  -1   1 230281. 5110.91   4
  -1  -1   1 226265. 5055.05  15
   1   1  -1 218930. 4923.13   6
  -1  -1   1 222861. 4923.27   6
  -1  -1   1 228912. 4507.71   3
  -1  -1   0 95126.2 2595.92  18
   1   1   0 98459.1 2647.53  17
  -1  -1   0 92202.8 2614.81   4
   1   1   0 90854.7 2386.43   6
  -1  -1   0 93404.1 2581.72  15
  -1  -1   0 93452.1 2159.41   3
  -1  -1   0 92931.4 2400.39   6
   1   1   0 93594.0 2195.57   3
   1   1   0 95760.6 2611.34  16
   1   1   1 190337. 4435.58  16
  -1  -1  -1 183748. 4393.93  15
   1   1   1 186961. 4053.03   3
  -1  -1  -1 185125. 4109.76   6
  -1  -1  -1 181391. 4398.19   4
  -1  -1  -1 183166. 4041.73   3
   1   1   1 185971. 4110.02   6
  -1  -1  -1 186691. 4411.48  18
  -1  -1  -2 998474. 18960.8   3
   1   1   2 996768. 19282.3  16
   1   1   2 961944. 18905.5   3
  -1  -1  -2 972402. 19198.9   7
  -1  -1  -2 997700. 19256.0  15
  -1  -1  -2 973366. 19234.2   4
   1   1   2 992240. 18785.6   6
  -1  -1  -2 992075. 19268.4  17
  -1  -1  -2 989202. 18780.3   6
   1   1   3 174688. 4272.67   7
   1   1   3 160558. 4097.72   3
  -1  -1  -3 168919. 4310.78   4
   1   1   3 171977. 4320.41  16
  -1  -1  -3 173430. 4368.54  17
  -1  -1  -3 171627. 4286.06   7
  -1  -1  -3 170082. 4338.58  18
  -1  -1  -3 167668. 4322.04  15
   1   1   3 168571. 3861.18   6
  -1  -1  -3 172721. 4170.57   3
   1   1   4 369535. 8333.89   3
  -1  -1  -4 396413. 8598.50  17
  -1  -1  -4 391884. 8571.42  18
   1   1   4 396754. 8599.92  18
   1   1   4 389073. 7917.29   6
   1   1   4 398350. 8584.94  15
   1   1   4 388869. 8576.27  17
   1   1   4 400647. 8625.36  16
  -1  -1  -4 370832. 7452.09  10
  -1  -1  -4 390676. 8467.24   7
   1   1   4 393888. 8518.31  16
   1   1   4 379000. 8388.36   7
  -1  -1  -4 384323. 8542.02  15
  -1  -1  -4 390538. 8437.15   3
  -1  -1  -5 11226.7 929.364  17
   1   1   5 13515.3 1009.07  18
   1   1   5 11839.4 902.086   7
  -1  -1  -5 11843.0 950.899  18
   1   1   5 12444.6 967.050  15
  -1  -1  -5 12769.7 948.481   7
   1   1   5 12407.4 969.729  16
   1   1   5 12992.8 986.847  17
  -1  -1  -5 10610.7 910.994  15
   1   1   5 10701.5 883.002   3
  -1  -1  -5 11332.5 903.774   3
  -1  -1  -6 107068. 2453.41  14
  -1  -1  -6 98562.2 3348.04  17
  -1  -1  -6 103509. 3398.21  18
  -1  -1  -6 95476.6 2175.68  13
  -1  -1  -6 104601. 3308.19   7
   1   1   6 97233.8 3177.80   7
  -1  -1  -6 98256.1 3328.35  15
   1   1   6 101829. 3318.20   3
  -1  -1  -7 91494.1 3336.63  17
  -1  -1  -7 87471.4 3265.06  18
   1   1   7 89426.7 3226.06   3
  -1  -1  -7 90650.1 3299.63  15
  -1  -1  -7 93673.1 2274.60  14
  -1  -1  -7 95274.2 3226.68   7
   1   1   7 92444.8 3160.20   7
   1   1   7 94444.3 2892.29   2
  -1  -1  -7 86247.3 2131.14  13
  -1  -1  -8 63162.8 2838.59  17
  -1  -1  -8 64945.8 2768.90   5
   1   1   8 68129.0 2905.10  18
  -1  -1  -8 62561.5 2816.91  18
   1   1   8 70739.2 2932.90  16
  -1  -1  -8 61799.8 2791.96  15
   1   1   8 67117.0 2817.22   3
   1   1   8 67351.6 2881.39  17
   1   1   8 65346.9 2680.73   7
   1   1   8 69400.5 2899.96  15
  -1  -1  -8 65214.0 2711.23   7
   1   1   8 66612.6 2401.58   2
   1   1   9 147856. 4834.31   3
   1   1   9 147982. 4655.98   7
   1   1   9 147975. 4885.27  18
   1   1   9 153635. 4944.13  17
  -1  -1  -9 152041. 4909.87   3
  -1  -1  -9 140677. 4880.64  16
   1   1   9 157353. 4982.92  16
  -1  -1  -9 153499. 4842.21   5
  -1  -1  -9 152193. 4742.73   7
  -1  -1  -9 142960. 4854.51  15
   1   1   9 152637. 4892.17  15
  -1  -1  -9 139927. 4834.01  18
  -1  -1  -9 137945. 4828.32  17
  -1  -1 -10 11925.4 1291.58  17
   1   1  10 11161.2 1220.79  18
   1   1  10 9695.81 1107.96   3
  -1  -1 -10 8256.28 495.842  19
   1   1  10 9889.63 1171.28  16
  -1  -1 -10 8709.32 1106.54  18
   1   1  10 11017.9 1226.25  17
  -1  -1 -10 9814.97 1178.20  16
  -1  -1 -10 10419.9 1141.58   7
   1   1  10 11498.7 1157.61   7
   1   1  10 10620.3 1196.05  15
  -1  -1 -10 9278.63 1141.34  15
  -1  -1 -10 10355.9 1187.58   5
  -1  -1 -10 9460.78 1125.97   3
  -1  -1 -11 101718. 3948.23   7
  -1  -1 -11 97132.1 4094.47  18
  -1  -1 -11 92982.8 4036.73  17
   1   1  11 102501. 4133.27  17
   1   1  11 96008.8 3814.80   7
  -1  -1 -11 94980.1 4095.24  16
   1   1  11 102026. 4105.28  16
  -1  -1 -11 99684.5 3998.45   5
  -1  -1 -11 101213. 4124.10   3
   1   1  11 105571. 4195.46  18
  -1  -1 -11 92012.5 3990.82  15
   1   1  11 104108. 4126.39  15
   1   1  11 96592.8 3375.85   2
   1   1  11 94690.8 3973.30   3
  -1  -1 -12 2327.35 660.783   5
   1   1  12 2437.04 631.527   7
  -1  -1 -12 2389.65 688.482  18
  -1  -1 -12 2629.17 731.470  17
  -1  -1 -12 2265.01 662.526  16
  -1  -1 -12 3737.08 822.486   3
  -1  -1 -12 1900.08 643.711  15
   1   1  12 2799.55 548.483   2
  -1  -1 -13 65874.0 3605.03  16
  -1  -1 -13 64261.3 3537.58  18
  -1  -1 -13 74679.3 3701.95   3
   1   1  13 65889.7 3301.30   7
  -1  -1 -13 59804.6 3436.71  17
  -1  -1 -13 71862.7 3711.91  15
  -1  -1 -13 71168.7 3476.99   5
   1   1  13 67306.5 2916.15  20
   1   1  13 66860.4 2863.30   2
   1   1  14 63205.2 2877.46  20
  -1  -1 -14 60449.4 3588.23  16
   1   1  14 65322.8 3424.14   7
  -1  -1 -14 59747.1 3524.20  15
  -1  -1 -14 70093.5 3741.05   3
  -1  -1 -14 70990.5 3584.03   5
  -1  -1 -14 62912.6 2316.70  13
  -1  -1 -14 64700.5 3659.73  17
   1   1  14 65962.4 2900.54   2
  -1  -1 -14 61613.4 3577.09  18
  -1  -1 -15 13393.0 1740.15  18
   1   1  15 18019.7 1505.40   2
  -1  -1 -15 15439.0 1907.44  17
  -1  -1 -15 19554.5 1914.86   5
  -1  -1 -15 19312.9 2074.57   3
   1   1  15 17751.0 1811.00   7
  -1  -1 -15 16845.1 1912.63  15
   1   1  15 15260.6 1383.95  20
   1   1  16 76527.1 3360.34   2
  -1  -1 -16 78980.1 4145.71  12
  -1  -1 -16 69814.9 4197.69  17
   1   1  16 78444.6 4047.83   7
  -1  -1 -16 77907.9 4417.34  18
  -1  -1 -16 81288.2 4427.49   3
  -1  -1 -16 72420.2 4224.00  15
  -1  -1 -16 79956.2 4133.38   5
  -1  -1 -17 2976.68 1066.83  18
   1   1  17 4167.33 794.409   2
  -1  -1 -17 4035.99 1019.66   5
  -1  -1 -17 2671.36 981.592   3
  -1  -1 -17 4749.43 1113.44  12
   1   1  17 3436.28 1008.92   7
  -1  -1 -17 1950.38 899.963  15
  -1  -1 -17 2197.66 961.153  17
  -1  -1 -18 70880.1 4232.64  12
  -1  -1 -18 73568.0 4237.58   5
  -1  -1 -18 70514.8 4444.08  17
  -1  -1 -18 58290.3 4087.58  18
  -1  -1 -18 63563.3 4263.40  15
   1   1  18 62703.3 3910.92   7
   1   2 -19 24320.7 2253.71  12
  -1  -2  19 24215.1 2362.43   6
  -1  -2  19 20627.9 2028.60   2
   1   2 -18 34991.1 2653.15  12
   1   2 -18 29465.4 2843.36  18
  -1  -2  18 37664.1 2277.49  14
   1   2 -18 32440.0 2957.19  17
  -1  -2  18 31159.2 2444.42   2
   1   2 -18 33446.1 2825.08   4
   1   2 -18 35631.3 3058.72  16
  -1  -2  18 37382.5 2838.80   6
   1   2 -18 30990.2 2863.50  15
  -1  -2  17 8166.88 1041.08  14
   1   2 -17 8691.65 1414.74   4
  -1  -2  17 9119.52 1285.02   2
   1   2 -17 6614.81 1325.92  18
   1   2 -17 8075.26 1432.20  17
   1   2 -17 8486.74 1027.00   5
   1   2 -17 8686.65 1301.70  12
   1   2 -17 5777.64 1236.28  16
   1   2 -17 6974.17 1354.87  15
  -1  -2  17 9555.35 1430.19   6
   1   2 -16 35316.0 2839.80  18
   1   2 -16 36831.7 2499.67  12
   1   2 -16 30048.6 2623.43  15
   1   2 -16 38603.0 2782.99   4
   1   2 -16 34851.3 2806.08  16
  -1  -2  16 34909.8 2588.92   6
  -1  -2  16 37199.6 2510.75   2
   1   2 -16 34287.4 2029.73   5
  -1  -2  16 34055.0 2157.79  14
   1   2 -16 36753.2 2891.22  17
  -1  -2  15 4648.96 919.611   2
   1   2 -15 5663.48 779.564   5
   1   2 -15 6245.90 1203.62  16
   1   2 -15 6078.93 1201.75  18
   1   2 -15 6301.07 1118.10   4
   1   2 -15 4474.21 1079.83  17
   1   2 -15 7979.22 1156.14  12
   1   2 -15 8561.07 1345.16  15
  -1  -2  15 6237.60 1109.56   6
   1   2 -14 29669.6 2376.10  17
   1   2 -14 32864.0 2450.36  15
   1   2 -14 32413.5 1744.16   5
   1   2 -14 32632.3 2334.67   4
   1   2 -14 29309.4 2344.03  16
   1   2 -14 31950.6 2123.85  12
  -1  -2  14 30908.4 2098.50   2
  -1  -2  14 29960.9 2222.04   6
   1   2 -14 26818.3 2267.93  18
   1   2 -13 67384.5 3114.43   2
  -1  -2  13 67836.8 3307.58   6
   1   2 -13 62929.6 2993.88  12
   1   2 -13 60270.7 3322.50  15
   1   2 -13 62492.4 2514.39   5
   1   2 -13 61795.7 3388.38  16
   1   2 -13 60080.7 3155.51   4
   1   2 -13 66210.6 3500.62  18
  -1  -2  13 63281.9 3052.19   2
   1   2 -13 60105.9 3341.13  17
  -1  -2  13 65110.7 3112.25   3
   1   2 -12 15659.7 1426.52  12
  -1  -2  12 15445.7 1412.96   3
  -1  -2  12 14194.3 1348.80   2
   1   2 -12 16225.5 1613.87  17
   1   2 -12 15304.2 1462.11   4
   1   2 -12 14867.4 1554.55  18
   1   2 -12 16301.6 1421.11   2
   1   2 -12 15037.8 1421.25   7
   1   2 -12 15284.0 1111.98   5
  -1  -2  12 15432.6 1482.27   6
   1   2 -12 15716.0 1602.08  16
   1   2 -12 14671.7 1554.48  15
  -1  -2  11 263317. 7232.80   2
   1   2 -11 272392. 7460.15   4
  -1  -2  11 265986. 7208.06   3
   1   2 -11 265793. 7734.05  16
   1   2 -11 259247. 7696.83  17
   1   2 -11 270745. 7399.89   7
   1   2 -11 275743. 7155.54  12
  -1  -2  11 267591. 7632.52  17
  -1  -2  11 272425. 7636.13  16
   1   2 -11 264183. 7667.41  15
  -1  -2  11 270173. 7663.02  18
   1   2 -11 275607. 7312.29   2
  -1  -2  11 267245. 7511.71   6
   1   2 -11 273009. 6434.91   5
   1   2 -11 257895. 7682.88  18
  -1  -2  10 765.330 373.211  12
   1   2 -10 226.474 355.415  12
   1   2 -10 422.448 351.933  18
   1   2 -10 682.848 482.180  15
   1   2 -10 764.042 315.795   2
   1   2 -10 458.225 343.570  17
  -1  -2  10 417.962 342.562  17
   1   2 -10 309.845 220.592   5
   1   2 -10 625.639 470.528  16
  -1  -2  10 358.781 356.964  16
  -1  -2  10 26.4502 264.231   3
   1   2 -10 1148.29 413.290   7
   1   2 -10 639.708 419.007   4
  -1  -2  10 899.974 412.438   2
  -1  -2  10 606.700 374.453  18
  -1  -2  10 255.183 302.596   6
   1   2  -9 257900. 7273.28  17
  -1  -2   9 263238. 6799.27  12
  -1  -2   9 271608. 7228.65  16
  -1  -2   9 274341. 7277.88  17
  -1  -2   9 264707. 6146.33   5
   1   2  -9 250993. 7226.78  18
  -1  -2   9 268762. 7240.70  18
   1   2  -9 269013. 7014.71   4
   1   2  -9 261109. 7273.57  16
   1   2  -9 271863. 7045.88   7
  -1  -2   9 277723. 6878.25   3
   1   2  -9 265508. 6066.69   5
  -1  -2   9 272015. 6978.82   2
   1   2  -9 268522. 6958.66   2
  -1  -2   9 264786. 7083.00   6
   1   2  -9 269783. 6762.74  12
   1   2  -9 257843. 7197.68  15
   1   2  -8 41166.8 2200.55  18
  -1  -2   8 43235.2 2205.71  18
   1   2  -8 43421.5 2097.38   2
  -1  -2   8 41637.8 1601.98   5
  -1  -2   8 45491.1 2263.19  17
  -1  -2   8 43711.1 1960.36   3
   1   2  -8 44129.4 2094.76   4
   1   2  -8 43127.8 1325.45   9
   1   2  -8 41840.0 2212.78  17
   1   2  -8 37018.3 2091.33  16
  -1  -2   8 41191.2 2140.00  16
   1   2  -8 45465.1 2000.10  12
  -1  -2   8 42448.5 1963.61  12
  -1  -2   8 41068.7 2027.93   2
  -1  -2   8 41241.7 2111.54   6
   1   2  -8 41444.8 2174.72  15
   1   2  -8 42664.8 1573.31   5
  -1  -2   7 102741. 3223.57  12
  -1  -2   7 100773. 3146.64   3
   1   2  -7 103078. 2689.63   5
   1   2  -7 108016. 3470.05   2
   1   2  -7 100545. 3564.02  17
   1   2  -7 95733.7 2283.26   9
   1   2  -7 100717. 3534.56  16
   1   2  -7 104128. 3216.21  12
  -1  -2   7 96669.4 2702.28   5
   1   2  -7 108020. 3605.62  15
   1   2  -7 101761. 3579.62  18
   1   2  -6 120493. 3800.28  18
   1   2  -6 122719. 2896.03   5
  -1  -2   6 121838. 2943.41   5
   1   2  -6 118673. 3787.80  17
   1   2  -6 120271. 3771.77  16
   1   2  -6 125340. 3697.97   2
  -1  -2   6 125287. 3365.73   3
  -1  -2   6 122124. 3449.10  12
   1   2  -6 121037. 3755.00  15
   1   2  -6 122229. 3423.11  12
  -1  -2   5 62989.2 2180.68  12
   1   2  -5 60298.5 2143.01  12
  -1  -2   5 61488.1 1789.50   5
   1   2  -5 59165.6 2213.06   4
   1   2  -5 59092.3 1548.56  20
   1   2  -5 60049.7 1745.08   5
   1   2  -5 62141.4 2351.18   2
   1   2  -5 60767.5 2418.31  16
   1   2  -5 62352.2 2455.74  17
  -1  -2   5 64417.9 2364.27   2
   1   2  -5 60711.2 2396.49  15
   1   2  -5 57754.6 2385.79  18
   1   2  -4 248860. 5882.43   4
  -1  -2   4 243595. 5285.70   5
   1   2  -4 241095. 6028.55   2
   1   2  -4 250072. 6198.23  18
   1   2  -4 255021. 6219.04  17
   1   2  -4 247928. 5281.92   5
  -1  -2   4 254610. 5913.02   4
   1   2  -4 248216. 6153.90  16
   1   2  -4 251792. 5218.40  20
  -1  -2   4 253454. 5822.24  12
   1   2  -4 254833. 5816.31  12
   1   2  -3 17099.0 810.515  20
  -1  -2   3 18782.2 1031.40  12
  -1  -2   3 18178.2 1041.87   4
   1   2  -3 18228.8 1008.42  12
   1   2  -3 17369.7 1120.10  16
  -1  -2   3 18048.6 821.007   5
   1   2  -3 16813.2 1111.88  17
   1   2  -3 16395.7 1099.77  18
  -1  -2   3 18148.2 1072.43   6
   1   2  -3 18099.9 1035.47   4
  -1  -2   3 17196.9 1075.52  15
   1   2  -3 17124.0 1083.89   2
   1   2  -2 37085.2 1645.73  16
   1   2  -2 39285.9 1548.33  12
   1   2  -2 36354.6 1345.37  20
   1   2  -2 36489.0 1648.31  17
  -1  -2   2 39152.9 1343.90   5
   1   2  -2 37410.2 1667.74  18
  -1  -2   2 38621.3 1550.70  12
  -1  -2   2 37234.0 1608.24  15
   1   2  -2 39354.9 1584.49   4
   1   2  -2 37046.9 1604.79   2
   1   2  -2 35848.6 1507.08   6
  -1  -2   2 37317.9 1510.94   6
  -1  -2   2 36045.2 1511.56   4
   1   2  -1 9115.79 764.728  16
  -1  -2   1 8528.55 685.499  12
  -1  -2   1 9170.99 596.891   3
   1   2  -1 9044.35 728.274   4
   1   2  -1 9600.21 787.226  17
   1   2  -1 8111.43 682.072   2
  -1  -2   1 8575.80 725.123  15
  -1  -2   1 9365.75 656.213   6
   1   2  -1 8671.16 644.404   6
  -1  -2   1 8196.49 682.459   4
   1   2  -1 9503.68 717.413  12
  -1  -2   0 104105. 3052.28  15
  -1  -2   0 105334. 3064.71  18
  -1  -2   0 104106. 3001.82  12
   1   2   0 103939. 3024.87   4
   1   2   0 104681. 3102.43  17
   1   2   0 97127.7 2140.15  11
   1   2   0 107014. 3107.44  16
  -1  -2   0 100064. 2991.33   4
   1   2   0 104359. 2710.79   6
  -1  -2   0 103534. 2700.31   6
  -1  -2   0 101505. 2681.37   3
   1   2   1 258846. 6014.39  18
  -1  -2  -1 241066. 5506.22   3
   1   2   1 258121. 6005.77  15
  -1  -2  -1 249462. 5952.41  16
   1   2   1 238514. 5576.24   3
   1   2   1 247693. 5946.54  17
   1   2   1 250076. 5856.38   4
  -1  -2  -1 247135. 5896.52  18
   1   2   1 247983. 5927.19  16
  -1  -2  -1 238649. 5839.73   4
  -1  -2  -1 243557. 5875.64  15
   1   2   1 246583. 5333.65   6
  -1  -2  -1 253402. 5406.44   6
   1   2   2 63105.3 2268.63  16
  -1  -2  -2 60800.0 2265.19   7
   1   2   2 63206.7 2285.83  18
  -1  -2  -2 60033.9 2212.67  15
   1   2   2 63029.0 2280.15  15
  -1  -2  -2 60090.6 2197.80   4
   1   2   2 55163.6 1426.17   8
   1   2   2 61669.1 2190.31   4
   1   2   2 58273.6 1713.53   6
  -1  -2  -2 59755.1 2019.93   3
  -1  -2  -2 61023.8 2230.49  18
  -1  -2  -2 62057.7 2271.05  16
  -1  -2  -2 60035.5 1767.75   6
   1   2   2 69632.1 2384.25  17
   1   2   2 59273.1 2066.87   3
  -1  -2  -3 510527. 10017.8   6
   1   2   3 535368. 11001.5  17
  -1  -2  -3 512577. 10889.5  15
  -1  -2  -3 523202. 10995.1  16
   1   2   3 526953. 9998.42   6
  -1  -2  -3 525076. 10976.8   7
   1   2   3 526657. 10912.2  16
   1   2   3 536093. 10987.5  18
  -1  -2  -3 525011. 10659.4   3
   1   2   3 528623. 10962.1  15
  -1  -2  -3 521229. 10887.1   4
  -1  -2  -3 523809. 10924.0  18
   1   2   3 517065. 10661.7   3
   1   2   4 36013.5 1658.12   3
  -1  -2  -4 32511.5 945.574   8
  -1  -2  -4 36653.3 1759.06  18
  -1  -2  -4 39234.4 1806.74  15
  -1  -2  -4 35718.9 1670.26   3
   1   2   4 37315.5 1104.65   1
   1   2   4 38712.5 1842.20  17
   1   2   4 34859.1 1717.81  16
  -1  -2  -4 36602.5 1775.38   7
   1   2   4 38484.9 1834.48  18
   1   2   4 37236.3 1790.47  15
  -1  -2  -4 33526.0 1679.87   4
   1   2   4 35644.0 1232.91   6
  -1  -2  -4 34940.2 1734.24  17
   1   2   4 35193.8 1110.25  13
  -1  -2  -5 315335. 7626.91  15
  -1  -2  -5 326337. 7699.03  18
  -1  -2  -5 322721. 7691.75  17
  -1  -2  -5 306689. 6279.72   8
  -1  -2  -5 325961. 7704.54   7
   1   2   5 317645. 7623.61  16
   1   2   5 314798. 6593.04   6
   1   2   5 323651. 7534.56   3
  -1  -2  -6 56351.8 2406.68  18
   1   2   6 58113.3 2402.46  16
  -1  -2  -6 53731.2 2375.53  17
   1   2   6 52782.6 2288.95   3
  -1  -2  -6 53292.8 1531.16   8
  -1  -2  -6 57340.5 2438.12   7
  -1  -2  -6 54406.9 2370.00  15
   1   2   6 52295.8 1661.89   6
  -1  -2  -7 90998.6 3378.28   7
   1   2   7 84553.1 3229.48   3
   1   2   7 93121.9 3402.56  16
   1   2   7 83485.4 3177.42  16
  -1  -2  -7 87639.2 3314.28   3
   1   2   7 91120.8 3343.84  15
  -1  -2  -7 85852.2 3293.39  18
   1   2   7 85846.8 3241.52   7
   1   2   7 86200.4 2445.72   6
  -1  -2  -7 79931.9 3189.73  15
  -1  -2  -7 81925.8 3247.09  17
   1   2   7 90880.8 3367.79  18
   1   2   7 88688.3 3339.25  17
  -1  -2  -7 87570.9 2594.51  14
  -1  -2  -8 224018. 6496.05  17
   1   2   8 251583. 6727.75  17
   1   2   8 239806. 6562.44   3
  -1  -2  -8 227206. 6494.43  15
   1   2   8 245606. 6673.50  16
  -1  -2  -8 224149. 6482.60  18
   1   2   8 228468. 6387.69  16
   1   2   8 237227. 6511.80   7
  -1  -2  -8 242909. 6656.31   3
  -1  -2  -8 237235. 6576.94   7
   1   2   8 222180. 5313.37   6
   1   2   8 236518. 5798.13   2
   1   2   8 253940. 6700.50  15
   1   2   8 237790. 6618.68  18
  -1  -2  -8 231410. 5432.68  14
   1   2   9 7165.91 948.922  17
  -1  -2  -9 9518.22 1145.59   3
  -1  -2  -9 8879.76 1063.22  18
   1   2   9 9062.21 1054.33  15
   1   2   9 9507.58 1080.10  18
   1   2   9 7846.48 658.120   6
  -1  -2  -9 7125.65 493.472  13
   1   2   9 6455.55 919.298  16
  -1  -2  -9 9351.61 1083.28   7
  -1  -2  -9 7030.66 982.906  17
  -1  -2  -9 7677.83 1007.61  15
   1   2   9 5926.52 859.842   3
  -1  -2  -9 6620.18 596.363  14
   1   2   9 6743.96 902.246   7
  -1  -2 -10 244851. 7117.63   3
  -1  -2 -10 235724. 7016.41  17
   1   2  10 261409. 7201.18  17
   1   2  10 237044. 6521.79  20
   1   2  10 254035. 7131.08  16
  -1  -2 -10 238970. 7007.68   7
   1   2  10 234229. 6877.03   7
   1   2  10 249511. 7119.09  18
  -1  -2 -10 233063. 6954.62  15
   1   2  10 262498. 7178.14  15
  -1  -2 -10 241400. 5545.48  14
  -1  -2 -10 220389. 6858.29  18
  -1  -2 -10 214101. 5101.89  13
   1   2  10 244914. 7049.83   3
  -1  -2 -11 386.453 194.645  13
   1   2  11 1125.13 547.878   7
  -1  -2 -11 1456.92 633.731   3
  -1  -2 -11 1030.41 640.880  18
  -1  -2 -11 767.959 597.622  17
   1   2  11 448.535 322.401  17
  -1  -2 -11 1564.47 676.892  15
   1   2  11 280.203 345.895  16
   1   2  11 370.147 327.871  15
   1   2  11 848.439 465.199  18
   1   2  11 311.280 337.608  20
   1   2  12 77538.3 3279.38  20
  -1  -2 -12 75726.8 3713.46  18
  -1  -2 -12 83712.7 3916.07   3
  -1  -2 -12 77214.6 3754.01  17
   1   2  12 78428.4 3659.37   7
  -1  -2 -12 75770.7 3705.41  15
  -1  -2 -12 79484.8 3763.58   5
  -1  -2 -12 72347.1 2247.03  13
   1   2  12 75913.7 2918.07   2
   1   2  13 11935.8 1085.18   2
  -1  -2 -13 10391.2 1401.08  18
  -1  -2 -13 11296.3 1403.08   5
  -1  -2 -13 9725.87 1355.85  15
  -1  -2 -13 9853.34 1380.67  17
   1   2  13 11277.2 1219.93  20
   1   2  13 9428.59 1279.75   7
  -1  -2 -13 11737.8 1521.69   3
  -1  -2 -13 9728.16 710.553  13
   1   2  14 1676.67 498.997   2
  -1  -2 -14 1676.69 703.838   5
  -1  -2 -14 1713.14 723.839  18
  -1  -2 -14 2547.79 814.164  17
  -1  -2 -14 993.343 587.335   3
   1   2  14 1303.95 617.176   7
  -1  -2 -14 1041.41 611.606  15
  -1  -2 -15 52833.4 3294.25   5
  -1  -2 -15 47848.6 3256.21  18
  -1  -2 -15 48119.6 3271.65   3
  -1  -2 -15 38557.4 2939.84  17
   1   2  15 48623.0 2414.81   2
   1   2  15 45277.0 3057.22   7
  -1  -2 -15 44530.4 3118.22  15
  -1  -2 -16 1095.77 705.357   5
  -1  -2 -16 1889.92 788.821  18
  -1  -2 -16 554.107 497.006  17
   1   2  16 81.2379 401.041   2
  -1  -2 -16 649.384 652.763   3
   1   2  16 1732.10 737.829   7
  -1  -2 -16 695.154 546.837  15
   1   2  16 850.081 375.355   6
  -1  -2 -17 61382.3 3841.82   5
  -1  -2 -17 60256.5 3961.20  18
   1   2  17 56702.1 3673.36   7
  -1  -2 -17 57058.7 3859.57  15
  -1  -2 -17 58594.5 3916.14  17
  -1  -2 -17 62539.5 4044.29   3
  -1  -2 -18 6516.03 1331.00   5
  -1  -3  19 42280.0 3077.08   2
   1   3 -19 43213.1 3168.55  12
   1   3 -18 4637.32 1054.49  12
  -1  -3  18 7004.66 1274.57   2
  -1  -3  18 6141.28 1278.78   6
   1   3 -17 82422.1 4782.58  17
   1   3 -17 88463.7 4939.33  18
   1   3 -17 87427.7 4308.17  12
   1   3 -17 87192.6 4576.81   4
   1   3 -17 88903.8 4897.82  15
  -1  -3  17 96237.1 4730.26   6
  -1  -3  17 89532.5 4420.88   2
   1   3 -17 83634.0 4815.33  16
   1   3 -16 1490.96 761.192  17
   1   3 -16 297.821 317.379   5
   1   3 -16 549.371 517.248  12
  -1  -3  16 787.689 639.373   2
   1   3 -16 562.238 567.303  15
   1   3 -16 1305.05 754.741  16
   1   3 -16 988.517 605.707  18
   1   3 -16 1016.84 656.799   4
  -1  -3  16 274.447 548.827   6
   1   3 -15 45119.3 3185.49  15
   1   3 -15 46855.2 3280.96  17
   1   3 -15 46982.0 2292.09   5
  -1  -3  15 40339.3 2739.55   2
   1   3 -15 43616.0 3161.52  16
   1   3 -15 44566.8 2815.63  12
   1   3 -15 46392.3 2984.06   4
  -1  -3  15 45629.5 3016.90   6
   1   3 -15 49192.5 3352.92  18
   1   3 -14 55121.8 3432.10  17
   1   3 -14 55471.1 3001.77  12
   1   3 -14 55248.1 2426.59   5
   1   3 -14 55824.5 3451.08  16
   1   3 -14 47521.6 2957.47   4
  -1  -3  14 46875.1 2888.27   2
   1   3 -14 49353.7 3268.64  18
  -1  -3  14 48713.7 3037.57   6
   1   3 -14 54597.3 3378.01  15
   1   3 -13 6156.50 756.023   5
  -1  -3  13 6239.92 977.707   3
   1   3 -13 5272.28 943.294   4
   1   3 -13 6386.05 1129.38  16
   1   3 -13 7445.65 1065.71  12
   1   3 -13 5457.13 1076.06  17
  -1  -3  13 4509.55 926.746   2
   1   3 -13 5561.83 519.230   9
   1   3 -13 5841.77 1092.59  15
   1   3 -13 6852.96 1175.03  18
  -1  -3  13 6875.81 1115.43   6
  -1  -3  12 89426.5 3749.77  12
   1   3 -12 94797.4 3871.52   7
   1   3 -12 95078.8 3129.42   5
   1   3 -12 90314.1 4216.77  18
  -1  -3  12 94323.9 3797.95   3
   1   3 -12 84821.7 2374.26   9
   1   3 -12 86420.9 3782.29   4
   1   3 -12 87714.3 4141.30  16
   1   3 -12 91216.4 3726.43  12
   1   3 -12 91827.7 4241.95  17
  -1  -3  12 93336.9 3917.33   2
  -1  -3  12 94080.4 4051.04   6
   1   3 -12 85213.9 4053.19  15
   1   3 -11 1949.33 648.122  12
   1   3 -11 204.926 126.501   9
   1   3 -11 976.212 571.612  17
   1   3 -11 1062.78 511.792   7
  -1  -3  11 738.142 488.361   3
   1   3 -11 954.049 466.453   2
  -1  -3  11 270.057 309.307   5
   1   3 -11 1005.83 400.177   5
   1   3 -11 572.221 544.534  16
  -1  -3  11 704.772 472.676  12
   1   3 -11 400.269 509.223  18
   1   3 -11 1316.03 585.899   4
   1   3 -11 354.421 482.798  15
  -1  -3  11 641.080 438.292   2
  -1  -3  11 1306.42 597.088   6
  -1  -3  10 129811. 4533.68   2
   1   3 -10 136616. 3705.53   5
   1   3 -10 134652. 4403.65  12
  -1  -3  10 135328. 4432.66  12
  -1  -3  10 129916. 3761.76   5
   1   3 -10 143119. 4739.22   2
   1   3 -10 124792. 4758.96  18
  -1  -3  10 134194. 4801.11  17
  -1  -3  10 134694. 4779.39  16
   1   3 -10 131204. 4853.01  17
   1   3 -10 133604. 4488.68   4
   1   3 -10 138328. 4934.86  16
  -1  -3  10 140887. 4909.63  18
   1   3 -10 136896. 4534.13   7
  -1  -3  10 136207. 4704.52   6
   1   3 -10 135972. 4868.40  15
  -1  -3  10 137293. 4392.26   3
   1   3  -9 23125.7 1598.55  12
  -1  -3   9 20720.4 1686.83  18
   1   3  -9 23082.4 1814.55  17
   1   3  -9 21911.7 1760.11  18
   1   3  -9 23362.4 1739.45  15
   1   3  -9 21960.7 1577.36   4
  -1  -3   9 26553.8 1861.76  16
  -1  -3   9 25313.2 1835.18  17
  -1  -3   9 24526.6 1721.97   2
   1   3  -9 25160.3 1286.62   5
  -1  -3   9 24975.8 1762.76   6
   1   3  -9 22608.9 1745.59  15
  -1  -3   9 23640.9 1565.27   3
   1   3  -9 22610.3 1676.08   2
  -1  -3   9 24338.2 1323.27   5
   1   3  -9 22523.4 1780.07  16
  -1  -3   9 26622.3 1691.14  12
  -1  -3   8 72502.0 2461.59   5
   1   3  -8 72904.4 2890.45  12
  -1  -3   8 72990.0 3148.69  16
  -1  -3   8 72522.2 3154.44  17
   1   3  -8 72826.0 2375.93   5
   1   3  -8 72381.2 3202.36  15
  -1  -3   8 73476.6 3187.96  18
   1   3  -8 78116.4 3178.82   2
   1   3  -8 69176.9 3160.62  16
   1   3  -8 71038.2 2906.18   4
   1   3  -8 75652.9 3309.05  17
  -1  -3   8 73130.8 2912.76  12
   1   3  -8 72757.4 3103.47  15
  -1  -3   8 73044.1 3046.90   2
  -1  -3   8 71196.5 2786.33   3
  -1  -3   8 74003.5 3091.44   6
   1   3  -8 72053.2 3238.24  18
   1   3  -7 111763. 3688.72  12
   1   3  -7 107396. 4012.29  17
  -1  -3   7 116318. 3251.23   5
   1   3  -7 114002. 4100.59  18
  -1  -3   7 109564. 3938.38  16
  -1  -3   7 116304. 4053.80  17
   1   3  -7 110147. 3906.66   2
   1   3  -7 111306. 4010.61  15
   1   3  -7 113556. 3717.71   4
   1   3  -7 110921. 3132.80   5
   1   3  -7 117573. 4006.45  15
  -1  -3   7 116026. 3668.59   3
   1   3  -7 118570. 4135.79  16
  -1  -3   7 110295. 3850.55   2
  -1  -3   7 108902. 3666.19  12
  -1  -3   7 111517. 3867.74   6
  -1  -3   7 117211. 4069.00  18
   1   3  -6 9680.11 722.088   5
   1   3  -6 9692.20 1066.87  18
   1   3  -6 11242.2 1105.08  16
  -1  -3   6 11415.0 793.479   5
   1   3  -6 10955.4 1040.72   2
   1   3  -6 9450.00 1044.53  17
   1   3  -6 11098.4 1101.15  15
   1   3  -6 11827.0 1004.73  12
  -1  -3   6 9688.71 972.055   6
  -1  -3   6 11525.0 996.334  12
   1   3  -5 293023. 7405.41  16
  -1  -3   5 284722. 6980.11  12
  -1  -3   5 294233. 6959.73   4
   1   3  -5 293660. 7456.36  18
   1   3  -5 285228. 7229.63   2
   1   3  -5 287034. 6975.50  12
   1   3  -5 282856. 6171.69  20
  -1  -3   5 283723. 6426.82   5
  -1  -3   5 280603. 7053.16   6
   1   3  -5 289064. 7361.85  15
   1   3  -5 290188. 7433.21  17
   1   3  -4 9315.92 941.303  16
  -1  -3   4 9268.89 708.584   5
  -1  -3   4 8832.32 852.042  12
  -1  -3   4 8113.63 807.772   6
   1   3  -4 10363.0 963.354   2
  -1  -3   4 9497.75 823.656   4
   1   3  -4 9987.75 994.873  17
   1   3  -4 9043.03 827.416   4
   1   3  -4 8636.04 643.977  20
   1   3  -4 9272.15 853.757  12
   1   3  -4 9667.95 971.569  18
  -1  -3   3 357712. 8158.83  12
   1   3  -3 350190. 7631.09  20
   1   3  -3 343463. 8047.11  12
   1   3  -3 344969. 8351.51  18
  -1  -3   3 350789. 7668.11   5
   1   3  -3 362638. 8301.82   2
   1   3  -3 341247. 8324.94  17
   1   3  -3 343446. 8323.95  16
   1   3  -3 371880. 8100.21   4
  -1  -3   3 354755. 8226.72  15
  -1  -3   3 347320. 7920.37   4
  -1  -3   3 349958. 8013.08   6
  -1  -3   2 47692.1 2049.00  12
   1   3  -2 47515.0 1828.90  20
   1   3  -2 47107.4 2130.26  16
   1   3  -2 45917.4 2130.86  17
  -1  -3   2 49565.0 1863.50   5
   1   3  -2 49020.9 2051.99  12
  -1  -3   2 47832.5 1925.55   4
   1   3  -2 48835.6 2100.00   2
   1   3  -2 47961.2 1984.94   4
   1   3  -2 48419.1 2169.21  18
  -1  -3   2 47898.5 2085.48  15
  -1  -3   2 51084.8 1965.87   6
   1   3  -1 201246. 4996.96  20
   1   3  -1 204645. 5354.77  18
   1   3  -1 199687. 5386.29  18
   1   3  -1 198049. 5149.88   4
   1   3  -1 194205. 5313.95  16
  -1  -3   1 199212. 5110.50   4
  -1  -3   1 197090. 5252.24  12
   1   3  -1 199356. 5377.97  17
  -1  -3   1 205046. 5431.36  16
  -1  -3   1 208601. 5476.79  17
  -1  -3   1 195976. 5257.80  15
   1   3  -1 200810. 5332.70  15
   1   3  -1 199528. 5201.04   2
   1   3  -1 206219. 5271.57  12
  -1  -3   1 190404. 4838.94   6
  -1  -3   1 200782. 4927.55   3
  -1  -3   0 67320.9 2535.45  15
   1   3   0 71684.6 2634.63  15
   1   3   0 72420.6 2650.61  18
   1   3   0 66828.7 1698.03  11
   1   3   0 64139.6 2549.71   7
   1   3   0 65008.2 2570.95  17
   1   3   0 69739.8 2507.52   4
   1   3   0 65111.6 2553.51  16
  -1  -3   0 63828.9 2499.37  12
  -1  -3   0 66630.2 2320.21   3
  -1  -3   0 66823.1 2452.91   4
   1   3   0 64499.5 2144.86   6
   1   3   0 66325.9 2420.33   2
  -1  -3   0 67020.9 2151.16   6
  -1  -3   0 65925.4 2577.10  16
  -1  -3   0 67504.6 2618.84  17
   1   3   0 69169.3 2429.16  20
  -1  -3  -1 8305.38 739.278   3
   1   3   1 8732.26 886.286  17
   1   3   1 9027.73 786.423   2
  -1  -3  -1 9889.81 920.597  18
  -1  -3  -1 10660.6 934.299  15
   1   3   1 9633.69 869.897   4
   1   3   1 9333.67 901.847  16
  -1  -3  -1 10197.7 931.413  16
   1   3   1 9404.57 838.610  20
  -1  -3  -1 10098.4 909.714  12
  -1  -3  -1 8734.38 820.520   4
   1   3   1 9062.06 538.806  11
   1   3   1 9601.74 893.854  15
   1   3   1 9512.93 896.766  18
   1   3   1 9673.04 662.026   6
  -1  -3  -1 8445.18 623.793   6
  -1  -3  -2 230193. 5767.76   3
  -1  -3  -2 246126. 6157.09  12
   1   3   2 222264. 4773.01  10
  -1  -3  -2 234516. 5202.16   6
   1   3   2 240256. 6126.15  17
   1   3   2 242943. 6171.18  18
   1   3   2 232250. 6049.05  16
   1   3   2 249233. 6241.33  17
  -1  -3  -2 239236. 6003.58   4
  -1  -3  -2 239776. 6054.83  15
   1   3   2 240633. 5087.36   8
   1   3   2 247211. 6187.30  15
   1   3   2 238043. 5184.14   6
   1   3   2 247531. 6038.69  20
   1   3   2 229519. 5161.72  11
  -1  -3  -2 223139. 4758.30   1
  -1  -3  -2 243807. 6196.68  16
   1   3   2 236547. 5880.23   3
  -1  -3  -2 236758. 6048.43  18
  -1  -3  -3 14221.8 1156.58  16
   1   3   3 12904.8 638.428   8
   1   3   3 12101.2 669.133   6
   1   3   3 12082.4 1056.49  17
   1   3   3 13207.3 1098.21  16
  -1  -3  -3 13607.2 1136.19   7
   1   3   3 15171.0 1111.18   3
  -1  -3  -3 11486.2 1021.31  18
  -1  -3  -3 14135.2 1114.10  15
  -1  -3  -3 13829.4 1080.94   4
   1   3   3 12855.4 1046.09  20
  -1  -3  -3 12230.9 690.801   6
  -1  -3  -4 120485. 3978.29   7
   1   3   4 116306. 2831.00   6
   1   3   4 121906. 3880.57  20
   1   3   4 114999. 3823.18  16
  -1  -3  -4 124149. 3998.99  16
  -1  -3  -4 112643. 3774.41  15
  -1  -3  -4 120250. 3846.37   4
   1   3   4 120625. 3144.43  13
  -1  -3  -4 120746. 2907.34   6
  -1  -3  -4 116455. 3823.42  18
   1   3   4 121988. 3834.36   3
   1   3   5 59069.8 2577.54  20
  -1  -3  -5 64587.6 2620.40   3
   1   3   5 58920.9 1685.70   6
  -1  -3  -5 59043.1 2667.06   7
  -1  -3  -5 61477.1 2637.65  18
  -1  -3  -5 62111.2 2646.95  15
   1   3   5 68213.0 2741.29  16
   1   3   5 62098.4 1788.13   1
  -1  -3  -5 58687.9 2618.91   4
   1   3   5 65569.8 1975.34  13
   1   3   5 62308.8 2605.58   3
   1   3   6 66954.9 2831.97   3
   1   3   6 68769.8 2843.01  20
  -1  -3  -6 67481.2 2836.74   3
  -1  -3  -6 69335.2 2910.40  18
   1   3   6 74598.7 3068.32  16
  -1  -3  -6 68468.3 2913.30  17
   1   3   6 74366.2 3046.26  17
  -1  -3  -6 63750.6 1837.20   8
  -1  -3  -6 67646.8 2969.17   7
   1   3   6 65652.8 2816.75  16
   1   3   6 67906.6 2904.34   7
   1   3   6 68733.8 2038.36   1
  -1  -3  -6 68256.0 2887.08  15
   1   3   6 78421.2 3091.15  15
  -1  -3  -6 67099.4 2870.31   4
   1   3   6 62983.4 1805.64   6
   1   3   6 73106.6 3020.65  18
   1   3   7 168445. 5298.87   7
  -1  -3  -7 167171. 5294.36  15
  -1  -3  -7 169957. 5374.06   7
  -1  -3  -7 161206. 5254.78  17
   1   3   7 171883. 4195.22   1
   1   3   7 187089. 5483.86  16
  -1  -3  -7 165047. 3898.86   8
   1   3   7 176975. 5337.68  15
   1   3   7 184648. 5444.24  17
   1   3   7 170182. 5264.81  16
   1   3   7 171125. 5190.97  20
  -1  -3  -7 178275. 5348.83   3
  -1  -3  -7 170122. 5331.37  18
  -1  -3  -7 169372. 5260.87   4
   1   3   7 170712. 5254.35   3
   1   3   7 179767. 5391.00  18
   1   3   7 158137. 3771.55   6
  -1  -3  -8 3393.98 395.992   8
   1   3   8 3432.22 701.044  18
   1   3   8 3204.94 677.680  16
  -1  -3  -8 2293.93 555.469   7
  -1  -3  -8 3527.72 690.992  18
   1   3   8 2853.54 614.584  16
   1   3   8 4318.03 749.778   3
  -1  -3  -8 4858.72 831.801   3
   1   3   8 4159.04 790.143   7
  -1  -3  -8 2502.28 608.032  17
  -1  -3  -8 4051.08 729.665  15
   1   3   8 3450.04 691.533  15
   1   3   8 3746.15 708.336  17
   1   3   8 3558.81 362.378   6
   1   3   8 2743.29 571.151  20
  -1  -3  -8 3941.67 561.512  14
   1   3   8 3452.70 472.931   1
  -1  -3  -9 203457. 4902.68   8
  -1  -3  -9 226848. 6679.41   7
   1   3   9 225485. 6487.57  15
  -1  -3  -9 207660. 6389.43  18
  -1  -3  -9 205009. 6350.73  15
  -1  -3  -9 205025. 6371.57  17
   1   3   9 199869. 5246.05   1
   1   3   9 208717. 6397.61   7
   1   3   9 198384. 6153.08  16
  -1  -3  -9 207662. 6414.89   3
  -1  -3  -9 206520. 5422.18  14
   1   3   9 212982. 6387.94  16
   1   3   9 217432. 6247.75  20
   1   3   9 225172. 6506.37  17
   1   3   9 218574. 6454.25  18
   1   3   9 196763. 4636.82   6
   1   3   9 212425. 6425.58   3
  -1  -3 -10 12161.2 1349.53  18
   1   3  10 16214.7 1464.74  20
   1   3  10 15623.0 1516.93  18
  -1  -3 -10 13182.7 1437.80   3
  -1  -3 -10 14096.7 1453.65  17
   1   3  10 14475.6 1452.45  16
   1   3  10 13565.6 1397.46  17
  -1  -3 -10 13118.9 906.109   8
   1   3  10 13363.0 1351.41  16
   1   3  10 14641.7 1486.95   7
  -1  -3 -10 13083.9 1396.93  15
   1   3  10 17471.3 1571.75  15
  -1  -3 -10 13204.0 1033.17  14
   1   3  10 13854.2 795.738   6
  -1  -3 -11 133614. 5067.85   3
   1   3  11 124369. 4562.43  20
  -1  -3 -11 125740. 4864.41  15
  -1  -3 -11 125309. 4878.96  18
   1   3  11 122107. 4655.68  16
  -1  -3 -11 118139. 3548.90   8
   1   3  11 122819. 3952.65   1
   1   3  11 129125. 4919.00   7
  -1  -3 -11 125220. 4888.32  17
  -1  -3 -11 126193. 3789.08  14
   1   3  11 113922. 3177.07   6
  -1  -3 -12 28691.6 1527.10  14
  -1  -3 -12 34632.8 2497.28   3
   1   3  12 31536.9 2210.28  16
   1   3  12 31936.9 1810.27   1
  -1  -3 -12 31003.8 1570.52   8
   1   3  12 31199.3 2320.68   7
  -1  -3 -12 30071.5 2259.56  15
   1   3  12 29659.4 1293.68   6
  -1  -3 -12 28150.3 2195.37  18
  -1  -3 -12 33166.4 2389.13  17
   1   3  13 49234.5 2492.47   1
  -1  -3 -13 46438.9 3089.17  17
  -1  -3 -13 58100.1 3453.00   3
   1   3  13 49766.6 2979.60  16
  -1  -3 -13 52893.8 2291.43   8
   1   3  13 52821.7 3191.04   7
  -1  -3 -13 53073.0 3232.35  15
  -1  -3 -13 49874.6 3164.76  18
   1   3  13 51336.1 2316.36   2
  -1  -3 -14 67681.1 3759.12   5
  -1  -3 -14 60835.8 3614.65  17
  -1  -3 -14 66497.6 3852.23   3
  -1  -3 -14 57934.9 3527.92  18
   1   3  14 54974.3 2783.60   1
  -1  -3 -14 59159.0 3550.02  15
   1   3  14 56110.4 3468.52   7
   1   3  14 58840.6 3339.48  16
   1   3  14 61043.4 2610.52   2
   1   3  15-284.034 304.720   2
  -1  -3 -15 141.547 518.942  17
  -1  -3 -15 145.135 586.088   5
  -1  -3 -15 32.9312 525.193  15
  -1  -3 -15-176.196 513.792   3
   1   3  15 694.488 530.276  16
   1   3  15-176.218 326.051   1
  -1  -3 -15-587.040 543.172  18
   1   3  15 125.370 438.501   7
  -1  -3 -16 54324.3 3599.55   5
  -1  -3 -16 45429.3 3351.05  18
  -1  -3 -16 53172.0 3713.76   3
   1   3  16 50870.3 3311.02  16
  -1  -3 -16 52343.0 3587.70  17
   1   3  16 50934.0 2859.49   1
   1   3  16 55554.3 3599.37   7
  -1  -3 -16 48917.1 3473.34  15
  -1  -3 -17 16841.6 2127.12  18
  -1  -3 -17 18984.6 2192.08   5
  -1  -3 -17 14720.3 2044.49  17
   1   3  17 14835.0 1870.92  16
  -1  -3 -17 15638.6 2084.74  15
   1   3  17 14130.5 1537.99   1
   1   4 -18 65380.2 3903.47  12
  -1  -4  18 50644.3 3551.46   2
   1   4 -17 10529.0 1551.52  12
  -1  -4  17 12486.8 1689.70   2
   1   4 -17 12244.7 1710.84   4
   1   4 -16 59329.9 4006.49  16
   1   4 -16 55464.1 3891.26  17
   1   4 -16 59300.6 4000.19  18
   1   4 -16 64270.0 3742.39   4
  -1  -4  16 60764.7 3672.00   2
   1   4 -16 58764.0 3949.53  15
  -1  -4  16 66702.2 3933.98   6
   1   4 -16 60765.5 3562.57  12
   1   4 -15 47526.6 2364.56   5
   1   4 -15 47863.3 3055.43  12
   1   4 -15 45856.9 3394.66  17
   1   4 -15 49922.0 3518.64  16
   1   4 -15 48086.7 3106.06   4
  -1  -4  15 49041.5 3180.60   2
   1   4 -15 42306.5 3234.30  15
  -1  -4  15 48987.5 3248.86   6
   1   4 -15 46637.4 3421.39  18
   1   4 -14 12214.6 1675.20  16
  -1  -4  14 9525.79 1369.84   2
   1   4 -14 14041.0 1789.17  17
   1   4 -14 10676.6 1594.62  18
   1   4 -14 12628.3 1505.14  12
   1   4 -14 11870.3 1118.13   5
   1   4 -14 10828.6 1420.60   4
   1   4 -14 12741.6 1707.39  15
  -1  -4  14 13271.3 1643.82   6
   1   4 -13 85810.0 3912.82  12
   1   4 -13 81620.7 4314.93  18
   1   4 -13 85499.1 3153.68   5
   1   4 -13 82792.3 4333.39  17
   1   4 -13 81025.5 3845.19   4
  -1  -4  13 88714.0 4244.19   6
   1   4 -13 79898.5 4266.44  16
  -1  -4  13 83274.3 3220.46   5
   1   4 -13 79689.0 4209.36  15
  -1  -4  13 79374.0 3933.81   2
   1   4 -12-14.5933 272.704   5
   1   4 -12 562.066 447.385  12
  -1  -4  12 475.538 402.857   2
   1   4 -12 824.036 640.568  17
   1   4 -12 488.841 470.014  16
   1   4 -12 1674.48 718.936  18
  -1  -4  12 110.526 444.112   3
  -1  -4  12 23.2232 334.570   5
   1   4 -12 302.503 415.966   4
   1   4 -12 1100.92 681.493  15
  -1  -4  12-51.7679 368.941   6
  -1  -4  11 137402. 4794.20   3
   1   4 -11 132301. 4017.97   5
  -1  -4  11 133708. 4141.17   5
   1   4 -11 126498. 4712.28   4
   1   4 -11 133065. 4841.60  12
   1   4 -11 129908. 5256.46  15
  -1  -4  11 133468. 5027.42   2
   1   4 -11 136396. 4817.04   7
  -1  -4  11 127480. 5007.62   6
   1   4 -11 122803. 5204.76  17
   1   4 -11 131908. 5342.81  16
   1   4 -11 133759. 5385.10  18
   1   4 -10 3915.20 823.512  16
   1   4 -10 3618.13 756.158  12
   1   4 -10 3057.58 828.068  18
  -1  -4  10 4370.90 626.447   5
   1   4 -10 3639.17 739.475   4
  -1  -4  10 5009.89 827.673  12
   1   4 -10 4267.05 604.127   5
   1   4 -10 3669.54 871.214  17
  -1  -4  10 5152.98 819.636   3
   1   4 -10 3547.02 794.879  15
  -1  -4  10 3568.40 762.766   2
  -1  -4  10 5270.58 934.218   6
   1   4  -9 62149.2 3291.24  18
  -1  -4   9 64856.1 2990.82  12
  -1  -4   9 67154.1 3189.45   6
   1   4  -9 66635.1 3378.87  17
  -1  -4   9 69610.1 3003.05   3
   1   4  -9 64377.4 3313.45  16
  -1  -4   9 62841.4 3112.00   2
  -1  -4   9 62791.7 2502.78   5
   1   4  -9 66267.3 2971.76   4
   1   4  -9 63735.8 3256.13  15
   1   4  -9 65041.0 3026.04  12
   1   4  -9 63055.0 2423.65   5
  -1  -4   8 44555.9 2536.48  16
  -1  -4   8 45747.9 2002.05   5
   1   4  -8 42578.7 2314.42  12
  -1  -4   8 49660.9 2688.49  17
   1   4  -8 44782.9 2611.37  15
   1   4  -8 43186.2 2473.58   2
  -1  -4   8 40965.8 2475.02  18
   1   4  -8 40801.8 2416.80  15
   1   4  -8 40393.0 1838.64   5
   1   4  -8 41647.0 2239.09   4
   1   4  -8 42773.6 2594.54  18
  -1  -4   8 45947.6 2303.62   3
   1   4  -8 44976.4 2637.41  17
   1   4  -8 40838.9 2521.72  16
  -1  -4   8 40337.8 2371.24   2
  -1  -4   8 42908.7 2415.65   6
  -1  -4   8 46302.6 2398.95  12
   1   4  -7 3163.01 630.381   2
  -1  -4   7 3154.20 685.346   2
  -1  -4   7 4351.08 807.765  18
   1   4  -7 2181.13 601.571  17
   1   4  -7 2712.87 474.540   5
  -1  -4   7 3066.00 633.361  12
   1   4  -7 4151.61 752.667  15
   1   4  -7 2865.57 676.404  16
   1   4  -7 2849.23 613.444  12
   1   4  -7 3023.50 715.333  18
  -1  -4   7 4633.94 817.606  16
   1   4  -7 2193.16 504.963   4
   1   4  -7 3301.86 722.714  15
  -1  -4   7 2960.80 642.770  17
  -1  -4   7 2554.53 458.503   5
  -1  -4   7 2780.94 622.398   6
   1   4  -6 109261. 3670.58   4
   1   4  -6 108122. 4122.89  18
   1   4  -6 103120. 3890.96   2
   1   4  -6 108064. 3797.88  12
   1   4  -6 109548. 4150.27  17
   1   4  -6 107412. 4064.12  15
  -1  -4   6 109886. 4042.25  16
   1   4  -6 102515. 3884.99  15
  -1  -4   6 102059. 3977.13  18
   1   4  -6 102850. 3002.57  20
  -1  -4   6 109024. 3838.18  12
  -1  -4   6 100727. 3834.71   2
   1   4  -6 102733. 4015.14  16
  -1  -4   6 98690.6 3672.01   6
  -1  -4   6 103054. 3980.49  17
  -1  -4   6 104992. 3305.68   5
  -1  -4   5 26765.2 1435.76   5
  -1  -4   5 25916.9 1674.45  12
   1   4  -5 27062.3 1681.18  12
  -1  -4   5 23367.8 1718.33  18
  -1  -4   5 25405.2 1749.32  17
   1   4  -5 24867.1 1775.04  17
  -1  -4   5 23354.9 1640.69   2
   1   4  -5 26317.9 1772.89   2
  -1  -4   5 26008.1 1538.14   4
   1   4  -5 25684.2 1729.01  15
   1   4  -5 25364.7 1291.04  20
  -1  -4   5 25136.8 1603.91   6
   1   4  -5 26417.1 1800.35  16
  -1  -4   5 26210.1 1762.73  16
   1   4  -5 27384.0 1862.62  18
  -1  -4   4 244053. 6290.78   4
  -1  -4   4 257446. 6905.18  17
  -1  -4   4 243080. 6123.45   5
   1   4  -4 249389. 5994.74  20
  -1  -4   4 261989. 6907.94  16
   1   4  -4 251440. 6769.66  15
  -1  -4   4 252625. 6684.71  12
   1   4  -4 247241. 6838.86  16
   1   4  -4 250230. 6909.75  18
   1   4  -4 259574. 6827.42   2
  -1  -4   4 246437. 6440.74   6
  -1  -4   4 238889. 6641.44   2
   1   4  -4 254902. 6638.80  12
   1   4  -4 246936. 6874.32  17
  -1  -4   3 109559. 3426.47   5
   1   4  -3 113214. 3927.59  16
   1   4  -3 104614. 3831.36  17
  -1  -4   3 107568. 3882.51  17
  -1  -4   3 109708. 3456.38   4
   1   4  -3 108317. 3880.86  18
  -1  -4   3 109888. 3871.84  16
  -1  -4   3 108627. 3760.83  15
   1   4  -3 112690. 3826.34   2
   1   4  -3 107359. 3782.41  15
  -1  -4   3 105174. 3466.61   6
  -1  -4   3 109710. 3755.14  12
   1   4  -3 112713. 3365.21  20
   1   4  -3 106258. 3673.10  12
  -1  -4   3 105263. 2480.21  11
   1   4  -2 115268. 3927.07  16
  -1  -4   2 114846. 3933.13  16
  -1  -4   2 114158. 3952.60  17
   1   4  -2 110978. 3898.88  18
  -1  -4   2 108751. 3477.67   4
  -1  -4   2 114170. 3852.57  12
   1   4  -2 115359. 3878.71  15
   1   4  -2 107329. 3798.65  18
   1   4  -2 110401. 3879.58  17
   1   4  -2 112797. 3801.20   2
  -1  -4   2 109255. 3776.87  15
  -1  -4   2 108241. 3502.29   5
  -1  -4   2 111413. 3468.53   6
   1   4  -2 112347. 3777.27  12
   1   4  -2 112036. 3490.97  20
  -1  -4   1 161128. 4856.97  15
  -1  -4   1 161695. 5004.32  17
  -1  -4   1 168784. 5039.66  16
  -1  -4   1 161488. 4630.21   5
  -1  -4   1 169473. 4991.13  12
   1   4  -1 158665. 4911.38  16
   1   4  -1 158893. 4864.27  15
   1   4  -1 162868. 4990.24  17
   1   4  -1 163691. 4797.43   2
  -1  -4   1 157202. 4332.09   6
   1   4  -1 152931. 4529.93  20
   1   4  -1 169330. 4982.65  18
   1   4  -1 167432. 5033.19  18
  -1  -4   1 162196. 4594.45   4
  -1  -4   0 30236.7 1836.21  17
   1   4   0 30604.4 1690.11  20
  -1  -4   0 32027.8 1856.77  12
   1   4   0 33610.5 1775.22   2
   1   4   0 31836.4 1823.52  16
  -1  -4   0 30102.0 1815.04  16
  -1  -4   0 31338.0 1682.82   4
  -1  -4   0 31580.0 1804.61  15
   1   4   0 25548.5 1654.75  15
  -1  -4   0 29313.6 1413.41   6
   1   4   0 27398.9 1299.99  10
   1   4   0 30594.1 1819.49  17
   1   4   0 25171.3 1643.34  18
  -1  -4  -1 252860. 6487.78  15
  -1  -4  -1 244438. 6568.04  16
   1   4   1 246845. 5304.99  11
  -1  -4  -1 249196. 6595.67  12
   1   4   1 247675. 6366.51  20
   1   4   1 240579. 6486.44  17
   1   4   1 190059. 6088.64  18
   1   4   1 240241. 5390.03  10
   1   4   1 251531. 6535.67  16
   1   4   1 248632. 6596.67   7
  -1  -4  -1 243118. 6243.34   4
   1   4   1 185355. 6044.20  15
   1   4   1 253147. 6249.52   2
  -1  -4  -1 242009. 5578.02   6
   1   4   2 25088.4 1482.27   2
  -1  -4  -2 25064.7 1694.27  12
   1   4   2 27057.1 1073.35  10
  -1  -4  -2 23974.6 1523.92   4
   1   4   2 23870.8 1162.23  11
  -1  -4  -2 25397.6 1040.40   1
   1   4   2 28862.1 1781.35   7
   1   4   2 26348.4 1240.01   8
   1   4   2 25625.4 1681.70  17
  -1  -4  -2 24936.3 1661.34  16
   1   4   2 26755.5 1707.53  17
  -1  -4  -2 26787.4 1678.30  18
  -1  -4  -2 27235.0 1214.08   6
   1   4   2 27414.9 1709.12  16
  -1  -4  -2 24900.0 1624.77  15
   1   4   2 26299.6 1683.28  15
   1   4   2 24285.1 1590.31  20
   1   4   2 25884.8 1687.37  18
   1   4   3 255736. 5942.37  11
  -1  -4  -3 261246. 6983.40  12
  -1  -4  -3 252304. 5401.34   1
  -1  -4  -3 258731. 6674.14   3
   1   4   3 253620. 5692.99   8
  -1  -4  -3 259953. 6956.30  16
   1   4   3 260660. 6952.19   7
   1   4   3 247542. 6799.14  17
   1   4   3 258658. 6844.36  20
  -1  -4  -3 254486. 6765.60  18
  -1  -4  -3 256438. 6766.93  15
   1   4   3 261503. 6939.53  15
   1   4   3 248543. 6358.20   2
   1   4   3 241327. 6714.67  16
   1   4   3 266504. 7012.13  17
  -1  -4  -3 246393. 5563.21   6
   1   4   3 255519. 6915.25  18
  -1  -4  -3 251471. 6687.70   4
  -1  -4  -4 99452.5 3656.13  18
   1   4   4 101059. 3686.65  16
  -1  -4  -4 108418. 3905.80  16
   1   4   4 100969. 3810.68  17
   1   4   4 102568. 3734.04  20
   1   4   4 97240.1 3678.51  17
   1   4   4 96237.4 2651.30   8
  -1  -4  -4 106391. 3913.34   7
   1   4   4 102142. 3789.98   7
  -1  -4  -4 96821.3 3608.79  15
  -1  -4  -4 101111. 3625.17   4
   1   4   4 101079. 3124.28  11
   1   4   4 105308. 3848.97  15
  -1  -4  -4 101091. 3623.84   3
   1   4   4 106460. 3880.10  18
  -1  -4  -4 93148.3 2537.02   6
   1   4   4 105021. 3169.83  13
   1   4   4 101279. 3707.54   3
  -1  -4  -5 61863.1 2965.51   7
  -1  -4  -5 65818.6 2913.00  18
   1   4   5 66352.3 2981.45  17
   1   4   5 61520.4 2842.33  17
   1   4   5 66885.9 2983.00  18
   1   4   5 66405.8 2964.42  20
   1   4   5 61295.7 2816.21  16
   1   4   5 63177.6 2926.60   7
  -1  -4  -5 63200.6 2825.20   4
  -1  -4  -5 62303.2 2804.04   3
  -1  -4  -5 61215.6 2808.65  15
   1   4   5 68107.6 2998.84  15
   1   4   5 66179.7 2911.60   3
   1   4   5 60542.5 2255.26  13
  -1  -4  -6 35939.5 2145.48   3
   1   4   6 42171.6 2350.58  18
   1   4   6 42978.9 2376.06  17
  -1  -4  -6 38149.0 2312.56   7
   1   4   6 43427.5 2385.38  15
   1   4   6 37146.8 2172.97  16
   1   4   6 35789.4 2203.77   7
  -1  -4  -6 36260.2 2165.22  15
   1   4   6 37519.4 2203.59  20
  -1  -4  -6 37765.6 2200.34   4
  -1  -4  -6 33044.9 2085.48  18
   1   4   6 39391.6 2248.61   3
   1   4   6 37452.2 1645.45  13
   1   4   7 2636.17 654.721  18
   1   4   7 3820.93 764.484  16
   1   4   7 3192.38 684.739  20
  -1  -4  -7 3134.40 674.241  15
   1   4   7 2127.49 582.116   7
   1   4   7 3188.24 685.850  17
   1   4   7 4188.34 763.874  16
   1   4   7 3669.35 729.095  15
   1   4   7 3010.86 654.575   3
  -1  -4  -7 1966.34 585.568   3
  -1  -4  -7 2581.01 633.638  18
  -1  -4  -7 2748.73 682.765   7
  -1  -4  -7 3502.69 684.017   4
   1   4   8 55993.9 2926.86   7
  -1  -4  -8 54221.7 2860.80   3
   1   4   8 59064.4 2894.95  16
   1   4   8 52084.0 2788.15  17
   1   4   8 57525.1 2909.99  18
  -1  -4  -8 46200.0 2659.58  18
   1   4   8 48870.3 1909.75   1
  -1  -4  -8 48816.4 2707.17  15
   1   4   8 54895.7 2852.54  16
   1   4   8 51584.5 2757.05  15
   1   4   8 50001.8 2717.38  20
  -1  -4  -8 51147.9 2768.87   4
   1   4   9 13129.1 1391.60  16
  -1  -4  -9 13305.5 1427.31  18
  -1  -4  -9 13439.5 1452.29   3
   1   4   9 12443.2 1382.99   7
   1   4   9 14515.2 1476.80  17
   1   4   9 13951.7 1431.31  18
  -1  -4  -9 11931.7 797.875   8
   1   4   9 11835.3 1354.14  16
   1   4   9 12626.3 957.270   1
   1   4   9 14522.4 1449.63  15
  -1  -4  -9 11839.1 1368.55  15
  -1  -4  -9 14070.4 1216.83  14
  -1  -4 -10 69610.4 3473.00  18
  -1  -4 -10 65938.1 3401.41  17
   1   4  10 68478.8 3500.19   7
   1   4  10 66304.8 3320.72  16
  -1  -4 -10 63733.6 2192.99   8
  -1  -4 -10 68098.1 3433.21  15
  -1  -4 -10 67016.1 2858.29  14
  -1  -4 -10 70637.9 3599.74   3
  -1  -4 -11 74465.9 3566.93  17
  -1  -4 -11 68485.7 3409.92  18
  -1  -4 -11 70092.6 2068.55   8
   1   4  11 74494.9 3375.18  16
   1   4  11 73922.3 3584.98   7
  -1  -4 -11 65197.4 3316.46  15
  -1  -4 -11 71814.4 2712.99  14
  -1  -4 -11 77857.0 3720.57   3
  -1  -4 -12 51761.2 3235.52   3
   1   4  12 43805.4 2174.52   1
  -1  -4 -12 45937.6 2972.62  18
  -1  -4 -12 46540.0 3024.69  17
  -1  -4 -12 46938.7 2980.79  15
   1   4  12 39733.8 2658.79  16
   1   4  12 48580.3 3096.14   7
  -1  -4 -13 112606. 4955.82  18
   1   4  13 111643. 5007.41   7
  -1  -4 -13 112281. 4998.97  17
  -1  -4 -13 107983. 5042.75   3
   1   4  13 104198. 4587.59  16
  -1  -4 -13 105808. 4827.67  15
   1   4  13 103239. 3714.50   1
  -1  -4 -14 389.654 698.086  17
   1   4  14 55.4985 510.825  16
  -1  -4 -14 295.693 589.257   3
   1   4  14 216.519 472.346   7
  -1  -4 -14 975.589 646.485  18
  -1  -4 -14 1085.88 619.484  15
   1   4  14 646.406 353.331   1
  -1  -4 -15 83163.0 4505.14  15
  -1  -4 -15 92475.6 4894.19   3
  -1  -4 -15 83056.9 4538.06  17
   1   4  15 86299.6 4345.58  16
   1   4  15 88105.3 4665.88   7
   1   4  15 73956.2 3357.93   1
  -1  -4 -15 80858.1 4481.36  18
  -1  -4 -16 10688.6 1659.01  18
  -1  -4 -16 9163.59 1552.10  17
   1   4  16 11870.4 1647.29  16
  -1  -4 -16 9768.34 1586.66  15
   1   4  17 33820.0 2824.68  16
   1   5 -16 27819.0 2491.73  12
   1   5 -16 29478.9 2550.90   4
  -1  -5  16 28090.7 2615.27   2
  -1  -5  15 12383.7 1666.98   2
   1   5 -15 8138.26 1570.25  17
   1   5 -15 10899.5 1541.31  12
   1   5 -15 9965.31 1696.15  16
   1   5 -15 7869.79 1296.43   4
   1   5 -15 7614.39 1571.16  18
   1   5 -15 9317.04 1629.57  15
  -1  -5  15 7824.99 1376.98   6
   1   5 -14 46836.0 3502.79  16
   1   5 -14 44718.8 2333.65   5
   1   5 -14 45834.0 3404.31  15
   1   5 -14 46168.3 2967.26   4
  -1  -5  14 46726.7 3200.16   2
  -1  -5  14 46065.1 3222.23   6
   1   5 -14 44497.0 3384.57  17
   1   5 -14 48092.6 3107.99  12
   1   5 -14 53680.2 3701.76  18
   1   5 -13 2627.79 874.625  16
   1   5 -13 788.472 375.698   5
  -1  -5  13 1618.90 725.642   2
   1   5 -13 577.758 579.669  18
   1   5 -13 928.284 713.553  17
   1   5 -13 236.304 436.524  12
   1   5 -13 1149.74 616.591   4
   1   5 -13 1116.84 696.184  15
  -1  -5  13 1435.63 708.781   6
   1   5 -12 47294.3 2361.87   5
   1   5 -12 53887.4 3032.48   4
   1   5 -12 58209.1 3638.31  17
  -1  -5  12 52808.3 2569.47   5
   1   5 -12 58514.9 3622.17  16
   1   5 -12 52101.1 3095.84  12
   1   5 -12 58963.6 3668.24  18
  -1  -5  12 53291.9 3276.23   2
  -1  -5  12 56931.2 3347.74   6
   1   5 -12 55612.5 3524.94  15
   1   5 -11 34512.0 2423.79  12
   1   5 -11 34419.2 1914.93   5
   1   5 -11 33700.0 2676.85  17
  -1  -5  11 35961.1 2036.38   5
   1   5 -11 37022.5 2776.14  18
   1   5 -11 34792.2 2694.31  16
   1   5 -11 36769.8 2391.45   4
  -1  -5  11 35048.3 2546.70   2
  -1  -5  11 35584.0 2539.21   6
   1   5 -11 38851.5 2796.89  15
  -1  -5  10 120933. 4164.40   5
  -1  -5  10 120852. 4928.01   2
   1   5 -10 121755. 4591.99   4
   1   5 -10 122334. 5268.68  18
   1   5 -10 126381. 4068.04   5
  -1  -5  10 128683. 4750.62   3
   1   5 -10 129201. 5375.63  17
   1   5 -10 126448. 4878.00  12
  -1  -5  10 127164. 4973.44   6
   1   5 -10 123017. 5193.67  15
   1   5 -10 117988. 5172.40  16
   1   5  -9 79832.8 3662.97  12
  -1  -5   9 79973.8 3149.80   5
   1   5  -9 83386.4 4089.87  17
   1   5  -9 81750.8 4030.39  16
  -1  -5   9 84986.8 3618.30   3
   1   5  -9 77797.4 3450.89   4
   1   5  -9 80857.7 4025.18  18
  -1  -5   9 82449.5 3838.61   2
  -1  -5   9 78719.1 3686.12   6
   1   5  -9 79265.1 3951.16  15
   1   5  -8 38882.5 2632.04  18
   1   5  -8 39045.3 2602.29  16
   1   5  -8 37088.7 2239.39   4
  -1  -5   8 38486.2 2057.95   5
  -1  -5   8 37263.0 2430.50   2
  -1  -5   8 39464.1 2423.98   6
   1   5  -8 38310.9 2573.13  15
   1   5  -8 38023.1 2591.55  17
   1   5  -8 45067.7 2544.82  12
   1   5  -7 93263.2 3821.42  12
  -1  -5   7 88055.9 3312.19   5
  -1  -5   7 92758.2 3853.49  12
   1   5  -7 93675.6 4075.35  16
  -1  -5   7 87444.6 3675.48   6
   1   5  -7 93346.0 4053.25  15
   1   5  -7 91562.8 4067.36  18
   1   5  -7 83542.2 3493.32   4
   1   5  -7 92922.0 4088.85  17
  -1  -5   7 87748.6 3813.18   2
   1   5  -6 2659.14 677.721  17
  -1  -5   6 3537.93 742.279  12
  -1  -5   6 3508.77 705.320   2
   1   5  -6 5953.56 916.371   2
  -1  -5   6 2882.65 682.846  17
   1   5  -6 3215.86 728.601  18
   1   5  -6 3188.66 737.323  16
  -1  -5   6 3481.42 607.809   5
  -1  -5   6 2927.76 686.003  16
   1   5  -6 4758.08 822.774  12
   1   5  -6 3438.95 533.630  20
  -1  -5   6 3130.28 651.122   6
   1   5  -6 3519.49 774.218  15
   1   5  -6 3436.05 653.312   4
   1   5  -6 3879.52 785.015  15
  -1  -5   5 83400.1 3610.43  16
   1   5  -5 85068.7 3719.31  18
   1   5  -5 77532.4 3579.78  17
  -1  -5   5 81257.5 3602.95  17
   1   5  -5 82400.3 3631.95  16
   1   5  -5 82889.1 3470.12  12
   1   5  -5 88088.9 3345.22   4
  -1  -5   5 82635.8 3501.51  12
  -1  -5   5 86204.0 3189.40   4
  -1  -5   5 81405.1 3099.30   5
  -1  -5   5 82017.5 3308.00   6
   1   5  -5 83749.5 2933.78  20
   1   5  -5 78332.4 3478.07  15
   1   5  -5 86774.2 3634.64   2
   1   5  -4 73068.4 3186.26  12
  -1  -5   4 71449.5 3190.97  12
  -1  -5   4 72258.1 2824.67   4
   1   5  -4 78088.7 3422.30  18
   1   5  -4 75475.5 3247.54   2
  -1  -5   4 78425.9 3386.81  16
   1   5  -4 71826.4 3296.55  17
  -1  -5   4 68581.0 3222.24  17
   1   5  -4 70927.1 3254.58  16
   1   5  -4 71758.7 2940.59   4
   1   5  -4 73759.1 3264.36  15
  -1  -5   4 73674.4 1972.17  11
  -1  -5   4 73558.8 2975.13   6
  -1  -5   4 74133.3 2905.87   5
   1   5  -4 74244.6 2760.53  20
  -1  -5   4 61535.5 1726.86   9
   1   5  -3 54345.9 2706.95  12
  -1  -5   3 51866.5 1546.62  11
   1   5  -3 60222.5 2486.86  20
  -1  -5   3 55898.7 2764.21  12
   1   5  -3 55176.9 2808.02  18
   1   5  -3 57761.7 2761.24   2
  -1  -5   3 60403.0 2904.89  17
  -1  -5   3 56045.2 1723.10   9
  -1  -5   3 56140.7 2513.42   5
   1   5  -3 56757.3 2815.04  16
  -1  -5   3 57136.8 2425.55   4
  -1  -5   3 53606.8 2744.01  16
   1   5  -3 54553.5 2511.95   4
   1   5  -3 55144.6 2732.40  15
   1   5  -3 60068.7 2858.59  18
  -1  -5   3 53986.2 2414.60   6
   1   5  -3 54025.2 2776.35  17
  -1  -5   2 114656. 3755.24   4
  -1  -5   2 112996. 4222.82  16
   1   5  -2 113238. 4243.15  17
   1   5  -2 111288. 4131.00  12
   1   5  -2 114983. 4242.35  16
  -1  -5   2 124383. 4360.44  12
  -1  -5   2 117320. 3975.88   5
   1   5  -2 107482. 4029.13   7
   1   5  -2 119905. 4257.41  15
  -1  -5   2 114845. 4158.36  15
  -1  -5   2 120284. 4349.63  17
  -1  -5   2 115709. 3730.86   6
   1   5  -2 106294. 3755.93  20
  -1  -5   2 115092. 3890.62   3
   1   5  -2 120730. 4276.25  18
   1   5  -2 116234. 4139.96   2
   1   5  -2 114794. 4274.77  18
   1   5  -1 4485.15 685.273  20
  -1  -5   1 3996.42 642.715   4
  -1  -5   1 5431.44 836.074  12
  -1  -5   1 4481.32 776.818  15
   1   5  -1 4663.28 793.920  18
   1   5  -1 4218.08 767.481  17
   1   5  -1 5679.47 681.105  10
   1   5  -1 6577.41 914.289  15
   1   5  -1 4463.15 773.645  16
  -1  -5   1 5368.30 862.432  17
  -1  -5   1 6477.90 829.357   3
   1   5  -1 4808.32 790.302   7
   1   5  -1 5426.31 798.813   2
  -1  -5   1 5165.38 821.358  16
   1   5  -1 5372.88 823.533  18
  -1  -5   1 4720.57 738.449   5
  -1  -5   1 4812.78 653.573   6
  -1  -5   0 147235. 5013.43  12
   1   5   0 143760. 4671.58   2
   1   5   0 148203. 4719.23  20
   1   5   0 148805. 4971.50  18
  -1  -5   0 146705. 4767.85   5
   1   5   0 157143. 5053.91  18
   1   5   0 147162. 4906.52  16
   1   5   0 145252. 4851.16   7
  -1  -5   0 153729. 5080.50  16
   1   5   0 150174. 4977.19  17
  -1  -5   0 147851. 4567.33   4
   1   5   0 137066. 4013.78  10
  -1  -5   0 143155. 4834.14  15
   1   5   0 146581. 4920.55  15
  -1  -5   0 139890. 4082.02   6
  -1  -5   0 147467. 4677.67   3
  -1  -5   0 152341. 5113.31  17
  -1  -5  -1 30656.8 1889.63   3
   1   5   1 35304.0 2124.74  17
   1   5   1 31739.1 1947.83  20
   1   5   1 30223.0 1964.02  16
   1   5   1 32922.5 2085.14  15
   1   5   1 31426.4 1656.81   8
   1   5   1 31435.2 1462.66  10
   1   5   1 33262.0 1925.03   2
  -1  -5  -1 31586.9 2061.00  16
  -1  -5  -1 29610.1 1805.58   4
  -1  -5  -1 30833.5 1962.88  15
  -1  -5  -1 31095.6 2042.26  12
   1   5   1 31553.9 1850.54   4
   1   5   1 30350.3 2014.95  18
   1   5   1 33898.3 2073.27   7
  -1  -5  -1 29791.6 1467.42   6
  -1  -5  -1 32957.4 1485.78   1
  -1  -5  -2 146882. 4791.21   3
   1   5   2 148313. 4169.82   8
  -1  -5  -2 145189. 3769.45   1
   1   5   2 148002. 3951.17  11
   1   5   2 151760. 5083.36  17
   1   5   2 153043. 5087.45   7
   1   5   2 144447. 3775.85  10
  -1  -5  -2 153975. 5162.26  12
  -1  -5  -2 152973. 5074.82  16
  -1  -5  -2 141767. 4832.03  15
   1   5   2 146141. 4909.54  16
   1   5   2 163479. 5187.17  18
   1   5   2 153027. 5029.33  17
   1   5   2 145409. 4613.89   2
  -1  -5  -2 150399. 4710.59   4
   1   5   2 152163. 5042.59  15
  -1  -5  -2 144384. 3903.75   6
   1   5   2 148388. 4923.60  20
   1   5   3 158613. 5181.50  17
   1   5   3 148495. 5010.37  20
   1   5   3 155591. 5121.14  18
   1   5   3 149743. 4981.87  16
  -1  -5  -3 143283. 4890.68  15
   1   5   3 145203. 4089.35  11
  -1  -5  -3 141857. 5054.20  12
   1   5   3 155175. 5096.84  17
   1   5   3 144794. 4023.59   8
  -1  -5  -3 146303. 4873.17   3
   1   5   3 159338. 5207.42   7
  -1  -5  -3 145698. 5019.73  16
  -1  -5  -3 145801. 3665.43   1
  -1  -5  -3 148875. 4782.42   4
   1   5   3 149559. 4608.67   2
   1   5   3 155527. 5107.35  15
  -1  -5  -3 140625. 3697.88   6
   1   5   3 153658. 4587.94  13
   1   5   4 66674.4 3151.20  20
  -1  -5  -4 62455.0 2973.81  15
  -1  -5  -4 62416.2 2978.02  18
   1   5   4 72426.2 3249.53  18
   1   5   4 73675.2 3290.72  17
   1   5   4 68050.4 3097.98  17
   1   5   4 64068.1 2221.27   8
  -1  -5  -4 67721.5 3070.27   3
   1   5   4 65551.4 3026.72  16
   1   5   4 63454.9 3097.22   7
  -1  -5  -4 65611.7 3124.75  16
  -1  -5  -4 67326.3 2979.95   4
   1   5   4 68622.6 2765.56   2
   1   5   4 68016.5 3152.94  15
  -1  -5  -4 69172.5 3278.08  12
  -1  -5  -4 58338.1 1887.43   6
   1   5   4 66129.6 2675.09  13
  -1  -5  -5 123060. 4553.25  18
   1   5   5 141148. 4914.98  18
   1   5   5 132014. 4128.42   2
   1   5   5 113887. 3859.43  11
   1   5   5 143029. 4951.44  17
  -1  -5  -5 131282. 4876.93   7
  -1  -5  -5 130478. 4676.87   3
   1   5   5 121417. 4499.54  16
   1   5   5 123416. 4566.40  17
   1   5   5 126579. 4722.68   7
  -1  -5  -5 122402. 4515.99  15
  -1  -5  -5 132243. 4639.35   4
  -1  -5  -5 131523. 4768.62  16
   1   5   5 139264. 4867.56  15
   1   5   5 132555. 4060.10  13
  -1  -5  -6 39433.6 2430.53   3
  -1  -5  -6 40864.2 2468.04  18
   1   5   6 47326.5 2635.14  17
   1   5   6 41082.5 2534.62  17
   1   5   6 42235.7 2116.19  11
   1   5   6 45368.0 2637.32  18
   1   5   6 43968.5 2617.06   7
   1   5   6 40485.6 2426.40  16
  -1  -5  -6 42066.4 2470.28  15
  -1  -5  -6 41872.7 2441.85   4
   1   5   6 44809.3 2596.23  15
   1   5   6 41467.8 2064.40   2
   1   5   6 41231.2 1991.85  13
  -1  -5  -7 67952.4 3332.13  18
   1   5   7 67836.8 2944.79  11
   1   5   7 68007.6 2611.07  13
   1   5   7 72358.9 3398.87  17
   1   5   7 71412.3 3345.53  16
   1   5   7 71076.8 3497.98   7
  -1  -5  -7 66741.8 3292.73  15
  -1  -5  -7 72081.2 3380.39   4
   1   5   7 75080.1 3515.22  15
   1   5   7 65596.3 2691.19   2
  -1  -5  -7 67457.7 3355.62   3
   1   5   7 68860.5 3391.62  18
   1   5   7 74122.9 3516.95  17
  -1  -5  -8 6359.83 1041.85  18
   1   5   8 5890.52 860.430  11
  -1  -5  -8 8038.80 1177.17   3
   1   5   8 5822.87 733.020   2
   1   5   8 6022.74 999.830  17
   1   5   8 5874.21 989.871  16
   1   5   8 7007.28 1099.21   7
  -1  -5  -8 5550.60 954.175  15
  -1  -5  -9 45592.3 2872.91   3
  -1  -5  -9 47961.6 2857.47  18
   1   5   9 46664.7 2575.36  11
   1   5   9 46596.0 2760.73  16
   1   5   9 43054.7 2829.60   7
  -1  -5  -9 44700.7 2774.08  15
  -1  -5  -9 45073.2 2528.03  14
   1   5  10 84410.9 4129.09   7
  -1  -5 -10 79861.7 4020.64   3
   1   5  10 76472.9 3569.94  11
   1   5  10 79255.3 3799.18  16
  -1  -5 -10 81543.6 3930.06  15
  -1  -5 -10 74647.3 3791.82  18
  -1  -5 -10 69598.6 3282.21  14
   1   5  11 13083.0 1498.43  11
  -1  -5 -11 13251.4 1589.57  18
  -1  -5 -11 15661.2 1796.46   3
   1   5  11 12580.0 1573.43   7
   1   5  11 15684.2 1667.01  16
  -1  -5 -11 12441.9 1571.33  15
   1   5  12 78043.8 3723.42  11
  -1  -5 -12 80155.2 4154.68   3
   1   5  12 81308.8 3904.37  16
   1   5  12 76842.2 4009.59   7
  -1  -5 -12 80702.9 4013.92  15
  -1  -5 -12 80119.8 3989.67  18
   1   5  12 75582.4 2659.22   1
   1   5  13 361.474 459.889  16
  -1  -5 -13 1830.17 823.673  18
   1   5  13 1235.09 691.319  11
  -1  -5 -13 851.282 598.942   3
  -1  -5 -13 460.078 509.201  15
   1   5  13 1703.00 755.580   7
  -1  -5 -14 40850.9 3084.81  15
  -1  -5 -14 43021.6 3145.61  18
   1   5  14 45570.7 3130.39  11
   1   5  14 42412.4 3018.15  16
   1   5  14 41487.0 3212.20   7
  -1  -5 -14 44175.7 3415.71   3
   1   5  15 14575.3 1905.89  11
   1   5  15 13792.1 1764.40  16
  -1  -5 -15 11758.4 1829.50  15
  -1  -5 -15 12517.9 1798.05  18
  -1  -5 -16 18339.8 2265.54  18
   1   5  16 18633.5 2094.39  16
  -1  -5 -16 15937.9 2064.34  15
   1   6 -16 15033.5 1873.08   4
   1   6 -15 24264.2 2407.06  12
   1   6 -15 21278.5 2115.50   4
  -1  -6  14 717.897 619.417   2
   1   6 -14 692.529 629.974  12
   1   6 -14 495.454 566.670   4
   1   6 -13 20218.9 2289.81  15
   1   6 -13 19669.9 2067.63  12
   1   6 -13 16840.3 2124.29  17
  -1  -6  13 17301.7 2020.32   2
   1   6 -13 16257.4 2132.67  18
   1   6 -13 16037.0 2081.08  16
   1   6 -13 14689.5 1697.34   4
  -1  -6  13 15840.8 1900.13   6
   1   6 -12 19458.7 2233.54  17
  -1  -6  12 15456.2 1853.94   2
   1   6 -12 19839.4 1879.86   4
   1   6 -12 22316.4 2319.28  15
   1   6 -12 17480.4 2084.20  16
   1   6 -12 19055.1 1971.20  12
  -1  -6  12 18745.8 1991.85   6
   1   6 -12 18380.2 2164.20  18
   1   6 -11 19070.9 2070.60  15
   1   6 -11 19594.2 2153.86  18
  -1  -6  11 18330.2 1906.60   6
   1   6 -11 17210.0 2023.28  17
   1   6 -11 15781.7 1769.20  12
  -1  -6  11 14472.2 1737.34   2
   1   6 -11 14271.1 1588.93   4
   1   6 -11 15728.5 1932.96  16
   1   6 -10 83181.6 4394.87  16
  -1  -6  10 86136.5 3588.92   5
   1   6 -10 87378.4 4530.62  18
   1   6 -10 86569.6 3905.58   4
   1   6 -10 82919.2 4090.31  12
  -1  -6  10 85135.5 4131.19   6
  -1  -6  10 85440.7 4261.32   2
   1   6 -10 86234.9 4440.08  15
   1   6 -10 89360.3 4574.52  17
   1   6  -9 7736.18 1319.64  18
   1   6  -9 9984.37 1481.39  16
  -1  -6   9 9736.40 1154.37   5
  -1  -6   9 11548.1 1469.52   2
   1   6  -9 8795.79 1408.42  17
   1   6  -9 11357.7 1309.13   4
   1   6  -9 8451.97 1265.10  12
   1   6  -9 10168.4 1442.66  15
  -1  -6   9 9802.39 1337.17   6
   1   6  -8 156694. 5946.09  15
   1   6  -8 150724. 5951.17  18
  -1  -6   8 158139. 5103.03   5
   1   6  -8 151339. 5959.90  17
   1   6  -8 156558. 5989.83  16
   1   6  -8 151151. 5270.32   4
  -1  -6   8 145328. 5655.53   2
  -1  -6   8 152815. 5523.64   6
   1   6  -8 152458. 5621.27  12
   1   6  -7 1713.41 740.225  12
  -1  -6   7 701.782 525.311   2
   1   6  -7 885.434 566.049  17
   1   6  -7 1252.14 547.344  16
   1   6  -7 1038.48 587.660  18
   1   6  -7 1473.61 558.762   4
   1   6  -7 497.654 404.792  15
  -1  -6   7 1383.52 522.647   5
  -1  -6   7 1200.15 507.430   6
   1   6  -6 93420.4 4074.06  12
  -1  -6   6 90951.4 2632.78  11
   1   6  -6 98609.8 4389.30  17
   1   6  -6 91839.6 4232.24  16
   1   6  -6 97095.1 4362.48  18
  -1  -6   6 92598.3 3667.66   5
   1   6  -6 90518.0 3713.76   4
  -1  -6   6 92479.4 3852.97   6
   1   6  -6 100843. 4379.08  15
  -1  -6   5 37204.6 1371.13  11
   1   6  -5 37340.2 2545.78  17
   1   6  -5 41620.9 2642.54  18
   1   6  -5 36420.1 2000.59  20
  -1  -6   5 37759.5 2093.39   4
   1   6  -5 38447.9 2245.22   4
   1   6  -5 36290.5 2493.54  16
  -1  -6   5 37880.6 2255.61   6
   1   6  -5 40011.5 2507.04  12
  -1  -6   5 37296.1 2165.92   5
   1   6  -4 41764.9 2194.70  20
  -1  -6   4 39865.4 1353.72  11
  -1  -6   4 41862.1 2168.16   4
   1   6  -4 41597.5 2622.39  17
  -1  -6   4 37523.1 1300.46   9
  -1  -6   4 43605.7 2378.39   5
   1   6  -4 45862.6 2721.05  16
   1   6  -4 39651.7 2411.41   7
   1   6  -4 44911.4 2371.32   4
   1   6  -4 44090.5 2604.21  12
   1   6  -4 38860.4 2267.30  10
   1   6  -4 44261.7 2708.47  18
  -1  -6   4 41289.1 2279.93   6
   1   6  -3 171115. 5895.92  18
   1   6  -3 170838. 5285.68  20
   1   6  -3 173401. 5909.27  17
  -1  -6   3 170913. 5125.88   4
   1   6  -3 164333. 5211.95  10
   1   6  -3 167771. 5728.54  12
   1   6  -3 173228. 5872.91  16
  -1  -6   3 183310. 5573.45   5
  -1  -6   3 170845. 4179.11   9
   1   6  -3 176886. 5660.05   7
   1   6  -3 171000. 5318.67   4
  -1  -6   3 167525. 5188.16   6
  -1  -6   3 169472. 5414.65   3
  -1  -6   2 6207.94 1050.46  16
   1   6  -2 7513.39 961.822  20
   1   6  -2 6926.04 1028.61  16
   1   6  -2 5805.80 1009.70  18
   1   6  -2 5022.30 750.126  10
   1   6  -2 6760.35 974.889   2
   1   6  -2 9293.15 1186.00  15
   1   6  -2 6231.12 988.499  17
  -1  -6   2 5414.59 589.107   9
  -1  -6   2 4762.67 890.841  17
  -1  -6   2 6898.51 937.799   3
   1   6  -2 7800.55 1096.52  18
  -1  -6   2 7373.70 882.034   6
  -1  -6   2 7292.98 963.424   5
   1   6  -2 3719.72 783.422   7
  -1  -6   2 4713.49 727.803   4
  -1  -6   2 7451.86 1069.61  15
   1   6  -2 5556.99 803.958   4
   1   6  -1 109246. 4130.03  20
   1   6  -1 111207. 4459.73  18
   1   6  -1 119574. 4577.82  18
  -1  -6   1 113566. 4313.68   5
   1   6  -1 105164. 3687.54  10
   1   6  -1 118119. 4533.42  16
  -1  -6   1 113071. 4522.62  16
   1   6  -1 111795. 4410.54   7
  -1  -6   1 124551. 4548.66  15
  -1  -6   1 111381. 4556.58  17
   1   6  -1 111722. 4431.26  15
   1   6  -1 109874. 4433.41  17
   1   6  -1 113942. 4056.50   4
  -1  -6   1 113668. 3751.82   6
   1   6  -1 116333. 4332.57   2
  -1  -6   1 113874. 4216.72   3
  -1  -6   1 110534. 3892.21   4
  -1  -6   0 681.727 324.221   6
   1   6   0 702.377 344.919  10
  -1  -6   0 525.575 430.331   3
   1   6   0 683.467 496.209  16
   1   6   0 1743.85 621.621  18
   1   6   0 719.070 407.125  18
   1   6   0 559.694 405.457  15
   1   6   0 935.783 453.468  17
  -1  -6   0 334.765 345.243   5
   1   6   0 984.838 466.631   8
   1   6   0 430.401 321.697  20
   1   6   0 1109.85 383.334   2
   1   6   0 172.397 377.184   7
  -1  -6   0 172.105 356.671  16
  -1  -6   0 383.866 360.584  15
  -1  -6   0 294.334 360.385   4
   1   6   0 1076.63 435.660   4
  -1  -6  -1 34455.0 2195.59   3
  -1  -6  -1 33049.9 2005.07   4
   1   6   1 32836.6 1648.94  10
   1   6   1 36934.4 2381.95  18
  -1  -6  -1 31601.0 1613.84   1
   1   6   1 30803.1 2185.60  17
   1   6   1 35913.3 2314.65  16
   1   6   1 28448.1 2082.09   7
  -1  -6  -1 31286.0 2231.91  16
   1   6   1 33297.2 2279.95  15
  -1  -6  -1 31842.6 1636.18   6
   1   6   1 34150.6 2082.71   2
   1   6   1 32515.2 2260.05  18
   1   6   1 31822.6 1856.25   8
  -1  -6  -1 33207.7 2196.18  15
   1   6   2 48400.2 2525.60   2
   1   6   2 50516.4 2807.63  18
   1   6   2 45182.1 1888.93  10
   1   6   2 51394.0 2864.72  18
  -1  -6  -2 48906.4 2516.98   4
  -1  -6  -2 51441.8 2874.40  16
   1   6   2 51203.8 2825.61  17
  -1  -6  -2 48244.2 1929.21   1
   1   6   2 47921.4 2240.66   8
   1   6   2 50715.3 2865.15  17
  -1  -6  -2 47135.5 1961.81   6
   1   6   2 48099.2 2725.75  16
   1   6   2 55455.8 2939.69   7
  -1  -6  -2 50971.5 2731.03   3
  -1  -6  -2 51723.8 2789.64  15
   1   6   2 48678.2 2784.76  15
  -1  -6  -3 18652.6 1647.57   3
   1   6   3 19592.0 1748.72  18
  -1  -6  -3 17174.7 1675.05  16
   1   6   3 18106.8 1687.52  17
  -1  -6  -3 19483.1 1694.16  15
   1   6   3 18974.4 1678.52  17
   1   6   3 20051.2 1573.80  13
   1   6   3 18852.4 1281.49   8
   1   6   3 19237.4 1521.69   2
   1   6   3 17999.3 1623.02  16
  -1  -6  -3 18169.1 1054.92   1
  -1  -6  -3 16632.6 1464.58   4
   1   6   3 23084.0 1888.70   7
   1   6   3 19649.3 1741.84  15
  -1  -6  -3 16997.8 1011.48   6
   1   6   4 137779. 3715.78   8
  -1  -6  -4 139579. 4883.97   3
   1   6   4 140376. 4988.95  18
  -1  -6  -4 144766. 5044.67  16
   1   6   4 134330. 4814.29  17
   1   6   4 143587. 5100.69   7
   1   6   4 133591. 4767.07  16
   1   6   4 140562. 4413.79   2
  -1  -6  -4 134996. 4563.69   4
  -1  -6  -4 138117. 4844.26  15
   1   6   4 141986. 4495.85  13
   1   6   4 142884. 5073.97  17
   1   6   4 147511. 5087.66  15
   1   6   5 832.963 423.137  13
   1   6   5 1430.80 453.229  11
   1   6   5 744.337 365.577   2
  -1  -6  -5 169.734 403.497   3
   1   6   5 1545.56 561.737  17
   1   6   5 13.1151 326.601  16
   1   6   5 442.160 464.003   7
  -1  -6  -5 365.565 373.563  15
  -1  -6  -5 673.474 514.548   4
  -1  -6  -6 143322. 5323.78  18
  -1  -6  -6 155718. 5623.89   3
   1   6   6 141567. 4648.59  11
   1   6   6 158405. 5736.21   7
   1   6   6 147704. 5414.90  17
  -1  -6  -6 142678. 5294.72  15
   1   6   6 148949. 5391.32  16
   1   6   6 143835. 4674.77   2
   1   6   6 151845. 4778.73  13
  -1  -6  -7 13266.1 1503.79  18
   1   6   7 15521.7 1596.44  17
   1   6   7 13314.9 1270.19  11
  -1  -6  -7 14604.5 1636.47   3
   1   6   7 13651.9 1494.44  16
   1   6   7 13164.6 1216.36   2
   1   6   7 14719.7 1641.12   7
  -1  -6  -7 14221.8 1531.58  15
   1   6   7 14188.3 1240.79  13
  -1  -6  -8 74675.2 3748.63  18
  -1  -6  -8 82423.3 4077.86   3
   1   6   8 78887.6 3447.56  11
   1   6   8 75888.4 3759.05  17
   1   6   8 81924.9 4098.14   7
   1   6   8 78328.2 3107.73   2
  -1  -6  -8 78886.5 3821.22  15
   1   6   8 76335.3 3739.26  16
   1   6   8 76585.1 3035.74  13
  -1  -6  -9 56572.7 3385.58   3
   1   6   9 47571.6 3009.50  17
   1   6   9 51835.2 2806.09  11
   1   6   9 52173.8 3301.26   7
   1   6   9 46625.2 2948.68  16
  -1  -6  -9 46129.7 2995.00  15
  -1  -6  -9 49560.6 3086.56  18
  -1  -6 -10 9898.47 1444.89  18
   1   6  10 11806.9 1380.95  11
   1   6  10 12932.6 1567.63  17
  -1  -6 -10 12493.3 1631.36   3
   1   6  10 10005.5 1369.38  16
   1   6  10 10970.4 1590.94   7
  -1  -6 -10 11154.5 1492.87  15
  -1  -6 -11 84816.3 4329.80  18
   1   6  11 82153.9 4012.06  11
   1   6  11 88025.2 4326.76  16
  -1  -6 -11 93082.2 4500.67  15
   1   6  11 90711.7 4442.55  17
  -1  -6 -11 91373.1 4713.17   3
   1   6  11 91359.7 4675.29   7
   1   6  12 660.305 488.002  11
   1   6  12 670.387 502.286  17
   1   6  12 1166.10 680.661   7
   1   6  12 1656.44 620.464  16
  -1  -6 -12 800.111 709.298   3
  -1  -6 -12-453.873 728.245  15
  -1  -6 -12-13.4747 701.395  18
   1   6  13 55333.6 3465.36  11
   1   6  13 59137.5 3654.58  17
   1   6  13 61958.8 3693.68  16
  -1  -6 -13 65039.0 3928.94  15
  -1  -6 -13 56261.0 3682.36  18
   1   6  14 3293.17 929.331  11
   1   6  14 2015.57 754.678  16
   1   6  14 2317.15 927.115  17
  -1  -6 -14-3.01350 666.220  15
  -1  -6 -14 1369.32 698.568  18
   1   7 -15 80.7234 739.738   4
   1   7 -14 45113.4 3166.81   4
   1   7 -13 2319.08 779.012   4
   1   7 -12 5440.38 1223.54  12
   1   7 -12 4897.44 1060.23   4
  -1  -7  12 5940.70 1195.02   6
   1   7 -11 31761.9 2656.73  12
   1   7 -11 35353.4 3039.50  18
   1   7 -11 30349.3 2803.18  16
   1   7 -11 33038.1 2463.55   4
  -1  -7  11 33216.9 2671.10   6
   1   7 -11 33210.6 2919.33  15
  -1  -7  11 27618.1 2557.28   2
   1   7 -11 34833.1 3000.63  17
   1   7 -10 1154.29 728.612  12
   1   7 -10 944.446 551.019  17
   1   7 -10-374.581 658.723  16
   1   7 -10 1021.84 571.435   4
   1   7 -10 1427.80 763.432  15
   1   7 -10 1072.90 681.223  18
  -1  -7  10 426.804 445.693   6
   1   7  -9 71788.3 4166.59  18
   1   7  -9 67298.6 3794.69  12
   1   7  -9 68853.0 4056.18  16
   1   7  -9 62243.7 3336.37   4
  -1  -7   9 66583.6 3662.24   6
   1   7  -9 65590.7 3933.04  15
   1   7  -9 64608.1 3984.66  17
   1   7  -8 5384.77 1110.34  18
   1   7  -8 6468.44 1203.91  12
   1   7  -8 6361.77 1154.01  16
   1   7  -8 4735.10 1081.05  17
   1   7  -8 6443.89 1040.41   4
   1   7  -8 6813.71 1267.44  15
  -1  -7   8 5553.04 1050.43   6
   1   7  -7 58117.7 3399.35  12
   1   7  -7 62029.8 3663.68  17
   1   7  -7 59835.6 3626.39  18
   1   7  -7 58100.9 3534.65  16
   1   7  -7 54544.9 3418.97  15
   1   7  -7 54273.0 2955.92   4
  -1  -7   7 56849.4 3158.68   6
   1   7  -6 38537.0 2763.95  15
   1   7  -6 34110.5 2648.29  17
   1   7  -6 41014.2 2761.05  12
   1   7  -6 39574.4 2818.16  16
  -1  -7   6 36534.5 2436.79   6
   1   7  -6 34848.9 2302.44   4
   1   7  -6 41595.1 2633.55   7
   1   7  -6 40819.6 2902.03  18
   1   7  -5 20804.7 2004.78  18
   1   7  -5 16323.6 1751.62  15
   1   7  -5 20806.1 1940.99  12
   1   7  -5 16581.1 1801.48  16
   1   7  -5 15746.8 1601.87   7
   1   7  -5 17726.5 1542.91   4
  -1  -7   5 19263.6 1694.54   6
   1   7  -5 16064.3 1777.87  17
   1   7  -4 88990.0 3944.27   7
  -1  -7   4 74872.7 2254.50   9
   1   7  -4 88222.7 4222.65  17
   1   7  -4 84037.0 4103.23  16
  -1  -7   4 89297.6 3485.99   4
   1   7  -4 91760.7 4218.37  12
  -1  -7   4 81629.0 3542.58   6
   1   7  -4 89225.1 3661.74   4
   1   7  -4 87633.4 4200.62  18
  -1  -7   4 88703.2 3820.58   3
   1   7  -3 2297.51 608.459  10
   1   7  -3 2761.37 788.891  18
   1   7  -3 1733.83 692.684  16
   1   7  -3 1193.41 609.717  17
  -1  -7   3 2288.48 403.429   9
   1   7  -3 287.269 440.793   7
  -1  -7   3 754.131 386.937   4
   1   7  -3 413.962 406.123   4
  -1  -7   3 1927.37 609.444   3
  -1  -7   3 1510.63 537.409   6
   1   7  -2 116325. 4807.97  16
   1   7  -2 111989. 4133.58  10
   1   7  -2 115015. 4825.70  18
   1   7  -2 110798. 4755.42  17
  -1  -7   2 113970. 3486.98   9
  -1  -7   2 115992. 4104.12   4
   1   7  -2 117441. 4655.92   7
   1   7  -2 116484. 4265.38   4
  -1  -7   2 110119. 4038.10   6
  -1  -7   2 117071. 4587.00   3
  -1  -7   1 931.524 390.239   6
   1   7  -1 1907.32 677.026  16
   1   7  -1 1283.27 448.214  10
  -1  -7   1 1040.44 381.557   9
  -1  -7   1 486.043 409.201   3
   1   7  -1 1117.93 511.272   8
   1   7  -1 1823.92 690.574  18
   1   7  -1 1133.39 580.910   7
   1   7  -1 1028.14 512.598  17
  -1  -7   1 93.6723 470.449   4
  -1  -7   1 1503.91 592.476  15
   1   7  -1 750.499 403.717   4
   1   7   0 145887. 5477.78  17
   1   7   0 142154. 5446.48  18
   1   7   0 138116. 4452.58  10
   1   7   0 139110. 4808.89   8
   1   7   0 143828. 5409.83  16
  -1  -7   0 143001. 4787.27   4
  -1  -7   0 143237. 4448.89   1
   1   7   0 148772. 5403.43   7
  -1  -7   0 146503. 5373.66  15
  -1  -7   0 134753. 4342.68   6
  -1  -7   0 144295. 5273.24   3
  -1  -7  -1 9318.33 1248.77   3
   1   7   1 9484.92 958.074  10
   1   7   1 9371.04 1287.74  17
   1   7   1 9181.66 1075.92   8
   1   7   1 9676.68 1279.73  16
   1   7   1 8770.52 1294.60   7
  -1  -7  -1 8796.19 890.724   1
  -1  -7  -1 11045.5 1358.00  15
  -1  -7  -1 7085.50 960.621   4
  -1  -7  -1 8632.38 888.719   6
   1   7   1 6796.51 1129.16  18
   1   7   2 26380.9 2157.63  18
  -1  -7  -2 27000.3 2142.79  15
   1   7   2 27672.6 1508.50  10
   1   7   2 25956.1 1732.18   8
   1   7   2 27038.0 2172.74  17
   1   7   2 29015.8 2225.76  16
   1   7   2 32898.2 2362.76   7
  -1  -7  -2 27576.4 1951.89   4
  -1  -7  -2 27879.7 2171.35   3
  -1  -7  -2 26490.7 1473.08   6
   1   7   2 28592.2 2104.88  13
  -1  -7  -3 63092.4 3427.26   3
   1   7   3 65125.5 2763.87   8
   1   7   3 64226.1 3092.25   2
   1   7   3 72146.3 3606.35  17
   1   7   3 63123.2 3373.08  16
  -1  -7  -3 63503.3 3113.47   4
   1   7   3 68105.4 3603.51   7
  -1  -7  -3 63806.1 3383.75  15
   1   7   3 62765.0 3419.36  18
  -1  -7  -3 56303.8 2127.69   6
   1   7   3 66086.3 3280.12  13
  -1  -7  -4 10284.0 1382.30  15
   1   7   4 12590.0 1301.68   2
   1   7   4 12882.6 1495.18  17
   1   7   4 10615.8 1001.65   8
  -1  -7  -4 14096.0 1626.56   3
   1   7   4 14423.1 1574.23  16
   1   7   4 14816.4 1667.34   7
  -1  -7  -4 11215.8 1325.64   4
   1   7   4 13196.9 1412.24  13
   1   7   5 102379. 4700.39   7
   1   7   5 96069.9 4319.13  16
  -1  -7  -5 103513. 4635.16   3
  -1  -7  -5 98360.8 4369.40  15
   1   7   5 99729.4 3897.65   2
   1   7   5 93023.3 3566.65  11
   1   7   5 104528. 4522.81  17
   1   7   5 99318.0 4071.32  13
  -1  -7  -6 19978.3 1897.05  15
   1   7   6 20946.0 1611.69  11
  -1  -7  -6 21974.3 2081.69   3
   1   7   6 24334.7 2211.59   7
   1   7   6 20962.2 1933.03  17
   1   7   6 21956.2 1725.38  13
   1   7   6 20777.1 1915.58  16
  -1  -7  -7 48011.9 3203.18   3
   1   7   7 45449.5 2519.62  11
   1   7   7 42893.9 2884.32  17
   1   7   7 49507.0 3041.37  16
   1   7   7 45484.2 3134.79   7
  -1  -7  -7 45155.6 2922.67  15
   1   7   7 47811.3 2577.18  13
  -1  -7  -8 41754.9 3046.85   3
  -1  -7  -8 41447.5 2842.81  18
  -1  -7  -8 41937.7 2859.11  15
   1   7   8 40537.8 2815.52  17
   1   7   8 45733.5 2935.65  16
   1   7   8 45523.2 3203.72   7
   1   7   8 41494.5 2493.70  11
   1   7   8 43119.4 2362.23  13
   1   7   9 5840.89 993.916  11
   1   7   9 9419.01 1375.49  16
  -1  -7  -9 5418.10 1137.84  18
   1   7   9 6851.09 1237.43  17
  -1  -7  -9 9329.85 1507.95   3
   1   7   9 6552.67 1274.66   7
  -1  -7  -9 7858.47 1277.44  15
  -1  -7 -10 56777.5 3518.81  18
  -1  -7 -10 63053.1 3954.79   3
   1   7  10 57064.5 3213.18  11
   1   7  10 58261.6 3528.34  17
   1   7  10 61340.7 3574.45  16
   1   7  10 64289.2 3970.14   7
  -1  -7 -10 65103.6 3744.24  15
   1   7  11 1497.90 775.003  16
  -1  -7 -11 1198.61 698.311  18
   1   7  11 2464.70 807.742  17
  -1  -7 -11 1299.68 701.894  15
   1   7  11 1557.63 642.854  11
  -1  -7 -12 59722.8 3823.75  18
   1   7  12 61880.9 3751.34  17
  -1  -7 -12 56171.9 3681.44  15
   1   7  12 56743.4 3589.32  16
   1   7  12 54491.0 3375.36  11
   1   7  13 9813.18 1468.69  11
   1   8 -11 1615.79 689.035   4
   1   8 -10 43894.3 2901.85   4
  -1  -8  10 42726.6 3107.81   6
   1   8  -9 7387.76 1462.01  18
   1   8  -9 10682.0 1642.26  12
   1   8  -9 8335.04 1532.26  17
   1   8  -9 10196.2 1672.40  16
   1   8  -9 8712.86 1299.36   4
   1   8  -9 8641.49 1529.91  15
  -1  -8   9 10195.1 1525.86   6
   1   8  -8 46887.2 3419.25  17
   1   8  -8 42532.5 3263.72  18
   1   8  -8 43561.8 2903.21   7
   1   8  -8 43220.5 3170.33  12
   1   8  -8 40089.5 3146.75  16
   1   8  -8 41144.1 2684.65   4
  -1  -8   8 41897.8 2918.66   6
   1   8  -8 44406.2 3307.75  15
   1   8  -7 19800.7 2146.48  15
   1   8  -7 21085.4 2263.38  17
   1   8  -7 22354.0 2249.51  12
   1   8  -7 18777.2 2115.39  16
   1   8  -7 20518.8 1813.01   4
  -1  -8   7 16905.9 1805.28   6
   1   8  -7 22198.8 2052.18   7
   1   8  -7 19213.2 2141.42  18
   1   8  -6 11355.2 1600.35  12
   1   8  -6 12845.6 1752.53  16
   1   8  -6 12286.2 1722.66  17
   1   8  -6 10443.0 1595.15  18
   1   8  -6 11193.2 1489.34   7
   1   8  -6 11489.3 1603.36  15
   1   8  -6 11306.1 1328.20   4
  -1  -8   6 9553.80 1335.77   6
   1   8  -5 21969.2 2217.24  17
  -1  -8   5 19445.0 1795.58   6
   1   8  -5 18309.4 2029.28  18
   1   8  -5 18947.6 2050.75  16
   1   8  -5 21115.6 1796.45   4
   1   8  -5 22636.4 2229.94  15
   1   8  -5 22947.8 2023.83   7
  -1  -8   5 23483.4 2057.39   3
   1   8  -5 20604.5 2100.98  12
  -1  -8   4 56.1991 394.991   6
   1   8  -4 450.855 549.646  17
  -1  -8   4 570.120 605.497   3
   1   8  -4 1185.14 677.589  18
   1   8  -4 1187.24 631.015  16
   1   8  -4-128.635 468.841   7
   1   8  -4 66.5761 673.223  15
   1   8  -4-628.996 553.918   4
  -1  -8   3 52891.8 2826.25   6
   1   8  -3 55612.2 3464.12  17
   1   8  -3 59437.3 3543.99  16
   1   8  -3 57656.8 3525.33  18
   1   8  -3 59088.9 3304.96   7
   1   8  -3 57610.6 2938.28   4
  -1  -8   3 58651.2 3304.61   3
   1   8  -2 15169.1 1777.86  18
   1   8  -2 15350.3 1684.44   7
   1   8  -2 18255.3 1919.57  17
   1   8  -2 15820.6 1633.63   8
  -1  -8   2 13599.3 1597.24   3
   1   8  -2 16656.3 1806.74  16
   1   8  -2 15018.5 1453.77   4
  -1  -8   2 13838.6 1368.03   6
   1   8  -1 62581.2 3260.14   8
   1   8  -1 65597.5 3672.57  17
   1   8  -1 63803.9 3598.22  16
   1   8  -1 64160.1 3532.39   7
   1   8  -1 60490.6 3577.49  18
  -1  -8   1 59244.7 2800.29   6
  -1  -8   1 58448.8 3356.74   3
  -1  -8   0 36059.8 2588.51   3
   1   8   0 35982.6 2662.17  16
   1   8   0 34707.6 2638.08  18
   1   8   0 35236.1 2317.17   8
   1   8   0 34263.4 2622.26  17
   1   8   0 35713.4 2622.59   7
  -1  -8   0 36508.3 2639.55  15
  -1  -8   0 33446.3 1945.06   6
   1   8   1 27329.5 2299.60  16
   1   8   1 26447.8 2293.04  18
   1   8   1 27528.1 2317.76   7
   1   8   1 26240.0 2251.98  17
   1   8   1 25169.7 1874.12   8
  -1  -8  -1 26791.5 2271.93   3
  -1  -8  -1 23310.5 2107.13  15
   1   8   1 24429.8 2144.98  13
   1   8   2 86905.8 4290.75  18
   1   8   2 82842.8 4205.64  17
   1   8   2 86753.1 3596.09   8
   1   8   2 84553.9 4214.52  16
   1   8   2 89849.5 4399.66   7
  -1  -8  -2 86544.3 4198.02  15
  -1  -8  -2 90663.9 4377.69   3
   1   8   2 86343.9 4167.43  13
   1   8   3 2624.21 814.321  13
   1   8   3 2681.82 951.296  18
   1   8   3 1470.05 676.497  17
  -1  -8  -3 1841.78 747.181   3
   1   8   3 1154.59 599.304  16
   1   8   3 2020.73 641.307   8
   1   8   3 3456.68 931.987   7
  -1  -8  -3 1629.53 807.776  15
   1   8   4 65205.8 3680.65  16
  -1  -8  -4 66756.0 3855.53   3
   1   8   4 70239.0 3859.40  17
   1   8   4 69852.0 3951.78   7
  -1  -8  -4 68460.8 3749.77  15
   1   8   4 66949.7 3752.65  18
   1   8   4 71600.0 3673.55  13
   1   8   5 16332.9 1827.81  17
   1   8   5 19314.7 1967.62  16
  -1  -8  -5 19062.7 2040.35   3
   1   8   5 19099.6 2070.08   7
   1   8   5 15995.4 1867.41  18
  -1  -8  -5 16655.7 1829.54  15
   1   8   5 19406.9 1800.15  13
  -1  -8  -6 39257.9 3009.15   3
   1   8   6 40309.8 2862.81  17
   1   8   6 43276.6 2980.47  18
   1   8   6 44471.5 3202.13   7
   1   8   6 37940.9 2762.40  16
   1   8   6 41765.7 2649.98  13
  -1  -8  -6 37352.0 2762.45  15
  -1  -8  -7 24377.0 2464.82   3
   1   8   7 27384.9 2541.85   7
   1   8   7 28155.7 2417.37  17
  -1  -8  -7 25268.7 2285.08  15
   1   8   7 28221.1 2385.64  16
   1   8   8 13735.7 1715.59  17
   1   8   8 11841.4 1588.24  16
  -1  -8  -8 11930.8 1606.75  15
   1   8   9 22717.4 2226.56  17
   1   8   9 23708.9 2236.92  16
  -1  -8  -9 24388.3 2341.16  15
   1   8  10 450.353 584.735  17
   1   8  10 570.093 713.338  16
   1   9  -8 19526.0 2042.83   7
   1   9  -7 30062.0 2516.01   7
  -1  -9   7 34811.7 2669.49   6
  -1  -9   7 32998.5 2642.23   3
  -1  -9   6 33739.3 2552.57   6
   1   9  -6 33455.5 2600.93   7
  -1  -9   6 33092.3 2637.53   3
  -1  -9   5 1803.58 658.093   6
   1   9  -5 2024.00 732.657   7
   1   9  -5 2892.98 886.789  18
   1   9  -5 2761.42 890.192  17
  -1  -9   5 3492.28 983.012   3
   1   9  -5 4863.10 1153.24  16
   1   9  -5 2155.07 867.152  15
   1   9  -4 32743.6 2810.93  18
   1   9  -4 28069.6 2597.90  17
   1   9  -4 27457.8 2463.68   8
   1   9  -4 32509.0 2752.27  16
   1   9  -4 31026.0 2509.25   7
  -1  -9   4 30659.0 2281.86   6
   1   9  -4 26886.8 2527.89  15
  -1  -9   4 31277.9 2536.94   3
   1   9  -3 9057.32 1484.89  18
   1   9  -3 11193.4 1648.71  17
   1   9  -3 11934.7 1700.05  15
   1   9  -3 10156.1 1460.08   8
  -1  -9   3 11142.5 1574.49   3
   1   9  -3 9934.48 1475.61   7
   1   9  -3 11536.2 1667.92  16
   1   9  -2 10716.4 1560.69  18
   1   9  -2 14328.5 1809.75  16
   1   9  -2 8663.00 1426.62  17
   1   9  -2 9894.63 1426.50   8
  -1  -9   2 12235.9 1589.53   3
   1   9  -2 12611.2 1637.47   7
  -1  -9   1 45619.2 3152.71   3
   1   9  -1 44078.5 3216.06  18
   1   9  -1 51310.0 3446.03  17
   1   9  -1 49304.7 3019.47   8
   1   9  -1 52313.6 3442.30  16
   1   9  -1 46912.5 3128.76   7
   1   9  -1 52338.7 3472.29  13
   1   9   0 7611.56 1398.31  13
  -1  -9   0 7675.89 1343.21   3
   1   9   0 6976.30 1262.57  16
   1   9   0 9056.21 1445.39   7
   1   9   0 7751.79 1375.71  18
   1   9   0 5937.27 1199.79  17
   1   9   1 48792.2 3296.43  18
   1   9   1 43986.7 3137.19  17
   1   9   1 47594.7 3243.80  16
   1   9   1 46363.9 3205.86   7
  -1  -9  -1 48046.9 3235.11   3
   1   9   1 46107.7 3185.95  13
   1   9   2 553.171 607.145  18
   1   9   2 434.059 563.519  17
  -1  -9  -2 180.918 598.516   3
   1   9   2 1095.84 694.858  13
   1   9   2 458.734 618.939  16
   1   9   2-98.0765 472.758   7
  -1  -9  -2 767.699 626.385  15
   1   9   3 43541.7 3075.08  16
   1   9   3 40198.0 2985.17  17
   1   9   3 45018.2 3195.40   7
  -1  -9  -3 43643.5 3065.12  15
  -1  -9  -3 46191.3 3290.36   3
   1   9   3 38333.9 2870.77  13
   1   9   3 42571.5 3088.97  18
   1   9   4 17658.4 1956.57  13
   1   9   4 21545.8 2184.45  18
   1   9   4 15420.7 1892.45  17
   1   9   4 15389.7 1852.79  16
   1   9   4 19816.1 2123.71   7
  -1  -9  -4 14675.9 1818.01  15
   1   9   5 32574.6 2673.71  17
   1   9   5 27029.8 2468.13  18
  -1  -9  -5 35485.6 2788.04  15
   1   9   5 34370.8 2730.45  16
   1   9   6 27942.1 2534.18  18
   1   9   6 28096.5 2527.36  17
   1   9   6 24891.4 2396.54  16
  -2  10   4 47268.8 3388.77   8
  -2  10   3 10936.0 1662.61   8
  -2  10   2 41610.0 3200.77   8
  -2  10   1 6914.45 1361.35   8
   2 -10   2 3251.51 966.445   2
   2 -10   3 54936.0 3492.67   2
   2 -10   4 1291.11 792.657   2
  -2   9   9 11928.0 1655.63   7
  -2   9   8 45060.2 3079.34   7
  -2   9   7 20723.7 2008.57   7
  -2   9   7 23937.6 2396.90  13
  -2   9   6 11603.3 1679.42  13
  -2   9   6 8821.68 1271.84   7
  -2   9   5 28584.5 2463.90   8
  -2   9   5 23762.8 2022.49   7
  -2   9   5 26884.3 2524.35  13
  -2   9   4 3365.30 925.040  13
   2  -9  -4 2662.53 954.044   3
  -2   9   4 2724.57 944.926   8
   2  -9  -4 3922.78 1038.57  20
  -2   9   4 2093.47 662.914   7
   2  -9  -3 47050.4 3267.66  20
  -2   9   3 48766.4 3333.19   8
  -2   9   3 49492.2 2738.54   7
  -2   9   3 50718.7 3477.36  13
   2  -9  -3 47957.6 3457.49   3
   2  -9  -2 25475.4 2392.60  20
  -2   9   2 25158.5 2396.46   8
  -2   9   2 26846.9 1898.61   7
  -2   9   2 28449.3 2627.05  13
   2  -9  -2 25735.8 2521.61   3
   2  -9  -1 32950.0 2654.59  20
  -2   9   1 36778.8 2857.42   8
  -2   9   1 35418.5 2112.26   7
   2  -9  -1 32864.9 2800.89   3
  -2   9   1 33888.4 2923.38  13
   2  -9   0 42504.8 2640.67   2
  -2   9   0 45225.1 3226.45   8
   2  -9   0 42936.1 3024.54  20
   2  -9   0 43596.7 3208.47   3
  -2   9   0 47461.3 3414.71  13
  -2   9  -1 2498.00 895.868  13
  -2   9  -1 1537.20 570.567  18
   2  -9   1 2686.53 762.228   2
  -2   9  -1 2701.75 665.463  17
   2  -9   1 3614.63 1006.77   3
  -2   9  -1 2333.29 863.708   8
  -2   9  -1 1568.17 585.469  16
  -2   9  -1 2735.75 657.473  15
   2  -9   1 1965.13 814.784  20
   2  -9   2 35222.3 2563.01   2
  -2   9  -2 41613.6 2515.30  18
  -2   9  -2 37117.9 2878.03  12
  -2   9  -2 46687.3 3279.31   8
  -2   9  -2 38358.4 2411.27  16
  -2   9  -2 36217.2 2358.31  17
  -2   9  -2 38582.3 2390.80  15
  -2   9  -2 41705.7 3212.57  13
   2  -9   2 37540.1 2781.13  20
  -2   9  -3 26268.3 2419.40  12
   2  -9   3 24566.2 2217.99  20
  -2   9  -3 21711.7 1885.63  17
  -2   9  -3 29085.1 2646.62   8
  -2   9  -3 20848.4 1822.85  16
  -2   9  -3 23392.4 1949.64  18
   2  -9   3 25256.3 2195.07   2
  -2   9  -3 23374.2 1908.59  15
  -2   9  -3 21936.4 2375.23  13
   2  -9   4 48537.5 3143.52  20
  -2   9  -4 52871.8 3536.60  12
  -2   9  -4 52536.1 3587.88   8
  -2   9  -4 52768.7 3059.64  17
  -2   9  -4 50417.1 2981.02  16
  -2   9  -4 52025.6 3040.62  18
   2  -9   4 47945.5 3187.85   2
  -2   9  -4 47558.0 2894.55  15
  -2   9  -4 52342.6 3641.03  13
   2  -9   5 36351.1 2675.91  20
  -2   9  -5 35185.8 2530.39  16
  -2   9  -5 31408.2 2718.60  12
  -2   9  -5 32572.9 2868.63   8
   2  -9   5 32651.1 2653.33   2
  -2   9  -5 33023.1 2483.34  17
  -2   9  -5 33244.9 2477.09  15
  -2   9  -5 33787.1 2987.51  13
  -2   9  -5 35138.1 2569.06  18
  -2   9  -6 33783.0 2882.29  12
   2  -9   6 36390.4 2874.96   2
  -2   9  -6 35265.1 2659.93  18
   2  -9   6 33428.5 2542.28  20
  -2   9  -6 37675.6 3090.36   8
  -2   9  -6 36470.6 2693.01  16
  -2   9  -6 37874.6 2718.18  15
  -2   9  -6 33340.5 2588.50  17
  -2   9  -7 26365.3 2385.31  18
   2  -9   7 25333.0 2243.66  20
  -2   9  -7 27355.6 2426.23  17
  -2   9  -7 33665.8 2637.68  16
   2  -9   7 26730.1 2512.79   2
  -2   9  -7 26914.6 2357.47  15
  -2   9  -8 4080.64 1008.11  17
  -2   9  -8 5454.72 1155.06  18
  -2   9  -8 5744.66 1222.18  16
   2  -9   8 5896.80 1164.40  20
  -2   9  -8 4660.61 1127.97  15
  -2   9  -9 19409.1 2146.62  18
  -2   9  -9 17239.4 2019.70  17
  -2   9  -9 20012.4 2192.98  16
   2  -9   9 18482.4 1842.44  20
  -2   9  -9 18351.4 2094.77  15
  -2   9 -10 4774.57 1289.19  18
  -2   9 -10 3832.98 1110.80  15
  -2   8  11 14991.7 1845.48   7
  -2   8  10 34338.2 2734.11  11
  -2   8  10 30520.3 2578.24   7
  -2   8   9 16147.2 1832.31   7
   2  -8  -9 17083.8 2106.80   3
  -2   8   9 12512.2 1631.59  11
   2  -8  -8 59835.2 3648.34  20
  -2   8   8 55092.1 3309.64   7
   2  -8  -8 60874.8 2944.89  10
   2  -8  -8 64813.2 4012.12   3
  -2   8   7 9619.04 1498.84  13
   2  -8  -7 10706.7 1638.50   3
  -2   8   7 11717.9 1437.00   7
   2  -8  -7 10968.5 1530.34  20
   2  -8  -7 9363.36 1135.09  10
   2  -8  -6 77151.5 3421.63  10
   2  -8  -6 73606.5 4020.45  20
  -2   8   6 77535.4 3714.45   7
   2  -8  -6 81291.1 4416.63   3
  -2   8   6 84891.3 4313.94  13
  -2   8   5 1878.70 833.879  13
   2  -8  -5-44.9563 478.664  20
   2  -8  -5 798.149 470.505  10
  -2   8   5 618.007 589.207   8
   2  -8  -5 476.146 598.637   3
  -2   8   5 121.845 381.384   7
   2  -8  -4 65278.7 3673.46  20
  -2   8   4 63517.3 2504.99  18
  -2   8   4 67531.8 2564.02  17
  -2   8   4 70984.6 3250.46   7
  -2   8   4 67862.1 2541.73  16
  -2   8   4 68726.4 3694.47   8
  -2   8   4 67458.9 2511.33  15
  -2   8   4 70322.2 3914.18  13
   2  -8  -4 75671.0 4132.60   3
  -2   8   3 29809.5 1637.04  16
  -2   8   3 29999.1 1661.99  18
   2  -8  -3 35942.8 2653.39  20
  -2   8   3 29709.7 1649.52  17
  -2   8   3 33333.1 2071.94   7
   2  -8  -3 34097.5 2678.32   3
  -2   8   3 31596.8 1673.55  15
  -2   8   3 34997.3 2601.47   8
  -2   8   3 34007.7 2638.62  13
   2  -8  -2 45675.6 2909.06  20
  -2   8   2 45319.0 2100.48  18
  -2   8   2 39997.8 2264.93   2
  -2   8   2 46521.0 2105.20  17
  -2   8   2 49977.6 3085.97   8
  -2   8   2 45222.7 2063.22  16
  -2   8   2 24461.0 1703.97  17
  -2   8   2 45589.6 2312.98   7
  -2   8   2 47752.1 2107.61  15
   2  -8  -2 52120.5 3288.22   3
  -2   8   2 47081.2 3113.20  13
  -2   8   1 57797.5 2664.21  18
  -2   8   1 57759.9 2656.73  15
  -2   8   1 61130.1 2617.78  18
   2  -8  -1 54816.6 3236.38  20
  -2   8   1 55169.5 2513.52  17
  -2   8   1 58022.4 2542.71  16
  -2   8   1 61512.7 2660.44   7
   2  -8  -1 57093.2 2821.81   2
  -2   8   1 60013.0 2564.15  15
  -2   8   1 55744.4 2849.97   2
   2  -8  -1 62441.3 3651.74   3
  -2   8   1 59564.0 3570.54  13
  -2   8   1 58066.7 3451.08   8
  -2   8   0 19085.8 1903.24  12
  -2   8   0 17129.5 1453.37  18
  -2   8   0 21161.2 1420.57   7
  -2   8   0 19461.7 1471.74  17
  -2   8   0 18813.2 1429.20  16
   2  -8   0 21769.7 2095.10   3
  -2   8   0 21805.4 2107.75   8
  -2   8   0 18296.0 1472.40  15
   2  -8   0 17010.1 1561.08   2
  -2   8   0 21206.6 1533.58  18
   2  -8   0 18947.8 1865.61  20
  -2   8   0 17636.4 1394.10  15
  -2   8   0 23199.5 2203.49  13
   2  -8   1 58651.8 3320.66  20
  -2   8  -1 63552.6 2904.96  18
  -2   8  -1 61313.8 2848.57  18
  -2   8  -1 68011.0 2971.79  17
   2  -8   1 61161.0 2928.56  17
   2  -8   1 67002.9 3143.38   9
  -2   8  -1 64018.8 2865.69  16
  -2   8  -1 64905.4 3713.13   8
   2  -8   1 56186.9 2804.64  16
   2  -8   1 60383.9 3101.04   2
  -2   8  -1 56473.4 2763.82  15
  -2   8  -1 61520.9 2822.47  15
  -2   8  -1 60098.4 3403.07  12
  -2   8  -1 66872.9 3869.89  13
  -2   8  -2 4459.60 1062.46  13
   2  -8   2 3232.16 798.349   2
  -2   8  -2 1609.02 672.921  12
  -2   8  -2 2293.15 624.279  18
  -2   8  -2 2813.85 658.129  16
  -2   8  -2 4836.78 816.128  18
  -2   8  -2 2476.53 872.291   8
   2  -8   2 3691.76 853.758  20
   2  -8   2 1985.60 569.657  16
  -2   8  -2 2215.11 577.487  17
  -2   8  -2 2410.33 563.182  15
  -2   8  -2 3407.11 738.459  15
   2  -8   2 3545.92 746.945  17
  -2   8  -3 30551.1 2392.24  12
  -2   8  -3 25203.3 1896.97  18
  -2   8  -3 24771.1 1840.57  15
  -2   8  -3 31056.7 2081.56  16
  -2   8  -3 27892.3 1980.97  17
  -2   8  -3 28100.9 1408.95   7
  -2   8  -3 30895.9 2552.62   8
  -2   8  -3 29173.1 2012.14  15
   2  -8   3 24890.2 2063.64   2
   2  -8   3 26024.8 2134.04  20
  -2   8  -3 31812.6 2669.42  13
   2  -8   4 66104.8 3440.83  20
  -2   8  -4 60017.2 3120.99  16
  -2   8  -4 63993.7 3221.07  18
  -2   8  -4 61385.8 3164.23  17
  -2   8  -4 64962.8 2153.00   7
  -2   8  -4 69547.0 3960.95   8
   2  -8   4 56271.6 3294.72   2
  -2   8  -4 66361.4 3244.09  15
  -2   8  -4 64553.3 3859.95  13
  -2   8  -4 59992.2 3518.86  12
  -2   8  -5 5077.44 1150.60  13
  -2   8  -5 5248.79 1084.39  12
  -2   8  -5 3800.81 980.253   5
  -2   8  -5 4768.50 921.886  17
   2  -8   5 3780.80 963.858   2
  -2   8  -5 3525.56 826.162  18
  -2   8  -5 4611.13 1054.19   8
   2  -8   5 3429.26 799.175  20
  -2   8  -5 4126.78 851.337  15
  -2   8  -5 6233.83 1021.98  16
   2  -8   6 84525.7 3900.68  20
  -2   8  -6 86691.3 4537.19   8
  -2   8  -6 81356.2 3953.39  18
  -2   8  -6 77668.7 3850.51  17
  -2   8  -6 77262.8 4160.18   5
  -2   8  -6 78973.0 3861.96  16
   2  -8   6 79811.6 4149.74   2
  -2   8  -6 79705.4 3873.37  15
  -2   8  -6 85079.1 4531.39  13
  -2   8  -6 82504.4 4312.61  12
  -2   8  -7 1544.82 627.086  18
   2  -8   7 1646.94 630.148  20
  -2   8  -7 1131.61 633.193   5
  -2   8  -7 40.3802 648.391   8
  -2   8  -7 854.794 596.124  16
  -2   8  -7 1081.85 645.098  17
  -2   8  -7 449.994 521.034  15
  -2   8  -7 168.945 564.978  12
  -2   8  -7 2183.11 895.248  13
  -2   8  -8 53771.6 3318.93  17
   2  -8   8 46858.8 2802.88  20
  -2   8  -8 52261.1 3269.44  16
  -2   8  -8 51432.5 3447.46  12
  -2   8  -8 48156.5 3167.50  18
  -2   8  -8 46196.7 3202.38   5
   2  -8   8 47028.2 3257.95   2
  -2   8  -8 49005.5 3158.51  15
   2  -8   9 5815.29 1000.32  20
  -2   8  -9 5428.87 1197.66  18
  -2   8  -9 5271.21 1233.92  12
  -2   8  -9 5481.42 1167.13  17
  -2   8  -9 5519.01 1188.37   5
  -2   8  -9 4891.05 1141.71  16
  -2   8  -9 3914.97 998.798  15
   2  -8   9 4728.57 1154.52   2
  -2   8 -10 24597.2 2399.55  18
  -2   8 -10 24839.5 2408.41  17
   2  -8  10 27139.4 2053.25  20
  -2   8 -10 25157.2 2436.65  16
   2  -8  10 24105.8 2421.93   2
  -2   8 -10 26127.5 2447.65  15
  -2   8 -10 25010.0 2412.78   5
  -2   8 -11 25285.1 2435.12   5
  -2   8 -11 24945.1 2476.43  17
  -2   8 -11 25571.7 2551.95  18
   2  -8  11 24417.4 1926.79  20
  -2   8 -11 22887.9 2368.25  16
  -2   8 -11 21910.2 2356.00  15
  -2   7  12 26309.0 2461.00  11
   2  -7 -12 34036.7 2949.76   3
  -2   7  12 27014.5 2469.54   7
  -2   7  11 4674.20 1075.11  11
   2  -7 -11 5947.79 1282.75   3
  -2   7  11 5626.53 1149.45   7
  -2   7  10 12137.2 1598.27  11
   2  -7 -10 15201.0 1393.35  10
   2  -7 -10 16200.5 1964.54   3
  -2   7  10 13712.2 1662.88   7
   2  -7  -9 78694.5 4014.97  20
   2  -7  -9 80307.4 3373.11  10
   2  -7  -9 81067.7 4338.48   3
  -2   7   9 74620.3 3825.52   7
  -2   7   9 72547.6 3865.55  11
   2  -7  -8 3005.50 857.934  20
  -2   7   8 4306.36 955.828  11
  -2   7   8 2920.89 441.826  18
   2  -7  -8 3174.69 689.021  10
  -2   7   8 2848.31 448.656  17
   2  -7  -8 4496.18 1013.28   3
  -2   7   8 2363.89 417.160  16
  -2   7   8 4033.05 887.922   7
   2  -7  -7 98548.3 4424.19  20
   2  -7  -7 105234. 4762.86   3
  -2   7   7 96377.8 4300.27  11
   2  -7  -7 95776.6 2816.19  15
  -2   7   7 85848.7 2759.23  18
  -2   7   7 93175.1 2812.13  16
  -2   7   7 94845.6 4081.51   7
   2  -7  -7 99468.5 3783.54  10
  -2   7   7 89915.9 2793.15  17
  -2   7   7 98602.1 4420.59  13
  -2   7   6 8451.48 1250.60  13
   2  -7  -6 5964.05 1083.47  20
   2  -7  -6 5995.80 926.257  10
  -2   7   6 4848.81 543.791  18
  -2   7   6 4837.77 541.726  17
  -2   7   6 5084.93 593.464  17
   2  -7  -6 5335.21 1045.86   3
  -2   7   6 5160.27 570.025  16
  -2   7   6 4888.55 569.749  16
  -2   7   6 5477.64 600.796  18
  -2   7   6 5970.24 614.843  15
  -2   7   6 4191.08 805.034   7
   2  -7  -5 46286.7 2996.36   3
  -2   7   5 45778.6 2804.37   8
  -2   7   5 47034.0 1889.05  17
  -2   7   5 45511.9 1858.80  18
  -2   7   5 47352.4 1823.41  18
  -2   7   5 45203.0 1789.43  17
  -2   7   5 46985.8 1894.05  16
   2  -7  -5 39905.4 1412.32   6
  -2   7   5 46027.2 1791.84  16
   2  -7  -5 48524.7 2612.29   7
   2  -7  -5 42772.0 1678.02   4
  -2   7   5 45088.0 2474.08   7
  -2   7   5 49263.7 1904.11  15
  -2   7   5 41534.4 1782.02   2
   2  -7  -5 52367.2 2609.29  10
   2  -7  -5 45135.7 2821.94  20
  -2   7   5 50505.7 3008.42  13
   2  -7  -4 61604.8 3268.64  20
  -2   7   4 54057.0 2039.27  18
  -2   7   4 55115.3 2045.30  17
  -2   7   4 49969.7 2046.97  17
   2  -7  -4 53407.8 2684.69  10
  -2   7   4 54561.8 3061.65   8
  -2   7   4 54871.7 2026.59  16
   2  -7  -4 54097.1 2710.27   7
   2  -7  -4 48190.4 1560.91   4
  -2   7   4 55447.4 2660.13   7
  -2   7   4 53868.0 2084.82  15
  -2   7   4 54292.2 2000.52  15
  -2   7   4 50666.1 2173.22   2
  -2   7   4 53974.1 2088.61  18
   2  -7  -4 53697.4 1951.18   6
  -2   7   4 54061.5 3162.47  13
   2  -7  -4 59992.2 3443.03   3
  -2   7   3 21861.1 1311.40  17
   2  -7  -3 22659.0 1933.85  20
  -2   7   3 19563.2 1202.75  18
  -2   7   3 21158.0 1233.49  17
  -2   7   3 21847.8 1239.35  16
   2  -7  -3 22992.3 1732.99  10
  -2   7   3 27155.4 2112.23   8
   2  -7  -3 20703.1 1564.24   7
   2  -7  -3 22271.5 1318.52  16
  -2   7   3 24119.9 1633.28   7
  -2   7   3 24456.1 1360.85  15
   2  -7  -3 21996.1 1429.67   2
  -2   7   3 21435.5 1244.73  15
  -2   7   3 23201.8 1486.12   2
   2  -7  -3 22311.3 1303.89   6
   2  -7  -3 24372.6 2127.92   3
  -2   7   3 25630.2 2125.01  13
  -2   7   3 24532.9 1374.40  18
   2  -7  -2 115880. 4576.79  20
  -2   7   2 103963. 3465.03  18
  -2   7   2 112211. 3431.42  17
   2  -7  -2 109572. 4151.66  10
  -2   7   2 108924. 3362.34  16
   2  -7  -2 104633. 3477.62  16
  -2   7   2 109642. 3408.97  18
  -2   7   2 106333. 4543.90   8
  -2   7   2 113060. 3752.33   7
  -2   7   2 105186. 3458.95  15
   2  -7  -2 103210. 3649.92   2
  -2   7   2 111955. 3392.15  15
  -2   7   2 111124. 3804.24   2
   2  -7  -2 114556. 4806.06   3
   2  -7  -2 102802. 3473.08   6
  -2   7   2 111417. 4706.41  13
  -2   7   1 7649.19 1184.27  13
   2  -7  -1 7890.05 867.337  16
  -2   7   1 9378.19 1192.99  12
   2  -7  -1 7228.41 909.522   2
   2  -7  -1 7207.43 1054.48  11
  -2   7   1 7868.23 815.330  18
   2  -7  -1 6927.73 1096.23  20
   2  -7  -1 9755.96 1145.51   9
  -2   7   1 7049.81 768.213  17
   2  -7  -1 6989.60 1183.03   3
  -2   7   1 6776.22 1122.67   8
  -2   7   1 7265.91 786.631  16
  -2   7   1 8517.44 834.779  15
  -2   7   1 8642.51 1007.57   2
   2  -7   0 157581. 5407.33  20
   2  -7   0 144122. 4488.24  16
  -2   7   0 146593. 5242.79  12
   2  -7   0 142411. 5053.38  11
   2  -7   0 138174. 4808.12   9
   2  -7   0 145507. 4539.76  17
  -2   7   0 155023. 5631.96   8
  -2   7   0 146047. 4364.17  16
  -2   7   0 146381. 4404.50  18
  -2   7   0 146488. 4353.89  15
   2  -7   0 142318. 4769.84   2
  -2   7   0 148692. 4416.10  17
  -2   7   0 146077. 4856.20   2
  -2   7   0 144804. 5584.47  13
  -2   7  -1 1714.51 703.134  13
   2  -7   1 881.042 597.514  20
  -2   7  -1 1599.54 593.480  12
  -2   7  -1 539.430 345.158  18
   2  -7   1 382.572 320.347  11
   2  -7   1 574.124 370.491   9
  -2   7  -1 1354.15 416.737  17
  -2   7  -1 1282.68 434.923  18
   2  -7   1 1148.91 431.286  17
  -2   7  -1 1192.69 571.436   8
  -2   7  -1 964.762 408.865  16
   2  -7   1 2080.00 531.224  16
  -2   7  -1 774.622 298.975   7
  -2   7  -1 1994.91 501.329  15
   2  -7   1 269.876 398.815   2
  -2   7  -1 892.318 360.330  15
  -2   7  -1-229.609 330.181   2
  -2   7  -2 88647.9 3959.57  12
  -2   7  -2 88756.2 3383.60  15
   2  -7   2 89726.2 3816.45  11
  -2   7  -2 99985.7 4441.63   8
  -2   7  -2 93965.0 3512.82  17
   2  -7   2 87866.5 3477.35  17
  -2   7  -2 92800.5 3468.04  16
  -2   7  -2 95217.6 2822.81   7
   2  -7   2 90601.6 3890.81  20
  -2   7  -2 96557.3 3500.04  15
   2  -7   2 91204.0 3767.79   2
  -2   7  -2 94078.7 3505.44  18
  -2   7  -2 92412.7 3864.16   2
  -2   7  -2 98937.3 4457.99  13
   2  -7   2 86818.3 3411.71  16
   2  -7   3 26261.5 1929.02  20
  -2   7  -3 21970.7 1944.59   5
   2  -7   3 21541.3 1614.61  17
   2  -7   3 21222.2 1722.00  11
   2  -7   3 20034.8 1707.32   2
   2  -7   3 18313.8 1475.01  16
  -2   7  -3 22441.2 1628.89  18
  -2   7  -3 21577.9 1076.19   7
  -2   7  -3 21150.4 1569.44  15
  -2   7  -3 19659.7 1530.57  15
  -2   7  -3 22232.1 2076.92   8
  -2   7  -3 22882.5 1926.09  12
  -2   7  -3 21148.4 1579.94  16
  -2   7  -3 21228.4 1593.41  17
  -2   7  -3 24219.5 2144.90  13
  -2   7  -4 12306.2 1550.07  13
  -2   7  -4 12904.4 1585.41   8
  -2   7  -4 14747.0 1567.04  12
  -2   7  -4 13759.3 1548.23   5
   2  -7   4 13481.1 1374.37  20
  -2   7  -4 10283.2 1171.73  17
  -2   7  -4 13275.6 1296.01  16
   2  -7   4 11584.3 1235.80  17
   2  -7   4 13601.5 1303.00  16
  -2   7  -4 13123.8 754.567   7
  -2   7  -4 14453.5 1344.01  15
   2  -7   4 10408.0 1294.07   2
   2  -7   4 11584.2 1234.47  18
  -2   7  -4 13497.5 1310.87  15
  -2   7  -4 11788.0 1245.84  18
   2  -7   5 57588.5 2922.75  20
   2  -7   5 53894.3 3036.61   2
  -2   7  -5 55622.7 3202.59  12
   2  -7   5 54919.5 2860.48  18
  -2   7  -5 55443.9 3179.34   5
   2  -7   5 50216.6 2757.36  17
  -2   7  -5 56397.0 3339.36   8
   2  -7   5 55769.7 2861.98  16
  -2   7  -5 56694.1 2893.28  16
  -2   7  -5 52440.3 2812.52  17
  -2   7  -5 53982.5 1641.05   7
  -2   7  -5 54839.1 2814.56  15
  -2   7  -5 54892.8 2872.82  18
  -2   7  -5 56280.7 2864.34  15
  -2   7  -5 59513.2 3449.60  13
  -2   7  -6 1277.14 495.453  18
  -2   7  -6 2578.97 678.687  16
  -2   7  -6 1975.74 612.938  17
  -2   7  -6 2153.96 727.175   5
   2  -7   6 1809.86 717.621   2
  -2   7  -6 1356.56 189.986   7
  -2   7  -6 1929.09 238.983   7
  -2   7  -6 2535.27 780.867  12
  -2   7  -6 1265.02 225.247   4
  -2   7  -6 1640.20 558.578  15
   2  -7   6 1902.21 584.599  20
   2  -7   7 85495.7 4054.96   2
  -2   7  -7 70410.9 2302.06   4
  -2   7  -7 84361.1 4074.72  12
  -2   7  -7 78700.7 3725.89  18
  -2   7  -7 87745.9 4102.08   5
   2  -7   7 83744.4 3527.04  20
  -2   7  -7 86408.5 3854.39  16
  -2   7  -7 88001.7 3909.34  17
  -2   7  -7 88582.3 3886.20  15
  -2   7  -8 9938.75 1397.78   5
  -2   7  -8 12117.1 1474.48  16
  -2   7  -8 12038.2 1512.83  17
   2  -7   8 11632.6 1531.92   2
  -2   7  -8 10748.5 1420.99  18
  -2   7  -8 9449.94 1313.76  15
   2  -7   8 11766.6 1280.28  20
  -2   7  -8 10935.4 1535.98  12
   2  -7   9 31076.1 2065.52  20
  -2   7  -9 29454.4 2392.59  17
  -2   7  -9 27001.2 1543.27   9
  -2   7  -9 27626.3 2394.01  12
   2  -7   9 28762.6 2432.86   2
  -2   7  -9 27806.5 2332.60  16
  -2   7  -9 27885.9 2335.00  15
  -2   7  -9 30486.7 2471.09   5
  -2   7  -9 28932.4 2385.41  18
  -2   7 -10 45404.0 3108.88  18
  -2   7 -10 48204.2 3146.44   5
   2  -7  10 43584.6 3073.52   2
  -2   7 -10 43363.9 3037.79  16
  -2   7 -10 41130.0 2068.46   4
  -2   7 -10 38268.1 2862.63  17
  -2   7 -10 45822.7 3172.93  12
  -2   7 -10 42555.8 2997.34  15
   2  -7  10 44114.6 2489.37  20
   2  -7  11 5039.86 852.763  20
   2  -7  11 9068.28 1512.08   2
  -2   7 -11 6050.01 1260.49  17
  -2   7 -11 6455.46 1258.61  16
  -2   7 -11 4816.04 1088.04   5
  -2   7 -11 5197.72 1182.12  18
  -2   7 -11 5383.58 1203.23  15
  -2   7 -11 6802.25 1330.08  12
  -2   7 -12 72284.2 4250.72  18
  -2   7 -12 68281.4 3921.76   5
  -2   7 -12 64488.2 4034.23  17
   2  -7  12 64854.6 4047.12   2
  -2   7 -12 67317.2 4157.68  12
  -2   7 -12 64394.1 3990.00  15
   2  -7  12 70891.0 3182.64  20
  -2   7 -12 68139.5 4107.43  16
  -2   7 -13 77.5506 662.700  17
  -2   7 -13 862.306 752.649   5
  -2   7 -13 637.139 746.269  18
  -2   7 -13 270.289 658.229  15
  -2   7 -13 563.738 667.142  16
  -2   7 -14 60243.4 3814.58   5
  -2   6  16-740.750 495.279   1
  -2   6  15 63797.7 3756.63   1
  -2   6  14 1191.53 624.200   1
  -2   6  14 1484.37 826.404  11
  -2   6  14 1689.36 781.691   7
   2  -6 -14 1519.63 820.955   3
   2  -6 -13 59451.6 3847.29   3
  -2   6  13 66357.9 3895.57  11
   2  -6 -13 63022.5 3068.87  10
  -2   6  13 63530.2 3802.62   7
  -2   6  13 58872.4 3471.37   1
  -2   6  12 18395.6 1841.35   1
   2  -6 -12 19434.6 2094.29   3
   2  -6 -12 21598.0 1705.88  10
  -2   6  12 21273.8 2080.20   7
  -2   6  12 18203.5 1980.31  11
  -2   6  11 46179.0 3040.58  11
  -2   6  11 49235.7 3011.38   1
   2  -6 -11 51497.5 3318.63   3
  -2   6  11 48908.9 2093.23  17
  -2   6  11 47987.1 3078.21   7
   2  -6 -11 44807.2 2471.59  10
  -2   6  11 47341.7 2054.17  16
   2  -6 -10 86052.2 3989.74  20
   2  -6 -10 84813.7 4263.59   3
   2  -6 -10 78951.7 2700.75  18
  -2   6  10 70778.1 2563.49  16
  -2   6  10 83649.9 4049.93  11
  -2   6  10 77400.3 2665.51  17
   2  -6 -10 78107.8 3321.07  10
  -2   6  10 83854.2 3925.75   1
   2  -6 -10 79956.7 2698.58  15
  -2   6  10 79859.0 3891.62   7
   2  -6  -9 12333.1 1450.85  20
  -2   6   9 13802.5 963.474  18
   2  -6  -9 12974.3 1253.43  10
  -2   6   9 13044.5 930.158  15
  -2   6   9 14085.2 965.920  16
   2  -6  -9 12128.4 1570.78   3
  -2   6   9 12321.2 1492.02  11
  -2   6   9 13972.9 939.856  17
  -2   6   9 13384.7 926.225  16
   2  -6  -9 13220.4 917.563  15
  -2   6   9 13765.7 1497.50   7
   2  -6  -9 13324.3 1367.92  12
  -2   6   9 13078.0 938.827  17
   2  -6  -8 115926. 4861.09   3
   2  -6  -8 118491. 4635.63  20
   2  -6  -8 112169. 4218.98  12
   2  -6  -8 114539. 4076.82  10
  -2   6   8 106453. 3127.55  17
  -2   6   8 109992. 3158.71  18
  -2   6   8 106988. 4487.08  11
  -2   6   8 109719. 3099.39  17
  -2   6   8 110712. 3159.33  16
  -2   6   8 107067. 3069.25  16
   2  -6  -8 115186. 3137.86  15
  -2   6   8 109305. 4394.85   7
  -2   6   8 108567. 3123.84  15
  -2   6   7 2831.35 395.704  18
   2  -6  -7 2373.56 558.117  10
  -2   6   7 2772.89 389.299  17
   2  -6  -7 1457.80 599.177   3
  -2   6   7 3314.42 425.172  16
   2  -6  -7 3511.08 694.051  12
  -2   6   7 3257.35 414.605  16
   2  -6  -7 3219.20 738.829  20
  -2   6   7 3055.75 400.936  17
   2  -6  -7 2872.47 680.525   7
  -2   6   7 4253.57 805.716   7
  -2   6   7 1722.43 602.546  11
   2  -6  -7 2251.91 350.701  15
  -2   6   7 3191.11 418.659  15
  -2   6   7 3484.97 434.061  18
   2  -6  -6 108265. 4271.63  20
  -2   6   6 99635.2 2743.32  18
  -2   6   6 105547. 4198.85  11
   2  -6  -6 109835. 3830.36  10
  -2   6   6 99237.3 2759.17  15
  -2   6   6 100926. 2731.61  17
   2  -6  -6 108218. 3916.29  12
   2  -6  -6 105813. 4153.96   8
  -2   6   6 102832. 2732.06  16
   2  -6  -6 106066. 3942.61   7
  -2   6   6 96569.9 2753.55  18
   2  -6  -6 102673. 4239.15   1
   2  -6  -6 104275. 2722.79  15
  -2   6   6 99631.4 3842.73   7
  -2   6   6 99746.1 2773.20  16
   2  -6  -6 99473.6 3139.49   4
   2  -6  -6 84850.1 2217.87   6
  -2   6   6 99251.5 2771.17  17
   2  -6  -6 106497. 4432.60   3
  -2   6   6 107947. 4289.08  13
   2  -6  -5 25114.5 2011.99   3
   2  -6  -5 25578.6 1745.88  12
  -2   6   5 24423.1 1134.27  18
  -2   6   5 24027.2 1101.41  18
   2  -6  -5 26402.7 1730.66  10
  -2   6   5 24029.5 1089.49  17
  -2   6   5 24171.4 1083.42  16
  -2   6   5 24125.3 1130.79  16
  -2   6   5 28977.1 2028.73   8
   2  -6  -5 27625.5 2019.58   1
   2  -6  -5 24307.0 1687.39   7
  -2   6   5 24924.5 1144.96  17
  -2   6   5 22923.7 1827.61  11
  -2   6   5 24846.2 1702.28   7
   2  -6  -5 24336.7 1218.14   4
  -2   6   5 23107.1 1100.89  15
  -2   6   5 22215.1 1106.36   2
   2  -6  -5 27420.7 1999.04  20
   2  -6  -5 23449.8 1054.85   6
  -2   6   5 26392.4 1991.36  13
  -2   6   4 11606.2 1344.23  13
  -2   6   4 10346.9 728.035  18
  -2   6   4 10997.3 750.799  17
   2  -6  -4 12441.6 1292.71  11
  -2   6   4 10660.7 720.554  18
   2  -6  -4 12328.6 1179.97  12
   2  -6  -4 11148.6 1236.53   9
   2  -6  -4 10500.1 1111.11  10
   2  -6  -4 10753.2 1229.05  20
   2  -6  -4 10496.5 1276.90   1
  -2   6   4 9953.75 710.608  15
  -2   6   4 10691.5 707.238  16
  -2   6   4 10546.8 1236.78   8
   2  -6  -4 14077.3 1217.81   7
  -2   6   4 12482.2 1136.04   7
   2  -6  -4 11337.1 691.153   4
  -2   6   4 11901.0 750.509  17
   2  -6  -4 11129.8 1348.69   3
   2  -6  -4 10150.0 800.886   2
  -2   6   4 10155.1 810.358   2
   2  -6  -4 12656.7 859.705   6
   2  -6  -3 121733. 4408.86  20
   2  -6  -3 101007. 2404.34   4
   2  -6  -3 121671. 4354.59  11
   2  -6  -3 120396. 4542.22   1
   2  -6  -3 90017.8 2427.34   4
  -2   6   3 111966. 3135.48  17
  -2   6   3 118612. 3071.30  15
   2  -6  -3 119687. 4108.04  10
   2  -6  -3 125199. 4348.97   9
  -2   6   3 122786. 3134.79  18
  -2   6   3 121589. 4485.58   8
  -2   6   3 122760. 3107.35  16
   2  -6  -3 119368. 3872.50   7
  -2   6   3 117769. 3157.72  18
   2  -6  -3 107430. 3095.68  16
   2  -6  -3 116467. 3454.94   2
   2  -6  -3 110345. 3323.29   6
  -2   6   3 116727. 3146.26  15
  -2   6   3 118755. 3518.96   2
  -2   6   3 118792. 3751.53   7
  -2   6   3 122573. 3125.09  17
   2  -6  -3 119419. 4067.06  12
   2  -6  -3 120957. 4678.40   3
  -2   6   3 128674. 4712.27  13
   2  -6  -2 13297.8 1342.49  20
   2  -6  -2 13755.4 1238.76  12
   2  -6  -2 13456.5 1259.54  10
  -2   6   2 12461.8 849.194  17
   2  -6  -2 15115.8 1348.90   9
  -2   6   2 13321.6 923.373  18
   2  -6  -2 11414.5 1362.75   1
   2  -6  -2 14057.5 1103.95   7
  -2   6   2 11755.8 820.308  16
   2  -6  -2 11781.7 1001.01   2
  -2   6   2 12640.4 858.995  18
   2  -6  -2 12343.0 894.650  16
  -2   6   2 13297.4 1394.12   8
  -2   6   2 11844.6 867.634  15
   2  -6  -2 15116.9 1484.11  19
  -2   6   2 12059.3 822.318  15
  -2   6   2 13623.4 1090.14   2
   2  -6  -2 14491.4 1496.71   3
   2  -6  -2 12525.3 1275.18  11
   2  -6  -2 12696.3 999.145   6
  -2   6   2 14048.0 1460.88  13
   2  -6  -1 145163. 4746.69   9
   2  -6  -1 153614. 5026.08  11
  -2   6   1 143494. 5119.53   8
  -2   6   1 141769. 4062.63  18
   2  -6  -1 147856. 4163.98  17
   2  -6  -1 147722. 5122.53   5
   2  -6  -1 151100. 4885.72  10
  -2   6   1 149305. 3963.30  16
   2  -6  -1 143270. 4380.86   2
   2  -6  -1 156629. 4869.79  12
  -2   6   1 144556. 3952.85  17
   2  -6  -1 146634. 4973.08  20
  -2   6   1 150993. 4894.98  12
  -2   6   1 144373. 4053.80  15
  -2   6   1 143834. 3959.74  18
   2  -6  -1 146549. 5189.20  19
  -2   6   1 148767. 3949.26  15
   2  -6  -1 146125. 4115.05  16
   2  -6  -1 162549. 5463.16   1
  -2   6   1 145598. 4464.88   2
   2  -6  -1 152316. 5202.80  14
  -2   6   1 151817. 5294.99  13
   2  -6   0 18451.8 1522.62  20
  -2   6   0 15869.1 1491.41  10
   2  -6   0 16862.0 1549.91  19
  -2   6   0 16629.8 1120.97  18
   2  -6   0 16345.2 1386.62  12
   2  -6   0 17586.0 1569.49   5
  -2   6   0 16882.2 1110.37  17
   2  -6   0 15804.4 1545.39   1
   2  -6   0 17693.5 1390.31   9
   2  -6   0 17083.4 1170.31  17
   2  -6   0 17626.9 1322.08   2
  -2   6   0 15596.6 1071.84  16
  -2   6   0 17486.3 1617.79   8
  -2   6   0 14739.5 1539.51  13
   2  -6   0 18071.6 1533.38  11
   2  -6   0 17283.5 1159.35  16
  -2   6   0 16415.3 1022.97   7
  -2   6   0 16190.9 1096.52  15
  -2   6   0 15741.7 1059.86  15
   2  -6   0 17888.3 1482.49  10
  -2   6   0 16925.8 1323.74   2
  -2   6   0 18013.1 1150.14  18
  -2   6   0 16697.4 1444.09  12
   2  -6   1 109057. 4332.08  19
   2  -6   1 118367. 4227.68  20
  -2   6  -1 102822. 4031.15  12
  -2   6  -1 110109. 3526.74  18
   2  -6   1 111426. 4155.61  11
  -2   6  -1 110620. 3531.50  17
   2  -6   1 114875. 3926.42   9
   2  -6   1 109841. 3586.23  17
  -2   6  -1 116073. 4513.08   8
   2  -6   1 109978. 3545.59  16
  -2   6  -1 108244. 3490.99  16
  -2   6  -1 115086. 3101.38   7
   2  -6   1 124653. 4492.80   5
  -2   6  -1 114787. 3532.21  15
   2  -6   1 109540. 3892.42   2
   2  -6   1 116729. 4141.91  12
  -2   6  -1 113343. 3988.53   2
  -2   6  -1 110922. 4281.38   5
  -2   6  -1 116061. 4519.41  13
  -2   6  -1 118063. 4405.37  10
  -2   6  -2 49392.4 2701.85  10
  -2   6  -2 42400.5 2056.49  18
   2  -6   2 40494.3 2036.75  18
   2  -6   2 43025.0 2348.23  12
   2  -6   2 43295.5 2086.42  17
   2  -6   2 44136.8 2318.42   2
  -2   6  -2 42820.2 2512.17   5
  -2   6  -2 45685.0 2709.42   8
  -2   6  -2 41227.9 2012.29  16
   2  -6   2 44136.4 2080.56  16
  -2   6  -2 43725.6 2079.63  17
  -2   6  -2 42403.7 1501.86   7
  -2   6  -2 44971.8 2078.94  15
  -2   6  -2 42353.7 2421.60  12
  -2   6  -2 45690.0 2405.97   2
   2  -6   2 44002.3 2375.44  20
   2  -6   2 45274.9 2581.77  19
  -2   6  -2 38503.3 2469.32  13
   2  -6   2 44604.3 2422.31  11
   2  -6   3 18852.9 1541.87  12
  -2   6  -3 21738.4 1836.95  10
  -2   6  -3 23428.8 1789.29  12
  -2   6  -3 18904.8 1392.42  18
   2  -6   3 22344.3 1680.46  11
  -2   6  -3 18748.7 1384.96  17
   2  -6   3 20082.1 1443.82  17
   2  -6   3 17930.4 1509.09   2
  -2   6  -3 20962.1 1441.99  16
  -2   6  -3 23936.3 1946.13   8
   2  -6   3 18571.0 1400.66  18
   2  -6   3 21274.7 1616.05  20
  -2   6  -3 19242.3 1649.81   5
  -2   6  -3 19215.2 1376.48  15
   2  -6   3 20008.8 1698.40  19
   2  -6   3 19842.9 1422.07  16
  -2   6  -3 22154.5 1469.91  15
  -2   6  -3 19648.8 862.702   7
  -2   6  -3 19015.3 1563.25   2
  -2   6  -3 20914.3 1831.67  13
   2  -6   4 105984. 3827.33  17
  -2   6  -4 104150. 3821.76  17
  -2   6  -4 109280. 3879.76  18
  -2   6  -4 109118. 4233.67  12
   2  -6   4 109543. 4142.36   2
  -2   6  -4 105091. 3511.51   9
  -2   6  -4 118304. 4651.48   8
   2  -6   4 105463. 3833.64  18
   2  -6   4 107751. 3817.22  16
   2  -6   4 112696. 4015.23  20
  -2   6  -4 106255. 4245.45   5
  -2   6  -4 96419.6 2432.68   7
  -2   6  -4 104367. 3737.60  15
  -2   6  -4 107511. 3833.83  16
  -2   6  -4 108223. 3828.19  15
  -2   6  -4 108900. 4193.18   2
  -2   6  -4 115689. 4570.97  13
  -2   6  -5 564.731 114.066   7
  -2   6  -5-1.81487 437.778  12
  -2   6  -5 1901.46 635.793   5
   2  -6   5 781.377 429.970   2
  -2   6  -5 515.094 390.235  18
   2  -6   5 474.835 357.486  18
  -2   6  -5 1066.11 452.975  17
   2  -6   5 1349.93 474.932  17
  -2   6  -5 1017.68 334.473   9
  -2   6  -5 244.922 340.386  16
   2  -6   5 728.608 407.287  16
  -2   6  -5 468.214 105.294   7
   2  -6   5 546.960 336.040  20
  -2   6  -5 1159.55 471.316  15
  -2   6  -5 664.213 184.840   4
  -2   6  -5 1190.88 499.655  15
  -2   6  -6 99328.1 4087.70  12
  -2   6  -6 93386.2 3768.53  18
  -2   6  -6 96544.7 3196.28   9
  -2   6  -6 98921.0 4076.03   5
  -2   6  -6 102625. 3903.18  17
   2  -6   6 89793.7 3871.38   2
   2  -6   6 95565.5 3577.72  20
  -2   6  -6 95634.9 3775.20  16
   2  -6   6 99976.9 3836.50  16
  -2   6  -6 89280.8 2522.02   4
  -2   6  -6 96917.6 3726.32  15
  -2   6  -6 98175.6 3807.52  15
   2  -6   6 93295.6 3767.30  18
   2  -6   6 101285. 3880.96  17
  -2   6  -7 3682.23 805.725  12
  -2   6  -7 3375.91 736.772  17
  -2   6  -7 3010.95 535.670   9
   2  -6   7 2709.08 664.141  17
   2  -6   7 3249.11 654.575  20
  -2   6  -7 2962.71 666.510  16
   2  -6   7 3884.72 773.375  16
  -2   6  -7 2017.50 207.588   7
  -2   6  -7 4442.85 836.463  18
  -2   6  -7 2043.15 201.811   7
  -2   6  -7 2176.12 401.353   4
  -2   6  -7 2887.93 700.621  15
   2  -6   7 3302.61 828.345   2
  -2   6  -7 3727.40 838.030   5
   2  -6   7 2139.01 654.222  18
  -2   6  -8 95010.4 3108.08   9
   2  -6   8 91126.3 3420.54  20
  -2   6  -8 69514.9 1869.34   7
  -2   6  -8 91235.9 3975.24  18
  -2   6  -8 87786.3 4028.19  12
  -2   6  -8 91986.4 4045.66   5
   2  -6   8 89290.0 4011.77   2
  -2   6  -8 85003.7 3832.64  16
  -2   6  -8 86392.7 3872.15  17
  -2   6  -8 89840.3 3899.82  15
  -2   6  -9 31595.3 2350.98   5
   2  -6   9 39831.5 2672.14   2
  -2   6  -9 34111.1 2511.21  12
  -2   6  -9 35952.5 2504.90  17
  -2   6  -9 33763.2 2437.89  16
  -2   6  -9 31730.1 1721.38   4
   2  -6   9 33476.9 2002.97  20
  -2   6  -9 27770.7 1088.52   7
  -2   6  -9 32100.4 2365.05  15
  -2   6  -9 36495.7 1846.28   9
  -2   6  -9 34603.1 2470.98  18
   2  -6  10 19187.7 1497.96  20
  -2   6 -10 17571.7 1355.34   4
  -2   6 -10 20020.1 1955.27  17
  -2   6 -10 18259.3 1837.86   5
  -2   6 -10 17231.7 1278.18   9
  -2   6 -10 19981.2 1976.04  12
  -2   6 -10 19171.2 1915.42  16
   2  -6  10 17777.9 1873.32   2
  -2   6 -10 20582.0 1991.40  18
  -2   6 -10 15293.2 1697.71  15
   2  -6  11 49683.4 2485.04  20
  -2   6 -11 45807.3 3116.77  18
  -2   6 -11 50888.1 3294.05  12
  -2   6 -11 49931.1 3246.44  16
  -2   6 -11 48780.5 2473.54   4
   2  -6  11 49214.8 3200.68   2
  -2   6 -11 53645.7 2348.80   9
  -2   6 -11 51587.2 3264.37  15
  -2   6 -11 53196.9 3213.13   5
  -2   6 -11 54406.7 3376.52  17
  -2   6 -12 13743.1 1679.82   5
  -2   6 -12 9315.41 1483.78  17
  -2   6 -12 12347.0 1695.46  18
  -2   6 -12 12270.3 1664.16  12
  -2   6 -12 13760.1 1334.96   4
  -2   6 -12 10477.6 1566.22  16
   2  -6  12 12438.7 1626.44   2
   2  -6  12 11652.0 1171.72  20
  -2   6 -12 10166.9 1531.30  15
   2  -6  13 56740.4 2634.70  20
  -2   6 -13 55663.8 3456.39   5
  -2   6 -13 54253.1 2898.24   4
  -2   6 -13 54724.9 3666.86  17
   2  -6  13 54272.5 3564.00   2
  -2   6 -13 56734.6 3720.29  16
  -2   6 -13 63010.7 3863.24  12
  -2   6 -13 51557.6 3560.58  15
  -2   6 -13 55508.1 3693.98  18
  -2   6 -14 29700.6 2770.93  16
  -2   6 -14 28202.8 2739.15  17
  -2   6 -14 35228.7 2779.11   5
  -2   6 -14 30572.1 2229.43   4
  -2   6 -14 32305.7 2897.67  18
  -2   6 -14 30908.9 2813.25  15
  -2   6 -15 22812.1 2291.50   5
  -2   6 -15 18830.1 1860.08   4
  -2   6 -16 20875.1 2020.83   4
  -2   5  17 2590.48 851.218   1
  -2   5  16 41021.4 2986.53   1
  -2   5  15 10497.0 1577.33  11
   2  -5 -15 11081.4 1663.66   3
  -2   5  15 11591.9 1666.95   7
  -2   5  15 10550.4 1519.50   1
   2  -5 -14 68350.7 4060.42   3
  -2   5  14 66758.9 3694.52   1
  -2   5  14 69185.6 3981.24   7
  -2   5  14 70524.0 4012.76  11
  -2   5  13 37811.4 2799.32  11
   2  -5 -13 38912.5 2134.09  18
   2  -5 -13 42350.8 3018.90   3
  -2   5  13 32880.9 2471.24   1
  -2   5  13 39680.3 2083.49  16
  -2   5  13 37355.1 2783.68   7
   2  -5 -13 37876.9 2088.78  15
  -2   5  12 35293.2 2400.24   1
   2  -5 -12 33478.2 1767.05  18
   2  -5 -12 39935.2 2800.64   3
  -2   5  12 33572.6 2471.59  11
  -2   5  12 34857.2 2540.32   7
  -2   5  12 36783.7 1792.96  16
   2  -5 -12 32419.4 1726.61  15
   2  -5 -11 44565.3 2475.18  12
   2  -5 -11 48262.9 3068.08   3
  -2   5  11 45865.2 2029.34  16
  -2   5  11 46124.1 2776.72   1
  -2   5  11 49627.4 3004.05  11
  -2   5  11 44704.8 2841.30   7
   2  -5 -11 45183.1 2418.88  19
   2  -5 -11 45604.6 2069.82  18
   2  -5 -11 45640.3 2062.99  15
   2  -5 -10 226.720 311.585  12
   2  -5 -10 85.9451 323.442  19
  -2   5  10 69.2294 228.474  18
   2  -5 -10-238.650 393.607  10
   2  -5 -10 267.313 365.269  20
  -2   5  10 121.537 224.291  17
  -2   5  10 172.661 210.538  16
   2  -5 -10 150.986 489.460   3
  -2   5  10 806.229 294.193  16
  -2   5  10 486.303 402.975   7
   2  -5 -10-204.760 242.415  18
   2  -5 -10 709.165 303.292  15
  -2   5  10 556.946 292.761  15
  -2   5  10 308.128 470.677  11
  -2   5  10-241.422 349.180   1
   2  -5  -9 176748. 5585.93  19
  -2   5   9 190710. 4688.20  17
   2  -5  -9 183871. 5948.29  20
  -2   5   9 189354. 4721.42  18
   2  -5  -9 175850. 5524.74  12
   2  -5  -9 192331. 6131.20   8
   2  -5  -9 185010. 5612.24  10
  -2   5   9 190549. 4719.60  16
  -2   5   9 185441. 4636.21  16
  -2   5   9 187882. 6079.81   7
   2  -5  -9 187770. 4681.69  15
   2  -5  -9 190857. 6361.09   3
  -2   5   9 188187. 4668.94  15
  -2   5   9 188721. 4719.65  17
   2  -5  -9 176755. 4663.83  18
  -2   5   9 175279. 5945.06   1
  -2   5   9 197080. 6298.32  11
   2  -5  -9 184194. 5979.71  13
  -2   5   8 19548.3 1029.41  18
   2  -5  -8 17233.4 1346.47  12
   2  -5  -8 17426.9 1555.77  20
  -2   5   8 19213.5 1023.29  17
  -2   5   8 17366.2 958.949  17
   2  -5  -8 18779.7 994.915  15
  -2   5   8 18282.3 972.658  16
   2  -5  -8 17793.9 1604.02   8
  -2   5   8 18637.3 1006.20  16
   2  -5  -8 17727.5 1539.02   7
  -2   5   8 18600.7 1588.32   7
   2  -5  -8 21065.8 1806.63   3
   2  -5  -8 18200.0 1604.18   5
   2  -5  -8 18690.2 1509.63  19
  -2   5   8 18750.9 994.619  15
  -2   5   8 20373.8 1721.56  11
  -2   5   8 18480.1 1619.09   1
   2  -5  -8 18239.9 1588.47  13
   2  -5  -8 17809.5 977.210  18
   2  -5  -8 18775.3 1448.14  10
   2  -5  -7 189260. 5821.98  20
   2  -5  -7 180950. 5296.00  12
   2  -5  -7 189707. 6045.44   3
   2  -5  -7 183110. 5621.91  19
  -2   5   7 183613. 4289.66  18
  -2   5   7 180335. 5604.13   7
  -2   5   7 181653. 5845.19  11
  -2   5   7 184219. 4231.38  16
   2  -5  -7 192235. 5918.02   5
  -2   5   7 178726. 4223.03  17
  -2   5   7 185889. 5846.09   1
   2  -5  -7 199883. 5966.18   8
  -2   5   7 187208. 4302.62  16
   2  -5  -7 184520. 5648.23   7
  -2   5   7 190393. 4319.43  17
   2  -5  -7 183978. 4232.50  15
   2  -5  -7 169026. 3876.49   6
  -2   5   7 186365. 4280.31  15
   2  -5  -7 188764. 5475.70  10
   2  -5  -7 197509. 5956.62  13
   2  -5  -7 185168. 5960.49  14
   2  -5  -6 49520.7 2668.63   3
   2  -5  -6 49832.9 2285.43  12
   2  -5  -6 47572.7 1482.31  15
  -2   5   6 45239.9 1499.81  18
   2  -5  -6 50883.9 2661.53   9
   2  -5  -6 51189.1 2644.43   5
   2  -5  -6 49114.1 2396.76   7
   2  -5  -6 50665.4 2677.24   1
   2  -5  -6 48006.1 2540.64   8
  -2   5   6 47203.8 1487.82  16
   2  -5  -6 45842.4 2286.74  10
   2  -5  -6 47935.8 2516.98  20
  -2   5   6 51285.6 2440.45   7
  -2   5   6 47873.6 1507.08  18
  -2   5   6 47718.0 1523.63  16
  -2   5   6 49593.6 2600.17  11
  -2   5   6 46041.5 1508.29  17
   2  -5  -6 46070.2 1491.90   6
   2  -5  -6 49563.5 2513.07  19
   2  -5  -6 50045.0 2671.21  14
  -2   5   6 49107.2 1516.07  17
   2  -5  -6 50317.9 2612.03  13
  -2   5   6 45451.6 1488.25  15
  -2   5   6 47874.1 2564.69  13
   2  -5  -5 90690.1 3689.45   3
  -2   5   5 84460.5 2146.61  16
   2  -5  -5 90043.6 3556.66  20
   2  -5  -5 88922.1 3503.03  19
   2  -5  -5 87582.2 3555.03   5
  -2   5   5 80169.1 2156.78  16
  -2   5   5 77698.2 2152.23  18
   2  -5  -5 91057.9 3314.88  10
  -2   5   5 81842.4 2177.45  17
  -2   5   5 82582.7 2140.90  17
   2  -5  -5 94470.7 3644.09   8
  -2   5   5 84145.1 2153.61  18
   2  -5  -5 87654.1 3238.51   7
  -2   5   5 88777.5 3559.54  11
   2  -5  -5 86442.8 2135.40  15
  -2   5   5 85955.3 3192.34   7
   2  -5  -5 87892.6 3152.74  12
   2  -5  -5 88742.0 3561.55   9
   2  -5  -5 87251.7 3610.75   1
  -2   5   5 81328.1 2158.26  15
   2  -5  -5 90572.2 2484.48   6
   2  -5  -5 88601.0 3634.13  14
   2  -5  -5 94172.9 3633.95  13
  -2   5   5 90356.3 3627.63  13
  -2   5   4 88648.3 2232.52  16
   2  -5  -4 96353.2 3673.51   5
   2  -5  -4 99348.7 3672.94  20
   2  -5  -4 91935.8 3583.26  19
  -2   5   4 91835.1 2264.17  18
   2  -5  -4 96517.1 3439.44  10
  -2   5   4 94659.6 3667.31  11
   2  -5  -4 93097.2 3577.61   9
   2  -5  -4 95668.4 3703.23  11
  -2   5   4 85264.0 2264.70  16
  -2   5   4 94406.2 3672.62   8
   2  -5  -4 94746.4 3245.18   7
   2  -5  -4 91805.0 2582.89   2
   2  -5  -4 98581.5 3300.39  12
   2  -5  -4 100194. 3702.64   8
  -2   5   4 85432.3 2254.33  15
  -2   5   4 89017.5 2569.43   2
  -2   5   4 84653.4 2259.71  17
  -2   5   4 91295.6 2259.80  17
  -2   5   4 84561.9 2253.89  18
   2  -5  -4 92449.7 2721.07   6
   2  -5  -4 88153.9 3620.81  14
   2  -5  -4 91232.8 3677.71   1
   2  -5  -4 96739.7 3804.72   3
  -2   5   4 98238.6 3773.92  13
  -2   5   3 3426.72 734.630  13
   2  -5  -3 4131.21 721.773   5
   2  -5  -3 3276.74 655.075  19
  -2   5   3 3669.06 358.705  18
   2  -5  -3 4015.50 693.235  11
  -2   5   3 3669.60 360.521  17
  -2   5   3 3703.23 342.874  17
  -2   5   3 3473.15 676.749   8
   2  -5  -3 3730.94 680.396   9
   2  -5  -3 3865.52 313.349   4
   2  -5  -3 4555.38 633.981  12
  -2   5   3 3893.38 349.225  16
   2  -5  -3 3740.89 738.034   3
   2  -5  -3 3584.36 351.386  16
   2  -5  -3 3502.20 499.360   6
   2  -5  -3 3963.81 728.727   1
  -2   5   3 3472.90 333.269  18
   2  -5  -3 4250.53 732.504  20
   2  -5  -3 3942.64 576.169   7
   2  -5  -3 3193.23 300.423   4
  -2   5   3 4021.65 352.096  15
   2  -5  -3 3877.66 495.925   2
  -2   5   3 3012.71 325.152  15
  -2   5   3 3359.53 457.591   2
   2  -5  -3 3742.06 634.365  10
   2  -5  -3 3892.55 719.839  14
   2  -5  -2 85266.5 3068.63  12
   2  -5  -2 82780.1 3282.22  20
   2  -5  -2 84252.0 3262.19   9
  -2   5   2 84400.4 2790.26   2
  -2   5   2 84660.1 2289.25  16
  -2   5   2 86196.7 2312.37  18
   2  -5  -2 87262.3 3253.88  10
   2  -5  -2 82835.3 2722.60   2
  -2   5   2 89523.2 3536.17   8
   2  -5  -2 94140.3 3531.11  11
   2  -5  -2 85966.4 2817.52   7
   2  -5  -2 83189.6 3499.89   1
   2  -5  -2 80370.4 2347.71  16
   2  -5  -2 92893.9 3543.11   5
  -2   5   2 87619.0 2771.67   7
  -2   5   2 83580.0 2363.65  15
  -2   5   2 85674.6 2308.61  17
  -2   5   2 85713.7 2283.23  15
  -2   5   2 82795.4 2362.02  18
   2  -5  -2 83727.8 3494.15   3
   2  -5  -2 87340.7 3502.75  14
   2  -5  -2 87436.5 3470.08  19
   2  -5  -2 81392.0 2757.83   6
  -2   5   2 86319.6 3522.58  13
  -2   5   1 35960.8 1946.80  12
   2  -5  -1 43442.1 2268.28  11
   2  -5  -1 44555.6 2170.06   9
   2  -5  -1 39607.3 1814.24   2
  -2   5   1 42372.8 1528.14  18
   2  -5  -1 42540.7 2277.69  19
  -2   5   1 41797.0 1506.55  15
   2  -5  -1 41462.8 2155.67  10
  -2   5   1 42517.7 1532.21  17
   2  -5  -1 42690.8 2048.09  12
   2  -5  -1 41612.2 1618.28  17
  -2   5   1 40781.7 2286.43   8
  -2   5   1 40939.5 1497.29  16
   2  -5  -1 38590.5 1664.83   7
   2  -5  -1 41011.7 1588.26  16
  -2   5   1 41529.6 1646.13   7
   2  -5  -1 42942.8 2219.56  20
  -2   5   1 42087.8 1573.00  15
   2  -5  -1 43537.3 2302.59   5
  -2   5   1 41110.1 1910.54   2
   2  -5  -1 39488.2 2214.51  14
  -2   5   1 42558.6 1584.78  18
  -2   5   1 45874.6 2439.46  13
   2  -5  -1 45141.2 2443.98   1
  -2   5   0 64650.4 2137.30  16
   2  -5   0 65904.4 2643.91  12
   2  -5   0 66286.3 2922.81  19
   2  -5   0 62985.7 2848.02   5
  -2   5   0 65512.0 2699.82  12
  -2   5   0 63375.2 2134.94  18
   2  -5   0 69401.5 2930.25  11
   2  -5   0 63238.2 2477.33   2
  -2   5   0 60053.5 2100.67  17
  -2   5   0 65963.1 2900.52   5
   2  -5   0 64992.4 2671.87   9
   2  -5   0 65042.3 2829.22  10
  -2   5   0 66741.7 3007.48   8
   2  -5   0 65452.9 3048.88   1
   2  -5   0 62080.9 2148.92  16
  -2   5   0 65322.9 2027.28   7
  -2   5   0 64692.8 2145.59  15
   2  -5   0 67665.2 2819.16  20
  -2   5   0 63134.5 2108.14  15
   2  -5   0 62898.1 2185.24  17
  -2   5   0 66033.2 2576.05   2
  -2   5   0 66657.1 2893.58  10
  -2   5   0 67309.9 3038.93  13
   2  -5   1 125070. 3981.83  12
  -2   5  -1 120194. 4031.70  12
  -2   5  -1 123101. 3487.77  18
   2  -5   1 121577. 3542.34  18
   2  -5   1 124945. 4280.95   5
   2  -5   1 118577. 3501.85  17
  -2   5  -1 119962. 4217.02   5
   2  -5   1 126311. 3989.99   9
  -2   5  -1 120164. 3455.93  16
   2  -5   1 116139. 3460.24  16
  -2   5  -1 124041. 4390.21   8
   2  -5   1 120866. 4180.35  11
  -2   5  -1 119295. 3804.04   9
  -2   5  -1 124789. 2982.38   7
  -2   5  -1 121318. 4261.80  10
  -2   5  -1 126195. 3497.30  15
  -2   5  -1 125298. 3477.14  15
   2  -5   1 119953. 3855.50   2
  -2   5  -1 120130. 3924.05   2
   2  -5   1 127299. 4231.79  10
   2  -5   1 122825. 4259.29  19
  -2   5  -1 123830. 4382.74  13
   2  -5   1 124668. 4087.68  20
  -2   5  -1 115087. 3428.78  17
  -2   5  -2 28517.4 1518.06  18
  -2   5  -2 30488.6 1540.66  15
   2  -5   2 32898.2 1827.04  12
  -2   5  -2 35291.4 2149.38   8
  -2   5  -2 31232.4 1535.97  15
  -2   5  -2 31069.5 1013.14   7
  -2   5  -2 30070.7 1914.10   5
   2  -5   2 33890.9 1992.31  10
  -2   5  -2 32910.3 1615.05  17
   2  -5   2 30035.2 1572.62  18
  -2   5  -2 32103.5 1688.20   9
  -2   5  -2 30624.8 1556.49  16
   2  -5   2 29599.2 1554.59  17
   2  -5   2 31149.8 1564.06  16
   2  -5   2 31181.5 1779.24   2
   2  -5   2 31180.1 1811.52  20
  -2   5  -2 30001.7 1831.96  12
   2  -5   2 31656.3 1939.77   5
   2  -5   2 30713.1 1926.58  19
  -2   5  -2 30691.7 1818.27   2
  -2   5  -2 34079.7 2101.23  13
  -2   5  -2 34725.9 2088.40  10
   2  -5   3 135928. 4230.18  12
  -2   5  -3 129601. 4272.55  12
  -2   5  -3 131323. 3899.13  16
   2  -5   3 130127. 3927.72  18
   2  -5   3 136792. 4216.91  20
   2  -5   3 135058. 4259.01   2
  -2   5  -3 149304. 4778.55  10
   2  -5   3 127047. 3854.06  16
  -2   5  -3 130815. 3914.88  17
   2  -5   3 133776. 3949.06  17
  -2   5  -3 139000. 4708.57   8
  -2   5  -3 130088. 3870.18   9
  -2   5  -3 128463. 4390.76   5
   2  -5   3 139262. 4507.80   5
  -2   5  -3 129463. 3865.59  15
  -2   5  -3 130416. 4288.30   2
  -2   5  -3 128947. 3893.24  18
   2  -5   3 137340. 4434.52  19
  -2   5  -3 138679. 4642.54  13
   2  -5   4 12298.0 1152.78  12
   2  -5   4 11088.3 1125.75   2
  -2   5  -4 10156.0 1109.38  12
   2  -5   4 11383.2 1064.85  18
  -2   5  -4 12488.8 1293.68  10
  -2   5  -4 10856.4 1024.40  17
   2  -5   4 12160.2 1078.53  17
  -2   5  -4 10590.3 946.573   9
   2  -5   4 11128.7 1067.50  20
  -2   5  -4 10797.0 1017.23  16
   2  -5   4 11751.4 1049.65  16
  -2   5  -4 9865.15 530.951   4
   2  -5   4 11271.3 1159.47  19
   2  -5   4 13456.5 1266.06   5
  -2   5  -4 10458.2 1005.84  15
  -2   5  -4 9960.10 992.905  18
  -2   5  -4 10853.7 1133.10   2
  -2   5  -4 12197.1 1280.53  13
  -2   5  -4 10875.7 1172.97   5
   2  -5   5 132217. 4405.13  12
  -2   5  -5 126414. 4448.27  12
  -2   5  -5 128878. 4264.61  18
   2  -5   5 127338. 4257.32  18
  -2   5  -5 127880. 4531.06   5
  -2   5  -5 126712. 3874.92   9
  -2   5  -5 127638. 4227.60  16
  -2   5  -5 119812. 3120.84   4
   2  -5   5 133317. 4280.44  16
   2  -5   5 124661. 4412.84   2
  -2   5  -5 124678. 4223.62  17
  -2   5  -5 133197. 4777.65  10
   2  -5   5 128587. 4144.74  20
   2  -5   5 124384. 4322.00  19
  -2   5  -5 124889. 4178.09  15
[truncated: 681,274 more chars]
