# Supplementary material for: fac-Aceto­nitrile­tricarbon­yl(di­methyl­carbamodi­thio­ato-κ2 S,S′)rhenium(I): crystal structure and Hirshfeld surface analysis
Source: Acta Crystallogr E Crystallogr Commun. 2017 Jan 20;73(Pt 2):213–8. doi: 10.1107/S2056989017000755 (PMC5290568; doi:10.1107/S2056989017000755)
Supplement: Supplementary file 2 [file e-73-00213-Isup2.hkl]

data_I                                                                          
_shelx_title ' re'                                                              
_shelx_refln_list_code          4                                               
_shelx_F_calc_maximum      220.73                                               
_exptl_crystal_F_000       404.00                                               
_reflns_d_resolution_high  0.7167                                               
                                                                                
loop_                                                                           
 _space_group_symop_operation_xyz                                               
 'x, y, z'                                                                      
 '-x, -y, -z'                                                                   
                                                                                
_cell_length_a     5.7442                                                       
_cell_length_b     7.5022                                                       
_cell_length_c    14.6644                                                       
_cell_angle_alpha  91.496                                                       
_cell_angle_beta   95.517                                                       
_cell_angle_gamma 102.371                                                       
                                                                                
_shelx_F_squared_multiplier     1.000                                           
                                                                                
loop_                                                                           
 _refln_index_h                                                                 
 _refln_index_k                                                                 
 _refln_index_l                                                                 
 _refln_F_squared_calc                                                          
 _refln_F_squared_meas                                                          
 _refln_F_squared_sigma                                                         
 _refln_observed_status                                                         
   1   0   0      24707.89      25146.07       125.92 o                         
   2   0   0       3815.09       3765.95        28.65 o                         
   3   0   0       6567.95       6577.86        49.85 o                         
   4   0   0       4226.70       4323.33        42.32 o                         
   5   0   0        787.96        788.51        16.84 o                         
   6   0   0         19.88         31.15         6.91 o                         
   7   0   0         35.77         32.30        10.85 o                         
  -7   1   0       3098.42       3079.94        56.26 o                         
  -6   1   0       3825.68       3869.69        51.69 o                         
  -5   1   0       6784.86       7026.88        58.24 o                         
  -4   1   0       4224.01       4220.40        36.32 o                         
  -3   1   0       1712.20       1665.28        19.79 o                         
  -2   1   0         77.12         87.08         3.30 o                         
  -1   1   0       1372.58       1382.88         9.45 o                         
   0   1   0       5537.44       5641.83        40.98 o                         
   1   1   0       4452.98       4750.50        41.24 o                         
   2   1   0       6173.35       6308.44        48.01 o                         
   3   1   0       4826.14       4968.77        43.29 o                         
   4   1   0       7745.84       8066.57        96.12 o                         
   5   1   0       4194.85       4220.02        53.45 o                         
   6   1   0       3090.42       3152.88        58.38 o                         
   7   1   0       2064.24       1957.54        55.56 o                         
  -7   2   0        426.64        410.68        19.07 o                         
  -6   2   0       3736.30       3782.36        47.40 o                         
  -5   2   0      10534.83      10709.96        66.19 o                         
  -4   2   0      12747.73      13090.33        75.34 o                         
  -3   2   0       8647.89       8469.07        50.85 o                         
  -2   2   0      13481.33      13136.28        58.03 o                         
  -1   2   0      21018.60      20934.36        95.69 o                         
   0   2   0       9987.76      10180.13        52.07 o                         
   1   2   0       4866.99       5201.90        43.01 o                         
   2   2   0       1989.32       1983.44        25.20 o                         
   3   2   0       1451.89       1510.67        21.79 o                         
   4   2   0        188.55        202.89         9.45 o                         
   5   2   0        221.90        266.16        13.33 o                         
   6   2   0        131.35        116.66        13.87 o                         
   7   2   0         44.86         13.87        30.63 o                         
  -7   3   0       1691.11       1710.19        55.65 o                         
  -6   3   0        874.39        850.10        19.37 o                         
  -5   3   0          9.36          9.99         3.61 o                         
  -4   3   0        163.24        167.80         6.89 o                         
  -3   3   0        135.24        133.94         4.17 o                         
  -2   3   0       1861.33       1714.87        14.30 o                         
  -1   3   0       5400.18       5253.22        31.78 o                         
   0   3   0      12791.96      13052.38        68.64 o                         
   1   3   0       3212.73       3391.43        29.27 o                         
   2   3   0       3060.21       3181.32        44.77 o                         
   3   3   0       7926.93       8183.88       102.78 o                         
   4   3   0       8416.16       8516.90        80.64 o                         
   5   3   0       4820.34       4747.01        71.72 o                         
   6   3   0       1980.83       1879.50        54.77 o                         
  -7   4   0       4038.61       4245.42       114.19 o                         
  -6   4   0       5006.43       4963.79        70.02 o                         
  -5   4   0       4704.77       4675.88        43.47 o                         
  -4   4   0       3009.43       3050.50        24.99 o                         
  -3   4   0       8311.79       8180.48        47.14 o                         
  -2   4   0       5052.57       4791.55        31.09 o                         
  -1   4   0       1131.53       1056.66        13.61 o                         
   0   4   0       2308.54       2403.71        22.97 o                         
   1   4   0       1448.39       1511.04        28.29 o                         
   2   4   0         51.62         57.71         5.66 o                         
   3   4   0         95.22        104.93        10.16 o                         
   4   4   0       1278.23       1286.95        44.73 o                         
   5   4   0       1486.50       1464.79        46.71 o                         
   6   4   0        859.01        750.41        92.73 o                         
  -7   5   0         99.78         61.94        25.68 o                         
  -6   5   0        468.29        468.15        26.55 o                         
  -5   5   0       1232.58       1164.66        19.05 o                         
  -4   5   0        239.46        243.25         6.79 o                         
  -3   5   0       1051.11       1039.89        14.06 o                         
  -2   5   0       3430.82       3272.69        26.37 o                         
  -1   5   0       9944.78       9960.00        59.26 o                         
   0   5   0       7775.47       7964.83        52.12 o                         
   1   5   0       7167.77       7428.08        58.22 o                         
   2   5   0       7068.94       7316.55        66.20 o                         
   3   5   0       7144.29       7254.69        92.88 o                         
   4   5   0       3186.16       3234.50        66.51 o                         
   5   5   0       1814.77       1738.98        50.60 o                         
  -7   6   0       2549.79       2603.44       123.39 o                         
  -6   6   0       1744.65       1844.17        63.90 o                         
  -5   6   0       1258.11       1311.19        40.73 o                         
  -4   6   0       2785.97       2487.80        65.52 o                         
  -3   6   0       2483.38       2426.01        29.39 o                         
  -2   6   0        849.34        852.01        13.60 o                         
  -1   6   0         39.29         43.30         4.39 o                         
   0   6   0          1.10         14.62         4.00 o                         
   1   6   0         23.90         32.11         4.78 o                         
   2   6   0        837.47        850.84        22.07 o                         
   3   6   0       4671.07       4667.00        80.41 o                         
   4   6   0       3119.59       3023.50        64.28 o                         
   5   6   0       2441.10       2219.78       105.59 o                         
  -6   7   0        401.95        472.09        69.59 o                         
  -5   7   0       1128.52       1119.66        37.15 o                         
  -4   7   0       1698.70       1479.56        72.32 o                         
  -3   7   0       4540.96       4430.59        45.26 o                         
  -2   7   0       7400.99       7401.54        64.83 o                         
  -1   7   0       5359.69       5413.03        43.58 o                         
   0   7   0       6798.89       6852.70        59.57 o                         
   1   7   0       7136.62       7198.15        75.68 o                         
   2   7   0       2509.05       2567.96        50.10 o                         
   3   7   0        504.90        505.11        25.51 o                         
   4   7   0         37.65         35.15        32.10 o                         
  -5   8   0        623.70        601.46        30.95 o                         
  -4   8   0       1276.77       1287.11        46.43 o                         
  -3   8   0         55.81         51.68         6.94 o                         
  -2   8   0        999.64        985.33        23.80 o                         
  -1   8   0       2534.51       2488.83        35.45 o                         
   0   8   0        844.92        843.10        27.38 o                         
   1   8   0       1777.22       1776.34        44.06 o                         
   2   8   0       3721.18       3673.53        86.35 o                         
   3   8   0       2130.01       2132.06       139.82 o                         
  -4   9   0       3810.14       3852.53       139.30 o                         
  -3   9   0       3536.48       3637.03        92.50 o                         
  -2   9   0       2117.20       2234.02        69.39 o                         
  -1   9   0        879.32        868.79        29.47 o                         
   0   9   0       1102.92       1098.70        39.50 o                         
   1   9   0        406.42        379.92        27.46 o                         
   2   9   0         23.85         11.65        59.88 o                         
  -1  10   0        514.23        524.59        79.46 o                         
   0  10   0       1694.29       1743.14        95.88 o                         
   0 -10   1       1678.37       1571.70        58.80 o                         
   1 -10   1       2965.79       3019.74       192.10 o                         
  -2  -9   1       1979.23       1918.94       140.77 o                         
  -1  -9   1       2513.88       2470.19        62.25 o                         
   0  -9   1        421.48        392.38        29.11 o                         
   1  -9   1         73.40         85.55        10.04 o                         
   2  -9   1        113.44        120.60        12.14 o                         
   3  -9   1        105.99        113.53        17.25 o                         
   4  -9   1         44.33         20.52        22.74 o                         
   5  -9   1        498.96        450.78        71.69 o                         
  -3  -8   1        958.71        858.41        94.63 o                         
  -2  -8   1       1826.03       1880.69        52.82 o                         
  -1  -8   1       3101.95       3129.78        64.26 o                         
   0  -8   1       2167.66       2086.96        46.50 o                         
   1  -8   1       2846.49       2856.45        36.23 o                         
   2  -8   1       3182.96       3141.36        42.85 o                         
   3  -8   1       2889.96       2734.45        63.00 o                         
   4  -8   1       1783.41       1858.47        52.72 o                         
   5  -8   1       1160.23       1156.70        46.09 o                         
   6  -8   1        404.42        449.58        72.85 o                         
  -4  -7   1        728.74        675.09        78.50 o                         
  -3  -7   1       2106.02       1993.32        51.23 o                         
  -2  -7   1       1917.80       1879.81        46.45 o                         
  -1  -7   1         46.28         51.95         6.97 o                         
   0  -7   1          8.49         16.01         4.68 o                         
   1  -7   1         27.32         34.71         5.05 o                         
   2  -7   1         33.19         48.49         6.17 o                         
   3  -7   1        580.48        557.58        15.33 o                         
   4  -7   1       2320.80       2249.34        34.30 o                         
   5  -7   1       1887.03       1881.16        64.43 o                         
   6  -7   1       1204.32       1231.18        68.42 o                         
  -5  -6   1       1076.55        972.06       101.31 o                         
  -4  -6   1       1329.43       1317.08        41.35 o                         
  -3  -6   1       2676.49       2768.18        57.74 o                         
  -2  -6   1       5142.05       5176.74        63.51 o                         
  -1  -6   1       5497.90       5729.56        52.23 o                         
   0  -6   1       3282.07       3344.59        31.36 o                         
   1  -6   1       4917.67       4837.12        41.37 o                         
   2  -6   1       5706.90       5710.26        44.06 o                         
   3  -6   1       4038.07       3894.49        36.12 o                         
   4  -6   1       2736.24       2580.62        33.27 o                         
   5  -6   1        405.21        393.44        15.42 o                         
   6  -6   1        153.70        215.77        19.60 o                         
   7  -6   1          1.92        -16.91        28.89 o                         
  -5  -5   1        346.90        324.68        22.07 o                         
  -4  -5   1       1114.72       1192.22        36.86 o                         
  -3  -5   1        934.63        917.90        23.34 o                         
  -2  -5   1          0.16          7.86         4.82 o                         
  -1  -5   1        258.69        257.15         9.39 o                         
   0  -5   1        580.46        550.83        11.70 o                         
   1  -5   1       1975.19       1954.32        22.60 o                         
   2  -5   1       6192.51       6178.10        39.28 o                         
   3  -5   1      10343.17      10318.90        60.88 o                         
   4  -5   1       5811.84       5663.52        49.59 o                         
   5  -5   1       4284.17       4212.86        39.67 o                         
   6  -5   1       4952.40       4885.86        91.51 o                         
   7  -5   1       3407.81       3589.66       146.00 o                         
  -6  -4   1       2426.83       2099.45       155.21 o                         
  -5  -4   1       2305.20       2194.64        57.02 o                         
  -4  -4   1       3092.34       3058.09       107.68 o                         
  -3  -4   1       6222.73       6224.14       111.74 o                         
  -2  -4   1      12623.25      13419.46        92.04 o                         
  -1  -4   1       7863.42       8216.59        65.05 o                         
   0  -4   1       6166.54       6152.59        41.58 o                         
   1  -4   1       7204.48       7042.54        46.57 o                         
   2  -4   1       6979.78       6953.38        44.10 o                         
   3  -4   1          8.85         19.89         2.39 o                         
   4  -4   1        658.27        629.59        10.95 o                         
   5  -4   1        156.28        156.61         6.94 o                         
   6  -4   1        867.03        877.09        25.12 o                         
   7  -4   1       1901.03       1968.73       121.80 o                         
  -6  -3   1        453.01        403.72        25.67 o                         
  -5  -3   1       1428.30       1437.11        43.47 o                         
  -4  -3   1         15.35         21.91         4.97 o                         
  -3  -3   1       1242.79       1204.98        22.08 o                         
  -2  -3   1       5003.06       5106.48        61.23 o                         
  -1  -3   1       9508.47      10118.71        66.04 o                         
   0  -3   1       9594.14       9651.03        53.67 o                         
   1  -3   1      24171.46      23870.25       113.08 o                         
   2  -3   1      29490.71      29001.16       138.45 o                         
   3  -3   1       5788.14       5708.59        37.36 o                         
   4  -3   1       4488.00       4562.23        36.38 o                         
   5  -3   1       2510.95       2497.39        29.50 o                         
   6  -3   1       1764.10       1753.14        26.34 o                         
   7  -3   1        780.48        805.98        32.09 o                         
  -7  -2   1       2497.36       2313.24       165.40 o                         
  -6  -2   1       4478.54       4424.32        82.57 o                         
  -5  -2   1       5422.40       5352.59        68.48 o                         
  -4  -2   1       9420.32       9648.86       111.68 o                         
  -3  -2   1      14191.21      14568.91        99.90 o                         
  -2  -2   1       3842.68       3968.54        48.00 o                         
  -1  -2   1        465.81        450.80        10.55 o                         
   0  -2   1        209.40        225.29         4.78 o                         
   1  -2   1        663.74        662.11         8.61 o                         
   2  -2   1        769.25        764.37         9.33 o                         
   3  -2   1       2201.24       2122.12        20.98 o                         
   4  -2   1        709.56        755.83        12.87 o                         
   5  -2   1       1180.78       1245.59        20.27 o                         
   6  -2   1       3580.81       3624.07        43.00 o                         
   7  -2   1       2389.17       2372.32        47.78 o                         
  -7  -1   1        110.10        111.34        14.63 o                         
  -6  -1   1        296.27        294.59        17.87 o                         
  -5  -1   1       1298.34       1269.42        30.07 o                         
  -4  -1   1       6100.46       6229.77        75.66 o                         
  -3  -1   1      12671.65      12622.19       104.64 o                         
  -2  -1   1      15777.46      16528.51       109.02 o                         
  -1  -1   1      11139.42      11420.48        88.35 o                         
   0  -1   1      16912.06      16699.36        98.79 o                         
   1  -1   1      16070.40      16089.11        74.63 o                         
   2  -1   1       7305.58       7262.61        40.08 o                         
   3  -1   1       4055.97       4105.31        31.93 o                         
   4  -1   1       3368.63       3424.66        31.51 o                         
   5  -1   1       3778.16       3882.01        38.36 o                         
   6  -1   1        770.02        788.72        20.96 o                         
   7  -1   1          2.08         24.26         9.24 o                         
  -7   0   1       2676.19       2604.18        62.94 o                         
  -6   0   1       2323.90       2316.06        41.17 o                         
  -5   0   1       5105.36       5092.86        51.99 o                         
  -4   0   1       1388.45       1399.24        20.62 o                         
  -3   0   1         50.66         54.91         3.59 o                         
  -2   0   1        868.32        890.57        11.34 o                         
  -1   0   1       1110.39       1166.25        10.57 o                         
   1   0   1       3593.18       3743.28        22.63 o                         
   2   0   1       3544.14       3684.12        27.26 o                         
   3   0   1       2843.98       2931.37        28.73 o                         
   4   0   1       6276.36       6696.95        62.68 o                         
   5   0   1       5335.16       5534.09        48.89 o                         
   6   0   1       6076.18       6069.31        76.57 o                         
   7   0   1       4345.90       4308.11        66.28 o                         
  -7   1   1       1813.78       1838.62        52.70 o                         
  -6   1   1       2298.31       2392.37        37.83 o                         
  -5   1   1       4445.99       4590.36        40.60 o                         
  -4   1   1       9776.92       9958.13        78.43 o                         
  -3   1   1       9850.97       9995.91        60.02 o                         
  -2   1   1       1390.17       1407.50        12.57 o                         
  -1   1   1      24483.95      23669.56       115.57 o                         
   0   1   1      18979.11      18939.00        92.25 o                         
   1   1   1       8669.28       9382.35        75.75 o                         
   2   1   1       4382.92       4633.95        39.22 o                         
   3   1   1       1233.60       1224.00        25.66 o                         
   4   1   1       1822.68       1858.83        27.17 o                         
   5   1   1        453.40        448.85        15.11 o                         
   6   1   1        996.73       1003.70        33.27 o                         
   7   1   1        660.90        614.69        30.39 o                         
  -7   2   1        297.03        289.25        19.08 o                         
  -6   2   1       2047.78       2090.29        30.27 o                         
  -5   2   1       1181.00       1172.43        17.05 o                         
  -4   2   1         85.02         80.00         4.46 o                         
  -3   2   1        101.78         96.54         4.06 o                         
  -2   2   1         63.80         59.27         2.05 o                         
  -1   2   1       4153.17       4154.76        29.90 o                         
   0   2   1       6567.18       6706.25        35.73 o                         
   1   2   1      11750.84      12535.92        80.91 o                         
   2   2   1      10019.51      10266.67        88.82 o                         
   3   2   1      14228.46      14781.74        94.20 o                         
   4   2   1       9907.16      10249.06       103.42 o                         
   5   2   1       7103.45       7196.96        80.60 o                         
   6   2   1       2872.97       2771.19        58.96 o                         
  -7   3   1       1480.16       1619.02        49.08 o                         
  -6   3   1       3860.84       3852.44        41.20 o                         
  -5   3   1       7266.47       7418.08        54.37 o                         
  -4   3   1       5212.87       5171.88        33.43 o                         
  -3   3   1       4919.18       4711.51        33.16 o                         
  -2   3   1      11347.57      10876.99       117.67 o                         
  -1   3   1      10498.36      10458.61        51.04 o                         
   0   3   1       5323.67       5453.41        35.05 o                         
   1   3   1        433.32        471.71         9.99 o                         
   2   3   1        240.14        258.15        10.67 o                         
   3   3   1         68.56         85.05         7.55 o                         
   4   3   1       1807.41       1850.65        33.27 o                         
   5   3   1       3780.18       3787.56       100.46 o                         
   6   3   1       1850.67       1800.08        53.87 o                         
  -7   4   1        218.00        238.93        22.53 o                         
  -6   4   1         62.58         62.10         7.29 o                         
  -5   4   1         26.49         33.54         3.54 o                         
  -4   4   1        771.21        750.50        10.32 o                         
  -3   4   1       4428.05       4125.27        61.78 o                         
  -2   4   1       4600.25       4478.59        27.77 o                         
  -1   4   1      17405.20      17512.47        84.99 o                         
   0   4   1      25183.60      25764.85       126.68 o                         
   1   4   1      12084.39      12126.94       188.51 o                         
   2   4   1       6643.52       7031.86        74.52 o                         
   3   4   1       5725.07       5714.16       103.54 o                         
   4   4   1       4138.81       3978.56        88.91 o                         
   5   4   1        855.59        815.18        37.22 o                         
   6   4   1         90.83         83.24        46.28 o                         
  -7   5   1       3263.72       3251.54       164.79 o                         
  -6   5   1       6020.78       6142.22       119.94 o                         
  -5   5   1       3343.11       2828.81        93.06 o                         
  -4   5   1       2876.86       2857.44        38.50 o                         
  -3   5   1       3993.41       3578.87        69.08 o                         
  -2   5   1       2085.27       2111.09        19.03 o                         
  -1   5   1         14.33         21.41         3.16 o                         
   0   5   1       1045.19       1075.86        17.28 o                         
   1   5   1       1526.61       1601.16        22.44 o                         
   2   5   1        296.68        326.62        10.58 o                         
   3   5   1       2699.95       2714.25        52.39 o                         
   4   5   1       3135.25       3221.25        67.12 o                         
   5   5   1       1232.84       1204.53        64.84 o                         
  -7   6   1        252.47        178.95        56.00 o                         
  -6   6   1       2119.34       2158.69        82.12 o                         
  -5   6   1       3850.81       3924.44        76.88 o                         
  -4   6   1       5760.32       5742.28        98.29 o                         
  -3   6   1       4254.98       3903.90        54.12 o                         
  -2   6   1       7578.85       7484.23        49.01 o                         
  -1   6   1       9020.92       9169.23        62.63 o                         
   0   6   1       5185.38       5401.38        42.65 o                         
   1   6   1       1606.60       1655.81        26.30 o                         
   2   6   1       2410.45       2402.66        52.89 o                         
   3   6   1       1655.21       1649.34        37.94 o                         
   4   6   1        414.57        422.81        25.68 o                         
   5   6   1         61.29        104.84        29.71 o                         
  -6   7   1        567.99        655.19        48.97 o                         
  -5   7   1        250.58        263.37        18.63 o                         
  -4   7   1         86.46        111.10        13.14 o                         
  -3   7   1          0.47          4.98         3.14 o                         
  -2   7   1        406.11        396.02        12.98 o                         
  -1   7   1       1324.44       1387.48        21.09 o                         
   0   7   1        651.22        662.69        15.89 o                         
   1   7   1        422.02        450.92        16.55 o                         
   2   7   1       2838.39       2798.36        55.03 o                         
   3   7   1       3397.61       3372.35        72.58 o                         
  -5   8   1       1421.21       1450.68        47.09 o                         
  -4   8   1       1251.81       1306.17        43.09 o                         
  -3   8   1       3860.31       3991.26       104.87 o                         
  -2   8   1       2922.90       2955.26        39.80 o                         
  -1   8   1       1223.72       1241.09        24.39 o                         
   0   8   1       1725.88       1737.92        38.38 o                         
   1   8   1       1277.61       1308.40        38.99 o                         
   2   8   1        624.11        656.83        37.67 o                         
   3   8   1         27.72         41.83        29.28 o                         
  -3   9   1        250.49        337.79        28.51 o                         
  -2   9   1       1696.72       1747.65        59.10 o                         
  -1   9   1       1667.68       1654.01        40.52 o                         
   0   9   1       1730.67       1686.00        48.56 o                         
   1   9   1       2413.30       2369.00        66.43 o                         
   2   9   1       2932.97       2825.12       125.99 o                         
  -2  10   1        337.40        349.85        68.88 o                         
  -1  10   1        354.91        368.18        68.00 o                         
   0  10   1        255.19        290.97        62.39 o                         
   0 -10   2        960.11        962.72        47.42 o                         
   1 -10   2        194.37        237.27        62.77 o                         
   2 -10   2        187.54        164.52        48.90 o                         
   3 -10   2        125.80         94.13        39.27 o                         
  -2  -9   2        257.87        283.42        57.11 o                         
  -1  -9   2        586.08        577.87        37.34 o                         
   0  -9   2       2921.48       2832.81        55.83 o                         
   1  -9   2       3323.73       3293.46        55.72 o                         
   2  -9   2       1997.19       1973.83        47.71 o                         
   3  -9   2       2502.12       2364.35        73.63 o                         
   4  -9   2       2568.82       2693.21       119.77 o                         
   5  -9   2       1974.15       1966.78       268.50 o                         
  -3  -8   2        957.23        829.05       112.41 o                         
  -2  -8   2       1741.22       1650.15        44.93 o                         
  -1  -8   2        788.08        776.79        29.11 o                         
   0  -8   2        101.04         93.56        11.30 o                         
   1  -8   2         43.99         52.88         7.23 o                         
   2  -8   2        157.40        152.15        11.66 o                         
   3  -8   2        495.26        487.13        19.99 o                         
   4  -8   2       2004.35       1996.54        60.01 o                         
   5  -8   2       3762.80       3699.65        99.47 o                         
   6  -8   2       1755.04       1756.50       138.72 o                         
  -4  -7   2       1407.14       1420.24        88.25 o                         
  -3  -7   2       1465.75       1469.49        43.89 o                         
  -2  -7   2       3656.58       3578.29        60.66 o                         
  -1  -7   2       5803.00       5789.88        68.82 o                         
   0  -7   2       6960.78       7043.94        60.32 o                         
   1  -7   2       5038.04       4993.19        46.31 o                         
   2  -7   2       4711.46       4678.20        47.27 o                         
   3  -7   2       3374.90       3218.99        39.72 o                         
   4  -7   2       1258.99       1246.00        26.65 o                         
   5  -7   2         45.08         68.36        12.88 o                         
   6  -7   2          3.13         20.54        19.44 o                         
  -5  -6   2        837.05        646.50        85.14 o                         
  -4  -6   2       1229.55       1108.36        43.18 o                         
  -3  -6   2       1064.73       1079.66        35.17 o                         
  -2  -6   2          4.24          7.39         6.55 o                         
  -1  -6   2        317.38        319.69        13.55 o                         
   0  -6   2       5430.70       5448.27        42.33 o                         
   1  -6   2       5628.94       5435.46        44.88 o                         
   2  -6   2       2189.70       2198.00        25.64 o                         
   3  -6   2       3739.38       3825.02        37.04 o                         
   4  -6   2       5366.57       5327.58        49.60 o                         
   5  -6   2       2019.82       1975.13        35.47 o                         
   6  -6   2       1233.41       1289.36        46.98 o                         
  -5  -5   2       3727.98       3782.94        75.42 o                         
  -4  -5   2       4742.15       4916.35        90.41 o                         
  -3  -5   2       6297.03       6375.65        81.26 o                         
  -2  -5   2       9986.36      10284.60        77.22 o                         
  -1  -5   2       5618.95       5831.09        50.18 o                         
   0  -5   2       2067.93       2024.92        22.72 o                         
   1  -5   2       2023.39       2019.97        22.08 o                         
   2  -5   2       1577.33       1586.88        18.02 o                         
   3  -5   2       1090.40       1095.64        16.62 o                         
   4  -5   2          9.13         15.35         3.76 o                         
   5  -5   2        148.06        156.18         7.76 o                         
   6  -5   2         56.75         48.92        11.20 o                         
   7  -5   2        323.46        302.30        43.80 o                         
  -6  -4   2         51.20          8.24        26.99 o                         
  -5  -4   2        150.49        176.16        16.15 o                         
  -4  -4   2        335.29        304.76        15.07 o                         
  -3  -4   2        869.60        864.54        24.05 o                         
  -2  -4   2       3232.23       3311.25        38.41 o                         
  -1  -4   2       5425.37       5654.22        48.97 o                         
   0  -4   2       4838.65       4853.51        39.73 o                         
   1  -4   2       4811.24       4611.86        34.33 o                         
   2  -4   2      11637.31      11510.43        72.91 o                         
   3  -4   2       7084.41       6942.44        45.32 o                         
   4  -4   2       3228.67       3198.81        30.17 o                         
   5  -4   2       2856.43       2815.77        33.91 o                         
   6  -4   2       3781.41       3941.06        59.22 o                         
   7  -4   2       2608.82       2737.63       113.29 o                         
  -6  -3   2       3849.01       3754.31        75.68 o                         
  -5  -3   2       3537.54       3636.36        65.31 o                         
  -4  -3   2       3287.87       3313.69        61.76 o                         
  -3  -3   2       7098.04       7388.44        78.47 o                         
  -2  -3   2       4666.53       4796.21        53.51 o                         
  -1  -3   2       2386.12       2444.28        29.44 o                         
   0  -3   2        216.19        195.01         5.65 o                         
   1  -3   2       2235.26       2168.11        19.10 o                         
   2  -3   2       1256.99       1312.91        15.30 o                         
   3  -3   2        356.56        323.83         7.42 o                         
   4  -3   2       2441.36       2464.62        24.81 o                         
   5  -3   2       2608.21       2612.10        29.39 o                         
   6  -3   2       2525.14       2509.46        36.13 o                         
   7  -3   2       2293.07       2301.59        54.82 o                         
  -7  -2   2        224.88        241.96        37.70 o                         
  -6  -2   2        477.07        478.09        25.50 o                         
  -5  -2   2        883.58        868.89        29.06 o                         
  -4  -2   2       1012.24       1004.84        21.27 o                         
  -3  -2   2       6050.75       6256.95        72.06 o                         
  -2  -2   2      13752.22      14274.36       120.55 o                         
  -1  -2   2       1847.76       1898.93        21.53 o                         
   0  -2   2       3130.34       3091.35        23.08 o                         
   1  -2   2      43978.65      42988.25       209.29 o                         
   2  -2   2      14937.46      14458.30        70.12 o                         
   3  -2   2       6979.38       6873.35        46.62 o                         
   4  -2   2       3906.73       3884.90        33.97 o                         
   5  -2   2       2681.79       2730.17        31.07 o                         
   6  -2   2       1330.16       1318.95        29.04 o                         
   7  -2   2         76.17         53.75        11.09 o                         
  -7  -1   2       2704.73       2582.10        65.30 o                         
  -6  -1   2       1808.14       1778.10        46.91 o                         
  -5  -1   2       1553.47       1597.26        34.64 o                         
  -4  -1   2       6191.60       6440.56        67.55 o                         
  -3  -1   2       5770.07       5954.47        53.00 o                         
  -2  -1   2       1372.76       1445.40        19.97 o                         
  -1  -1   2        143.49        158.88         5.29 o                         
   0  -1   2        995.13       1004.66        12.93 o                         
   1  -1   2       1964.78       1995.91        15.22 o                         
   2  -1   2       5725.88       5649.91        35.83 o                         
   3  -1   2       8878.32       8918.49        55.19 o                         
   4  -1   2       6827.81       6873.25        50.62 o                         
   5  -1   2       7864.03       7987.57        63.77 o                         
   6  -1   2       6120.05       6137.56        68.49 o                         
   7  -1   2       4067.15       4012.87        65.79 o                         
  -7   0   2        976.42        931.69        44.65 o                         
  -6   0   2       1229.87       1297.41        31.14 o                         
  -5   0   2       2814.00       2918.55        38.43 o                         
  -4   0   2       7549.48       7769.93        57.45 o                         
  -3   0   2      14193.53      14488.34       114.43 o                         
  -2   0   2      10137.57      10168.24        74.38 o                         
  -1   0   2      16201.36      16400.23        88.45 o                         
   0   0   2      21664.15      21105.42       144.42 o                         
   1   0   2      23341.29      23708.63       168.24 o                         
   2   0   2      10674.51      11290.25        63.12 o                         
   3   0   2        646.92        668.86        12.80 o                         
   4   0   2         93.94         97.81         5.86 o                         
   5   0   2          9.41          6.10         4.30 o                         
   6   0   2        578.94        605.47        23.12 o                         
   7   0   2       1001.30        952.03        34.65 o                         
  -7   1   2        729.69        771.27        27.61 o                         
  -6   1   2       1864.01       1877.53        31.51 o                         
  -5   1   2       2394.61       2409.95        28.10 o                         
  -4   1   2        438.86        489.69         9.52 o                         
  -3   1   2        350.79        333.56         7.09 o                         
  -2   1   2       2663.16       2666.59        19.73 o                         
  -1   1   2       4501.60       4375.33        27.89 o                         
   0   1   2      12464.64      12317.85        99.79 o                         
   1   1   2      48723.18      49896.40       321.65 o                         
   2   1   2      20032.00      20444.08       125.09 o                         
   3   1   2       5644.56       5701.35        43.87 o                         
   4   1   2       3121.99       3198.90        35.79 o                         
   5   1   2       4723.72       4811.97        58.96 o                         
   6   1   2       3427.71       3390.45        55.36 o                         
   7   1   2        847.64        790.76        42.71 o                         
  -7   2   2       1741.51       1739.32        49.20 o                         
  -6   2   2       4726.65       4748.54        52.38 o                         
  -5   2   2       9400.83       9507.74        59.67 o                         
  -4   2   2      14708.30      14716.61        80.98 o                         
  -3   2   2       9113.14       9193.76        51.42 o                         
  -2   2   2      13422.67      13336.17        73.69 o                         
  -1   2   2       2776.32       2605.14        18.99 o                         
   0   2   2        391.09        398.34         6.35 o                         
   1   2   2       2839.96       3064.45        28.25 o                         
   2   2   2         18.90         27.81         4.41 o                         
   3   2   2        362.60        424.40        10.91 o                         
   4   2   2         16.54         30.73         4.73 o                         
   5   2   2       1253.39       1278.08        31.00 o                         
   6   2   2       1647.59       1636.74        42.67 o                         
  -7   3   2         84.13         69.94        13.61 o                         
  -6   3   2        124.12        106.90         9.17 o                         
  -5   3   2        875.39        878.31        15.75 o                         
  -4   3   2       6442.39       6343.82        39.03 o                         
  -3   3   2       8533.10       7908.43       141.93 o                         
  -2   3   2       6482.08       6526.75        43.86 o                         
  -1   3   2       4138.89       3925.79        24.05 o                         
   0   3   2      13633.98      13684.93        67.65 o                         
   1   3   2      11617.03      11993.10        74.38 o                         
   2   3   2       6922.68       7569.62        70.53 o                         
   3   3   2       3716.36       3906.35        44.35 o                         
   4   3   2       5123.67       5124.51        66.65 o                         
   5   3   2       3099.36       3086.64        62.00 o                         
   6   3   2       1047.73       1049.79        44.39 o                         
  -7   4   2       2393.92       2469.39        84.68 o                         
  -6   4   2       3774.78       3813.71        58.75 o                         
  -5   4   2       3445.12       3387.61        36.37 o                         
  -4   4   2       1920.94       1906.82        25.64 o                         
  -3   4   2       1765.52       1841.00        21.44 o                         
  -2   4   2       1797.30       1704.82        28.87 o                         
  -1   4   2       1654.84       1672.66        16.41 o                         
   0   4   2         35.32         78.17         5.88 o                         
   1   4   2       1268.29       1310.53        17.21 o                         
   2   4   2         30.35         39.36         3.56 o                         
   3   4   2        366.16        344.16        15.36 o                         
   4   4   2       3787.70       3889.69        63.00 o                         
   5   4   2       4529.43       4428.97        88.36 o                         
   6   4   2       3961.95       3666.45       140.33 o                         
  -7   5   2        471.77        435.83        49.17 o                         
  -6   5   2       1184.91       1193.64        49.09 o                         
  -5   5   2       2338.32       2325.49        48.26 o                         
  -4   5   2       5160.63       5017.99        69.50 o                         
  -3   5   2       2472.74       2473.84        31.52 o                         
  -2   5   2       4302.60       4313.93        29.29 o                         
  -1   5   2       9394.74       9290.36        52.93 o                         
   0   5   2       7951.47       8076.98        55.86 o                         
   1   5   2       7171.35       7533.36        54.60 o                         
   2   5   2       4790.80       4969.43        47.83 o                         
   3   5   2       2354.43       2215.73        88.07 o                         
   4   5   2       1458.67       1461.37        47.51 o                         
   5   5   2        169.92        166.48        39.56 o                         
  -7   6   2       1167.45       1279.59        82.13 o                         
  -6   6   2       1858.88       1929.46        62.78 o                         
  -5   6   2        840.40        873.60        32.09 o                         
  -4   6   2         61.49         61.58         7.73 o                         
  -3   6   2        709.84        482.15        43.31 o                         
  -2   6   2        702.38        652.23        11.75 o                         
  -1   6   2        423.34        420.72        11.01 o                         
   0   6   2       5295.13       5367.53        45.47 o                         
   1   6   2       2443.70       2492.50        31.49 o                         
   2   6   2       2983.69       2923.68        52.91 o                         
   3   6   2       5286.75       5514.95        96.75 o                         
   4   6   2       4481.01       4551.14        92.08 o                         
   5   6   2       2785.09       2631.35       168.85 o                         
  -6   7   2       1802.81       1867.56       111.59 o                         
  -5   7   2       3754.80       3854.12        89.54 o                         
  -4   7   2       2913.05       2912.15        52.09 o                         
  -3   7   2       3973.93       3366.83       131.37 o                         
  -2   7   2       5458.80       5502.19        47.46 o                         
  -1   7   2       4837.63       4982.16        46.37 o                         
   0   7   2       1820.70       1874.74        26.16 o                         
   1   7   2       1399.13       1400.72        29.41 o                         
   2   7   2        926.61        935.76        30.39 o                         
   3   7   2        115.03        135.37        22.24 o                         
  -6   8   2        176.02        163.45        55.87 o                         
  -5   8   2          0.58         -4.61        17.05 o                         
  -4   8   2         48.45         60.45        13.27 o                         
  -3   8   2        308.01        328.61        19.96 o                         
  -2   8   2       2288.33       2229.50        76.15 o                         
  -1   8   2       4631.74       4573.88        55.68 o                         
   0   8   2       3345.92       3311.88        71.14 o                         
   1   8   2       4365.62       4391.63        74.39 o                         
   2   8   2       3711.77       3728.28        78.38 o                         
   3   8   2       2934.93       2660.41       164.84 o                         
  -4   9   2       1832.47       2060.40       152.74 o                         
  -3   9   2       2695.90       2695.39        92.19 o                         
  -2   9   2       1238.16       1334.79        52.51 o                         
  -1   9   2        128.31        137.18        13.53 o                         
   0   9   2        191.56        152.93        18.67 o                         
   1   9   2         20.77         22.70        11.21 o                         
  -2  10   2       2032.44       2105.33       161.95 o                         
  -1  10   2       1804.85       1989.38       149.88 o                         
   0  10   2       1353.42       1337.19       120.83 o                         
   0 -10   3       2088.93       1919.06        75.62 o                         
   2 -10   3       3130.51       2779.58       176.72 o                         
   3 -10   3       1717.39       1570.94       132.46 o                         
  -2  -9   3        718.97        562.11        76.60 o                         
  -1  -9   3        561.37        540.98        29.93 o                         
   0  -9   3         28.59         35.77        10.41 o                         
   1  -9   3        257.83        277.43        15.44 o                         
   2  -9   3       1241.64       1204.97        35.59 o                         
   3  -9   3        365.00        342.29        28.85 o                         
   4  -9   3        276.33        293.67        41.50 o                         
   5  -9   3        628.89        698.07        63.93 o                         
  -3  -8   3       2774.98       2613.35       172.63 o                         
  -2  -8   3       2223.96       2240.10        57.80 o                         
  -1  -8   3       2880.32       2890.91        61.93 o                         
   0  -8   3       4133.92       4060.07        60.02 o                         
   1  -8   3       2568.60       2667.42        45.34 o                         
   2  -8   3       1490.58       1418.53        36.03 o                         
   3  -8   3       1155.11       1132.81        36.86 o                         
   4  -8   3       1575.29       1598.39        60.45 o                         
   5  -8   3       1056.87        989.66        53.64 o                         
  -4  -7   3        112.64         48.05        21.83 o                         
  -3  -7   3         17.63         12.68         9.47 o                         
  -2  -7   3         12.68         15.93         9.90 o                         
  -1  -7   3         75.49         76.92        11.55 o                         
   0  -7   3        478.01        445.18        16.09 o                         
   1  -7   3        873.50        821.54        19.56 o                         
   2  -7   3       1116.93       1092.06        21.30 o                         
   3  -7   3       1716.16       1649.23        28.07 o                         
   4  -7   3       3582.94       3467.23        48.10 o                         
   5  -7   3       2875.28       2910.29        62.78 o                         
   6  -7   3       1960.42       2039.16        74.45 o                         
  -5  -6   3       2999.87       2763.54       176.96 o                         
  -4  -6   3       2984.60       3080.50        83.87 o                         
  -3  -6   3       2095.08       2107.98        46.07 o                         
  -2  -6   3       3242.62       3238.78        49.15 o                         
  -1  -6   3       8744.57       8676.99        75.03 o                         
   0  -6   3       5299.10       5272.14        46.24 o                         
   1  -6   3       1144.62       1159.75        19.24 o                         
   2  -6   3        987.70       1021.44        16.66 o                         
   3  -6   3       3502.78       3510.73        34.25 o                         
   4  -6   3        222.11        249.87        10.86 o                         
   5  -6   3        292.22        289.74        14.21 o                         
   6  -6   3        529.47        514.39        30.48 o                         
  -5  -5   3          6.92         27.19        12.97 o                         
  -4  -5   3         22.04         22.72         9.90 o                         
  -3  -5   3        246.94        225.62        18.31 o                         
  -2  -5   3        184.47        186.82        10.80 o                         
  -1  -5   3       2702.54       2819.98        29.90 o                         
   0  -5   3       6216.42       6033.94        45.93 o                         
   1  -5   3       4276.29       4209.52        37.48 o                         
   2  -5   3       6747.38       6748.86        51.62 o                         
   3  -5   3      10890.11      10842.86        66.74 o                         
   4  -5   3       6437.06       6409.63        51.79 o                         
   5  -5   3       4939.08       4897.58        46.38 o                         
   6  -5   3       1759.25       1793.46        42.69 o                         
   7  -5   3       1138.08       1092.58       115.98 o                         
  -6  -4   3       3297.97       3122.47       192.84 o                         
  -5  -4   3       5147.23       5013.07       109.74 o                         
  -4  -4   3       2777.91       2769.87        55.20 o                         
  -3  -4   3       4304.96       4464.90        52.52 o                         
  -2  -4   3       9399.35       9758.76        75.63 o                         
  -1  -4   3       5499.15       5491.28        46.40 o                         
   0  -4   3       1341.55       1287.49        17.22 o                         
   1  -4   3         22.67         34.21         3.13 o                         
   2  -4   3         25.03         45.56         3.53 o                         
   3  -4   3        883.10        908.81        14.10 o                         
   4  -4   3       3413.98       3351.66        32.65 o                         
   5  -4   3       3032.85       2853.53        36.88 o                         
   6  -4   3       1873.37       1880.84        52.63 o                         
   7  -4   3       2200.51       2311.95       132.63 o                         
  -6  -3   3         90.93         62.10        14.11 o                         
  -5  -3   3        866.96        817.78        28.77 o                         
  -4  -3   3       1132.93       1035.92        43.65 o                         
  -3  -3   3       2536.30       2698.30        34.16 o                         
  -2  -3   3       8649.09       8744.03        69.08 o                         
  -1  -3   3      17514.83      17796.91       117.99 o                         
   0  -3   3      12150.86      11993.87        74.40 o                         
   1  -3   3      14352.49      13691.20        77.12 o                         
   2  -3   3      14443.28      14291.48        81.63 o                         
   3  -3   3      11659.22      11625.04        68.18 o                         
   4  -3   3       2704.24       2701.10        26.52 o                         
   5  -3   3        178.33        191.05         8.53 o                         
   6  -3   3        369.67        409.55        18.25 o                         
   7  -3   3        201.00        194.06        17.24 o                         
  -7  -2   3       3360.30       3288.91       140.05 o                         
  -6  -2   3       3564.70       3609.36        76.69 o                         
  -5  -2   3       2831.28       2812.50        42.82 o                         
  -4  -2   3       7035.04       7236.82        68.85 o                         
  -3  -2   3       3155.73       3226.84        56.38 o                         
  -2  -2   3        234.39        216.85         8.49 o                         
  -1  -2   3        839.23        894.08        14.73 o                         
   0  -2   3       2548.72       2642.11        23.00 o                         
   1  -2   3       5027.19       5056.88        35.25 o                         
   2  -2   3       6396.83       6240.71        39.52 o                         
   3  -2   3       7334.04       7382.45        50.76 o                         
   4  -2   3       4955.05       4972.09        39.35 o                         
   5  -2   3       3303.00       3313.61        35.88 o                         
   6  -2   3       1091.97       1111.86        28.49 o                         
   7  -2   3       2509.88       2499.20        58.36 o                         
  -7  -1   3        691.96        668.14        36.33 o                         
  -6  -1   3       3757.50       3788.20        70.28 o                         
  -5  -1   3       4516.53       4534.33        54.03 o                         
  -4  -1   3       5615.28       5605.46        50.39 o                         
  -3  -1   3      16904.55      17183.66       111.32 o                         
  -2  -1   3      24701.35      25398.48       141.08 o                         
  -1  -1   3       6464.63       6418.22        40.80 o                         
   0  -1   3      13035.83      12616.55        90.50 o                         
   1  -1   3       3397.60       3254.29        24.50 o                         
   2  -1   3       6729.75       6747.78        41.72 o                         
   3  -1   3       2885.76       2926.44        28.35 o                         
   4  -1   3        146.19        154.54         6.83 o                         
   5  -1   3        415.61        390.35        12.74 o                         
   6  -1   3        259.51        251.66        14.08 o                         
   7  -1   3        626.91        550.44        25.24 o                         
  -7   0   3       1831.38       1780.04        44.43 o                         
  -6   0   3         82.91         64.08         8.33 o                         
  -5   0   3        328.38        336.13        12.00 o                         
  -4   0   3        171.49        180.80         7.02 o                         
  -3   0   3        858.87        909.48        14.94 o                         
  -2   0   3       4498.35       4645.42        41.09 o                         
  -1   0   3       5326.08       5344.39        31.14 o                         
   0   0   3       4416.58       4303.94        34.61 o                         
   1   0   3       2734.19       2769.40        29.83 o                         
   2   0   3       9620.93       9604.31        58.25 o                         
   3   0   3       8529.28       8765.44        58.85 o                         
   4   0   3       6674.62       6889.32        56.57 o                         
   5   0   3       4363.19       4403.15        53.48 o                         
   6   0   3       5741.09       5817.48        80.83 o                         
   7   0   3       3016.36       2896.92        67.33 o                         
  -7   1   3       3381.95       3326.72        59.88 o                         
  -6   1   3       4015.31       3917.32        63.30 o                         
  -5   1   3       4862.98       4817.02        68.89 o                         
  -4   1   3       8481.86       8380.87        81.01 o                         
  -3   1   3       5641.64       5431.15        37.78 o                         
  -2   1   3       6076.41       5929.83        32.46 o                         
  -1   1   3       9875.30       9785.66        48.15 o                         
   0   1   3      12998.20      13070.38       101.14 o                         
   1   1   3       8152.88       8601.44        67.63 o                         
   2   1   3        109.96        103.74         5.84 o                         
   3   1   3         48.98         71.00         4.66 o                         
   4   1   3         22.19         35.30         4.75 o                         
   5   1   3       1066.94       1100.31        28.27 o                         
   6   1   3       2321.86       2277.45        49.03 o                         
   7   1   3       2518.10       2533.28       116.19 o                         
  -7   2   3         21.32         33.39        10.89 o                         
  -6   2   3        203.34        191.18         8.66 o                         
  -5   2   3         97.82        109.80         6.07 o                         
  -4   2   3         55.63         61.91         4.01 o                         
  -3   2   3       3223.41       3258.97        22.85 o                         
  -2   2   3      12511.27      12302.56        72.04 o                         
  -1   2   3        740.96        668.45         6.72 o                         
   0   2   3       8361.46       8408.62        49.45 o                         
   1   2   3      25324.54      26508.43       150.75 o                         
   2   2   3      20531.38      20901.53       161.61 o                         
   3   2   3       6732.81       7031.90        65.61 o                         
   4   2   3       3859.50       3886.42        50.84 o                         
   5   2   3       4421.98       4550.01        76.62 o                         
   6   2   3       1707.96       1691.28        56.62 o                         
   7   2   3        133.10        149.54        43.49 o                         
  -7   3   3       1540.46       1536.30        51.44 o                         
  -6   3   3       2431.82       2501.30        34.78 o                         
  -5   3   3       7487.78       7641.63        54.63 o                         
  -4   3   3       6683.71       6611.02        54.16 o                         
  -3   3   3       5320.04       5323.71        42.01 o                         
  -2   3   3       2749.85       2560.30        24.13 o                         
  -1   3   3       1336.73       1312.80        11.44 o                         
   0   3   3        357.56        386.50         7.71 o                         
   1   3   3        644.30        656.60        13.36 o                         
   2   3   3       3779.97       3977.05        52.08 o                         
   3   3   3       1687.89       1688.44        29.59 o                         
   4   3   3       4977.16       4879.21        58.24 o                         
   5   3   3       4956.34       4931.92        79.52 o                         
   6   3   3       3124.18       3118.62       107.10 o                         
  -7   4   3        182.82        166.72        19.55 o                         
  -6   4   3        375.21        362.57        18.38 o                         
  -5   4   3       1518.36       1317.01        68.31 o                         
  -4   4   3       5362.60       5418.25        46.12 o                         
  -3   4   3      10397.31      10639.99        66.57 o                         
  -2   4   3       5771.19       5584.67        39.63 o                         
  -1   4   3      10746.67      10281.54        53.03 o                         
   0   4   3      16265.99      16521.29        90.25 o                         
   1   4   3      12575.44      12887.35        77.34 o                         
   2   4   3       3008.17       3123.85        38.02 o                         
   3   4   3       1964.68       1935.71        52.89 o                         
   4   4   3       1486.78       1321.44        63.65 o                         
   5   4   3        249.32        256.52        18.54 o                         
   6   4   3        113.80        155.02        82.85 o                         
  -7   5   3       1636.56       1525.75        86.87 o                         
  -6   5   3       2230.96       2259.77        60.31 o                         
  -5   5   3       2444.60       2353.52        46.75 o                         
  -4   5   3       1415.99       1416.37        25.03 o                         
  -3   5   3         21.80         27.86         4.22 o                         
  -2   5   3        165.43        185.99         4.46 o                         
  -1   5   3        847.86        865.67        12.12 o                         
   0   5   3       5889.12       5936.91        49.34 o                         
   1   5   3       7275.76       7526.74        57.28 o                         
   2   5   3       4407.76       4579.63        52.37 o                         
   3   5   3       3509.10       3572.26        53.68 o                         
   4   5   3       2427.66       2485.37        68.68 o                         
   5   5   3       3598.54       3364.37       130.81 o                         
  -7   6   3        710.99        601.26        83.03 o                         
  -6   6   3       2468.16       2515.41        65.49 o                         
  -5   6   3       8875.97       9193.02       130.57 o                         
  -4   6   3       5760.93       5904.76        72.41 o                         
  -3   6   3       3146.97       3188.04        48.30 o                         
  -2   6   3       6116.91       5843.84        68.66 o                         
  -1   6   3       5266.92       5181.27        42.19 o                         
   0   6   3       2309.64       2353.36        28.17 o                         
   1   6   3        927.31        943.52        19.29 o                         
   2   6   3         73.76         88.20         8.71 o                         
   3   6   3        229.62        246.38        19.77 o                         
   4   6   3         43.33         63.49        12.60 o                         
   5   6   3        113.46         74.81        33.98 o                         
  -6   7   3        189.47        222.31        53.03 o                         
  -5   7   3        312.70        341.33        26.45 o                         
  -4   7   3       1040.82       1112.87        33.27 o                         
  -3   7   3       1448.36       1470.67        31.22 o                         
  -2   7   3       1176.50       1143.39        17.71 o                         
  -1   7   3       3150.17       3159.06        32.99 o                         
   0   7   3       3498.68       3502.11        39.74 o                         
   1   7   3       3203.84       3220.33        47.14 o                         
   2   7   3       2190.87       2264.09        56.49 o                         
   3   7   3       2473.81       2502.00        78.52 o                         
  -6   8   3       2962.59       3239.92       206.77 o                         
  -5   8   3       1916.66       2171.38       115.75 o                         
  -4   8   3       1113.50       1176.98        51.90 o                         
  -3   8   3       1114.97       1120.08        36.05 o                         
  -2   8   3       1603.79       1612.13        38.56 o                         
  -1   8   3        685.67        693.14        19.86 o                         
   0   8   3        227.43        278.91        17.91 o                         
   1   8   3         79.24        104.13        13.29 o                         
   2   8   3         75.54         83.52        15.28 o                         
   3   8   3        206.21        217.70        53.40 o                         
  -4   9   3        454.23        415.58        71.47 o                         
  -3   9   3        494.87        513.21        41.19 o                         
  -2   9   3       2358.10       2472.07        72.78 o                         
  -1   9   3       2932.53       2900.60        61.39 o                         
   0   9   3       2864.65       2932.81        64.88 o                         
   1   9   3       2194.58       2162.41        58.78 o                         
  -2  10   3        463.43        553.33        84.12 o                         
  -1  10   3        113.00         73.22        25.79 o                         
   0  10   3        790.28        703.36        89.76 o                         
   0 -10   4        111.93        146.11        26.45 o                         
   1 -10   4        100.60         65.50        21.46 o                         
   2 -10   4         39.79         65.33        40.11 o                         
  -2  -9   4       1300.54       1112.93       104.78 o                         
  -1  -9   4       1602.27       1524.27        45.54 o                         
   0  -9   4       2272.93       2240.95        53.40 o                         
   1  -9   4       3950.10       3877.65        64.54 o                         
   2  -9   4       2603.97       2564.37        53.95 o                         
   3  -9   4       1117.50       1170.84        57.96 o                         
   4  -9   4        860.76        801.88        69.50 o                         
   5  -9   4        813.78        870.62       103.04 o                         
  -3  -8   4        352.16        273.01        41.25 o                         
  -2  -8   4         48.28         43.27        11.36 o                         
  -1  -8   4         11.93         14.75         9.71 o                         
   0  -8   4         57.64         67.51        13.04 o                         
   1  -8   4       1588.25       1607.34        38.36 o                         
   2  -8   4       3246.98       3211.78        52.11 o                         
   3  -8   4       1958.80       1815.90        39.97 o                         
   4  -8   4       2058.03       2073.14        56.63 o                         
   5  -8   4       3186.23       3058.37       134.92 o                         
  -4  -7   4       3519.59       3445.47       142.09 o                         
  -3  -7   4       4330.90       4295.47        83.99 o                         
  -2  -7   4       3214.24       3149.21        66.15 o                         
  -1  -7   4       4435.91       4295.43        73.72 o                         
   0  -7   4       4335.02       4367.80        58.94 o                         
   1  -7   4       2528.70       2434.29        37.14 o                         
   2  -7   4        664.54        646.19        16.39 o                         
   3  -7   4        162.96        159.49         9.10 o                         
   4  -7   4        185.04        184.58        11.57 o                         
   5  -7   4        139.85        143.60        17.30 o                         
   6  -7   4        903.50        869.01        68.66 o                         
  -5  -6   4        247.20        188.92        56.15 o                         
  -4  -6   4          4.19         26.94        12.76 o                         
  -3  -6   4        343.14        344.90        19.66 o                         
  -2  -6   4        475.76        481.08        17.27 o                         
  -1  -6   4       2161.12       2080.26        31.20 o                         
   0  -6   4       5965.19       5925.05        53.75 o                         
   1  -6   4       7237.47       7161.43        57.27 o                         
   2  -6   4       5595.18       5403.42        46.57 o                         
   3  -6   4       6194.46       6130.92        56.77 o                         
   4  -6   4       4248.15       4208.09        48.28 o                         
   5  -6   4       2345.69       2335.28        44.98 o                         
   6  -6   4        804.11        816.08        39.04 o                         
  -5  -5   4       4731.69       4672.99       146.50 o                         
  -4  -5   4       4784.26       4794.02        82.84 o                         
  -3  -5   4       3054.61       3069.14        56.72 o                         
  -2  -5   4       4520.97       4568.29        56.04 o                         
  -1  -5   4       3734.94       3630.49        35.72 o                         
   0  -5   4        741.23        761.69        16.96 o                         
   1  -5   4       1349.24       1361.28        19.45 o                         
   2  -5   4        586.91        558.43        11.75 o                         
   3  -5   4         17.16         29.06         3.82 o                         
   4  -5   4         80.45         90.45         6.26 o                         
   5  -5   4       1098.08       1119.68        22.40 o                         
   6  -5   4       1674.03       1633.99        36.69 o                         
  -5  -4   4       1068.68        965.46        32.71 o                         
  -4  -4   4       4432.91       4328.00        57.81 o                         
  -3  -4   4       3045.13       3059.87        43.37 o                         
  -2  -4   4       5622.77       5765.96        54.19 o                         
  -1  -4   4      12829.67      12657.97        89.40 o                         
   0  -4   4       5983.66       5874.00        50.46 o                         
   1  -4   4       4279.75       4316.16        37.53 o                         
   2  -4   4       9817.47       9888.68        64.53 o                         
   3  -4   4       4780.21       4687.21        37.39 o                         
   4  -4   4       4636.22       4629.88        42.65 o                         
   5  -4   4       1835.52       1880.44        28.45 o                         
   6  -4   4        735.22        708.65        24.20 o                         
   7  -4   4        452.55        531.51        57.68 o                         
  -6  -3   4       4539.47       4374.29        90.36 o                         
  -5  -3   4       1969.88       2000.44        43.48 o                         
  -4  -3   4        185.94        202.14        12.38 o                         
  -3  -3   4        767.14        760.12        16.12 o                         
  -2  -3   4       1153.43       1198.50        18.72 o                         
  -1  -3   4        427.44        466.01        12.69 o                         
   0  -3   4        532.24        523.83        11.37 o                         
   1  -3   4        748.23        719.34        13.64 o                         
   2  -3   4        480.44        474.76        11.74 o                         
   3  -3   4       2107.91       2068.74        23.57 o                         
   4  -3   4       5396.19       5349.22        43.92 o                         
   5  -3   4       4428.45       4528.92        49.68 o                         
   6  -3   4       3461.36       3515.48        58.28 o                         
   7  -3   4       3124.62       3107.26        69.49 o                         
  -7  -2   4        485.41        489.22        53.71 o                         
  -6  -2   4       1758.17       1707.08        51.59 o                         
  -5  -2   4       3329.21       3314.46        49.84 o                         
  -4  -2   4       4569.66       4709.47        49.25 o                         
  -3  -2   4       6010.66       6183.80        52.75 o                         
  -2  -2   4      10840.64      10816.29        74.81 o                         
  -1  -2   4      12652.22      12644.71        87.98 o                         
   0  -2   4      14909.14      14715.53        98.48 o                         
   1  -2   4       6299.52       6199.12        44.26 o                         
   2  -2   4       9070.42       8990.12        56.49 o                         
   3  -2   4       9473.21       9463.74        63.67 o                         
   4  -2   4        741.79        756.36        14.39 o                         
   5  -2   4         73.26         77.93         5.93 o                         
   6  -2   4        159.70        172.33        12.16 o                         
   7  -2   4        322.93        294.35        26.28 o                         
  -7  -1   4       1772.13       1664.65        56.67 o                         
  -6  -1   4        239.65        238.57        18.24 o                         
  -5  -1   4        358.47        332.76        11.81 o                         
  -4  -1   4        635.09        637.83        14.22 o                         
  -3  -1   4       1011.41        981.76        17.09 o                         
  -2  -1   4         46.29         48.89         3.22 o                         
  -1  -1   4       5493.83       5414.73        35.24 o                         
   0  -1   4       3607.82       3600.45        31.03 o                         
   1  -1   4       2457.80       2354.24        20.00 o                         
   2  -1   4      18730.24      18852.99       101.47 o                         
   3  -1   4      17129.31      17379.95       100.42 o                         
   4  -1   4      10093.71      10184.72        70.16 o                         
   5  -1   4       3499.22       3605.04        51.28 o                         
   6  -1   4       3592.06       3642.00        59.94 o                         
   7  -1   4       2862.73       2767.36        61.25 o                         
  -7   0   4       1931.86       1906.44        51.41 o                         
  -6   0   4       3606.69       3596.45        59.21 o                         
  -5   0   4       5164.59       5290.31        55.81 o                         
  -4   0   4       7035.13       7150.13        55.22 o                         
  -3   0   4      14657.10      14897.96        89.85 o                         
  -2   0   4      17713.37      17223.60        86.37 o                         
  -1   0   4      26254.56      25793.79       132.15 o                         
   0   0   4        807.93        810.76        10.27 o                         
   1   0   4         34.38         46.48         4.25 o                         
   2   0   4       1749.96       1756.13        22.56 o                         
   3   0   4         73.25         61.04         4.38 o                         
   4   0   4       1620.94       1631.97        23.58 o                         
   5   0   4        784.76        794.79        20.88 o                         
   6   0   4       2138.15       2125.27        46.17 o                         
   7   0   4       2057.10       1985.85        62.19 o                         
  -7   1   4        220.48        217.28        16.93 o                         
  -6   1   4          1.35         -6.05         6.47 o                         
  -5   1   4         11.97          8.46         3.91 o                         
  -4   1   4        423.83        438.69         9.27 o                         
  -3   1   4       3635.78       3622.84        29.03 o                         
  -2   1   4      10625.56      10500.57        57.15 o                         
  -1   1   4      14120.53      13803.82        65.03 o                         
   0   1   4       8120.41       7867.22        52.21 o                         
   1   1   4      19406.27      19649.71       113.33 o                         
   2   1   4      21003.51      21244.99       143.33 o                         
   3   1   4      12307.44      12786.06        92.60 o                         
   4   1   4       2246.78       2332.07        31.24 o                         
   5   1   4       1497.71       1480.37        32.94 o                         
   6   1   4       1310.19       1259.46        36.08 o                         
   7   1   4        596.48        616.77        57.66 o                         
  -7   2   4       4782.31       4967.91       100.51 o                         
  -6   2   4       4363.70       4544.08        51.14 o                         
  -5   2   4       5588.93       5786.50        48.23 o                         
  -4   2   4       7137.00       7185.62        44.30 o                         
  -3   2   4       6588.81       6487.34        38.24 o                         
  -2   2   4       1853.64       1756.53        22.46 o                         
  -1   2   4         12.89         20.86         1.75 o                         
   0   2   4        255.47        279.45         6.89 o                         
   1   2   4       1712.45       1811.51        19.88 o                         
   2   2   4       6909.91       7254.19        78.68 o                         
   3   2   4       2621.35       2749.93        36.77 o                         
   4   2   4       1494.65       1516.36        26.63 o                         
   5   2   4       1444.45       1471.21        39.13 o                         
   6   2   4       1787.33       1749.50        58.23 o                         
  -7   3   4        359.28        369.72        25.89 o                         
  -6   3   4       1393.10       1342.07        25.16 o                         
  -5   3   4       2047.44       2054.30        22.18 o                         
  -4   3   4       5185.48       4936.28        87.80 o                         
  -3   3   4      19343.78      19375.45       106.14 o                         
  -2   3   4      11615.13      11237.92        67.42 o                         
  -1   3   4       8122.55       8177.66        45.28 o                         
   0   3   4       6019.57       6012.56        43.83 o                         
   1   3   4       6031.92       6027.49        53.97 o                         
   2   3   4       8118.35       8381.73        90.39 o                         
   3   3   4       3291.68       3425.36        48.94 o                         
   4   3   4        887.76        899.24        22.17 o                         
   5   3   4        949.88        955.02        36.31 o                         
   6   3   4        251.44        248.53        40.87 o                         
  -7   4   4       1480.17       1553.26        60.32 o                         
  -6   4   4        842.77        824.86        29.26 o                         
  -5   4   4       1329.94       1319.31        29.71 o                         
  -4   4   4        771.84        780.52        16.60 o                         
  -3   4   4        497.46        540.50        12.40 o                         
  -2   4   4        987.95        925.00        14.97 o                         
  -1   4   4         37.01         38.05         3.16 o                         
   0   4   4        291.55        310.34         8.07 o                         
   1   4   4       4950.66       5102.65        41.33 o                         
   2   4   4       2850.07       3001.69        36.69 o                         
   3   4   4       3428.14       3438.77        53.99 o                         
   4   4   4       3640.16       3495.44        59.17 o                         
   5   4   4       4072.95       4103.41        76.01 o                         
   6   4   4       3743.82       3382.07       195.15 o                         
  -7   5   4       1964.89       1951.41       117.32 o                         
  -6   5   4       1671.22       1680.37        51.03 o                         
  -5   5   4       2484.16       2526.20        49.76 o                         
  -4   5   4       6277.05       6328.75        68.67 o                         
  -3   5   4       4802.78       4900.24        42.63 o                         
  -2   5   4       4773.87       4617.13        41.16 o                         
  -1   5   4       5658.34       5732.99        37.16 o                         
   0   5   4       7672.33       7960.16        62.36 o                         
   1   5   4       3239.06       3329.55        36.09 o                         
   2   5   4        861.46        897.34        24.27 o                         
   3   5   4        459.68        479.08        21.50 o                         
   4   5   4        226.67        219.78        33.02 o                         
   5   5   4        204.31        214.21        36.89 o                         
  -6   6   4         70.70         73.20        15.14 o                         
  -5   6   4         89.00        103.55        16.59 o                         
  -4   6   4         56.59         60.14         8.62 o                         
  -3   6   4        596.32        620.18        18.80 o                         
  -2   6   4        570.41        564.08        10.09 o                         
  -1   6   4       1681.31       1614.69        30.34 o                         
   0   6   4       4661.88       4827.67        47.63 o                         
   1   6   4       6815.20       7075.63        65.97 o                         
   2   6   4       8128.41       8132.71       104.89 o                         
   3   6   4       3611.13       3716.40        69.46 o                         
   4   6   4       3116.03       3073.82       107.81 o                         
  -6   7   4       2474.64       2303.51       159.09 o                         
  -5   7   4       4898.25       5370.22       145.85 o                         
  -4   7   4       3508.39       3605.39        74.30 o                         
  -3   7   4       2578.78       2562.50        42.33 o                         
  -2   7   4       2826.49       2707.22        27.62 o                         
  -1   7   4       3019.54       2956.59        40.47 o                         
   0   7   4       1026.46       1053.02        22.82 o                         
   1   7   4        634.14        632.00        24.68 o                         
   2   7   4        632.13        617.06        31.67 o                         
   3   7   4        120.30        132.16        20.68 o                         
  -5   8   4        366.30        425.94        53.04 o                         
  -4   8   4       1767.83       1746.63        63.54 o                         
  -3   8   4       2899.50       3006.20        69.78 o                         
  -2   8   4       3406.95       3438.90        50.83 o                         
  -1   8   4       3176.12       3222.72        48.57 o                         
   0   8   4       4624.61       4682.51        74.04 o                         
   1   8   4       3433.08       3465.03        72.39 o                         
   2   8   4       2145.36       2186.13        65.91 o                         
   3   8   4       1821.27       1817.04       140.35 o                         
  -4   9   4        373.47        364.53        64.31 o                         
  -3   9   4        237.18        193.82        31.77 o                         
  -2   9   4        142.94        147.83        19.71 o                         
  -1   9   4         33.21         38.13        15.82 o                         
   0   9   4       1162.40       1195.19        40.95 o                         
   1   9   4        964.29        882.08        51.04 o                         
  -2  10   4       2248.26       2391.64       171.46 o                         
  -1  10   4       2301.90       2299.19       153.96 o                         
   1 -10   5       2016.29       2090.39       111.11 o                         
  -2  -9   5         51.65          8.05        30.17 o                         
  -1  -9   5        144.19        142.25        16.14 o                         
   0  -9   5        250.41        271.35        22.28 o                         
   1  -9   5        713.55        721.24        27.72 o                         
   2  -9   5       1664.32       1710.31        44.66 o                         
   3  -9   5       2371.98       2332.08        93.88 o                         
   4  -9   5       1424.04       1478.19        92.93 o                         
  -3  -8   5       3743.12       3514.80       141.65 o                         
  -2  -8   5       2254.45       2240.29        62.24 o                         
  -1  -8   5       1105.94       1067.76        34.02 o                         
   0  -8   5       2607.98       2615.06        53.57 o                         
   1  -8   5       2225.03       2246.72        48.77 o                         
   2  -8   5        216.77        226.92        15.14 o                         
   3  -8   5         27.93         46.43         9.27 o                         
   4  -8   5        302.61        307.17        23.18 o                         
   5  -8   5        132.11        111.66        28.07 o                         
  -4  -7   5          2.65         -6.17        26.91 o                         
  -3  -7   5        446.50        493.34        27.47 o                         
  -2  -7   5       2359.60       2388.32        57.67 o                         
  -1  -7   5        880.67        907.07        34.15 o                         
   0  -7   5       1461.13       1446.38        30.51 o                         
   1  -7   5       2979.04       2930.04        54.99 o                         
   2  -7   5       2822.11       2783.10        36.16 o                         
   3  -7   5       2953.60       2889.80        39.20 o                         
   4  -7   5       3084.76       2990.71        49.25 o                         
   5  -7   5       2629.73       2644.20        76.68 o                         
   6  -7   5       2675.23       2611.79       133.96 o                         
  -4  -6   5       3687.94       3603.49        87.39 o                         
  -3  -6   5       1627.87       1652.98        49.80 o                         
  -2  -6   5       1048.28       1082.88        30.16 o                         
  -1  -6   5       1864.67       1913.90        33.84 o                         
   0  -6   5       2337.23       2312.07        33.95 o                         
   1  -6   5       1137.62       1131.73        20.18 o                         
   2  -6   5         34.51         33.36         4.68 o                         
   3  -6   5          3.64         21.61         5.13 o                         
   4  -6   5        106.77         91.00         6.93 o                         
   5  -6   5       1023.93       1047.91        32.22 o                         
   6  -6   5       2231.86       2284.29        72.31 o                         
  -5  -5   5        128.24        122.17        26.60 o                         
  -4  -5   5       1378.79       1315.30        35.70 o                         
  -3  -5   5       1941.56       2003.62        38.01 o                         
  -2  -5   5       2018.99       2040.67        37.45 o                         
  -1  -5   5       4140.82       4205.87        46.15 o                         
   0  -5   5      10866.96      11270.09        83.96 o                         
   1  -5   5      10539.64      10407.31        69.16 o                         
   2  -5   5       6468.65       6428.66        50.21 o                         
   3  -5   5       3675.80       3700.35        35.81 o                         
   4  -5   5       5692.77       5804.65        52.20 o                         
   5  -5   5       2724.84       2676.49        38.12 o                         
   6  -5   5        186.55        188.16        15.57 o                         
   7  -5   5          4.98        -35.57        37.75 o                         
  -5  -4   5       2449.31       2537.77        61.67 o                         
  -4  -4   5       1759.82       1618.02        46.32 o                         
  -3  -4   5       3254.27       3282.48        42.77 o                         
  -2  -4   5       1740.66       1776.68        27.79 o                         
  -1  -4   5       1287.31       1301.16        21.51 o                         
   0  -4   5          1.48         14.27         3.51 o                         
   1  -4   5       1237.47       1228.94        19.10 o                         
   2  -4   5       3758.01       3665.96        35.72 o                         
   3  -4   5       3500.28       3420.88        33.43 o                         
   4  -4   5       4299.55       4400.01        42.40 o                         
   5  -4   5       5748.76       5790.94        55.48 o                         
   6  -4   5       4458.06       4531.01        65.24 o                         
   7  -4   5       1146.65       1252.50       122.21 o                         
  -6  -3   5        331.80        321.79        24.06 o                         
  -5  -3   5       4377.85       4134.78        57.90 o                         
  -4  -3   5       7450.75       7382.22        89.64 o                         
  -3  -3   5       5676.40       5826.56        48.94 o                         
  -2  -3   5       9625.36       9407.92        81.44 o                         
  -1  -3   5      14923.35      14542.38       106.86 o                         
   0  -3   5      12966.30      12627.31        80.76 o                         
   1  -3   5      10632.66      10607.89        73.64 o                         
   2  -3   5       1214.57       1034.15        21.48 o                         
   3  -3   5       1997.21       1987.27        23.82 o                         
   4  -3   5        872.51        890.30        16.64 o                         
   5  -3   5         40.88         49.36         6.05 o                         
   6  -3   5        160.07        133.67        11.75 o                         
   7  -3   5         50.35         43.33        18.54 o                         
  -7  -2   5       2501.58       2363.74       164.20 o                         
  -6  -2   5       2677.36       2637.21        71.08 o                         
  -5  -2   5        630.04        625.12        19.50 o                         
  -4  -2   5        246.85        232.37         8.83 o                         
  -3  -2   5         18.97         23.83         3.59 o                         
  -2  -2   5        161.04        151.83         5.85 o                         
  -1  -2   5       3018.19       3076.17        30.59 o                         
   0  -2   5      11096.87      11176.71        77.77 o                         
   1  -2   5       9249.42       9244.42        59.95 o                         
   2  -2   5       5816.23       5522.50        41.68 o                         
   3  -2   5       9941.24       9956.93        62.44 o                         
   4  -2   5      10189.30      10282.32        73.75 o                         
   5  -2   5       4536.46       4440.44        50.77 o                         
   6  -2   5       1021.97        998.05        31.14 o                         
   7  -2   5       1270.99       1277.61        48.55 o                         
  -7  -1   5       1845.62       1773.85        96.85 o                         
  -6  -1   5       4285.90       4254.62        79.43 o                         
  -5  -1   5       7580.11       7604.58        83.62 o                         
  -4  -1   5       8950.75       9277.46        71.59 o                         
  -3  -1   5      11624.17      11843.66        82.94 o                         
  -2  -1   5       7354.52       7273.35        54.24 o                         
  -1  -1   5       7476.48       7308.71        46.17 o                         
   0  -1   5       1524.10       1436.50        18.06 o                         
   1  -1   5        202.43        197.99         6.36 o                         
   2  -1   5        514.39        465.38        10.53 o                         
   3  -1   5          6.74         16.45         3.04 o                         
   4  -1   5        121.08        131.24         7.31 o                         
   5  -1   5        302.41        299.44        13.65 o                         
   6  -1   5        790.19        764.28        26.59 o                         
   7  -1   5        528.93        496.37        28.02 o                         
  -7   0   5        503.63        454.24        27.09 o                         
  -6   0   5         32.28         32.54         6.51 o                         
  -5   0   5       1672.57       1639.04        22.96 o                         
  -4   0   5       2516.48       2464.67        26.81 o                         
  -3   0   5        420.86        396.32         9.80 o                         
  -2   0   5       7294.17       7088.62        41.93 o                         
  -1   0   5      31780.36      31858.71       158.08 o                         
   0   0   5       6359.58       6351.58        41.71 o                         
   1   0   5       4704.66       4552.02        43.81 o                         
   2   0   5       7541.58       7602.96        65.57 o                         
   3   0   5      12890.03      12736.66        80.39 o                         
   4   0   5       6203.15       6298.51        56.99 o                         
   5   0   5       2681.39       2685.35        43.67 o                         
   6   0   5       2412.00       2434.11        54.96 o                         
   7   0   5       1239.55       1136.99        77.17 o                         
  -7   1   5       3829.73       3940.64        87.09 o                         
  -6   1   5       4672.41       4827.32        55.50 o                         
  -5   1   5       2409.16       2470.17        30.62 o                         
  -4   1   5       2758.67       2864.68        31.09 o                         
  -3   1   5       2236.22       2254.38        22.80 o                         
  -2   1   5       3953.93       3900.51        26.37 o                         
  -1   1   5        720.26        707.80         8.75 o                         
   0   1   5         34.17         33.78         2.92 o                         
   1   1   5        600.24        605.89        14.34 o                         
   2   1   5         37.30         52.22         5.14 o                         
   3   1   5       1889.32       1961.57        27.65 o                         
   4   1   5       1959.37       2054.60        34.79 o                         
   5   1   5       4199.76       4221.08        60.06 o                         
   6   1   5       3228.12       3246.20        65.36 o                         
   7   1   5       3204.83       3103.11       134.21 o                         
  -7   2   5        264.44        284.88        24.39 o                         
  -6   2   5       1540.20       1574.32        33.51 o                         
  -5   2   5       2497.79       2532.09        28.79 o                         
  -4   2   5       2336.64       2343.77        22.15 o                         
  -3   2   5       5610.28       5473.30        35.18 o                         
  -2   2   5      12209.26      11716.03        57.97 o                         
  -1   2   5       8629.67       8224.83        44.32 o                         
   0   2   5      11540.17      11724.36        72.01 o                         
   1   2   5      16028.65      16110.84       130.21 o                         
   2   2   5      15805.25      16416.90       133.06 o                         
   3   2   5       4609.85       4806.58        55.62 o                         
   4   2   5       1059.67       1080.77        27.28 o                         
   5   2   5        330.68        319.25        18.95 o                         
   6   2   5        111.57        100.37        18.04 o                         
  -7   3   5       1742.43       1821.27        59.15 o                         
  -6   3   5       1041.31       1031.69        31.20 o                         
  -5   3   5        649.88        614.32        13.39 o                         
  -4   3   5       2394.88       1978.02        81.21 o                         
  -3   3   5       4147.87       4245.61        34.92 o                         
  -2   3   5         49.89         53.24         2.49 o                         
  -1   3   5       1110.97       1103.25        12.71 o                         
   0   3   5        789.47        787.58        13.84 o                         
   1   3   5       3058.55       3136.62        37.38 o                         
   2   3   5       6980.18       7374.81        90.08 o                         
   3   3   5      10924.77      10908.23       176.18 o                         
   4   3   5       6529.85       6713.83        82.42 o                         
   5   3   5       2291.70       2293.39        58.80 o                         
   6   3   5       3465.87       3706.08       204.72 o                         
  -7   4   5       1062.36       1119.16        76.47 o                         
  -6   4   5       1224.72       1243.86        35.79 o                         
  -5   4   5       2443.86       2513.36        44.63 o                         
  -4   4   5      13520.50      13587.95       102.82 o                         
  -3   4   5      12500.84      12515.18        78.57 o                         
  -2   4   5       9191.42       8517.34       160.33 o                         
  -1   4   5       8941.67       8991.08        51.84 o                         
   0   4   5       4409.52       4304.42        40.06 o                         
   1   4   5       3192.72       3227.35        38.34 o                         
   2   4   5       1397.94       1437.22        25.07 o                         
   3   4   5         31.62         34.20         6.91 o                         
   4   4   5         53.85         53.12        10.55 o                         
   5   4   5        122.19        134.04        16.35 o                         
  -6   5   5        116.01        104.11        22.93 o                         
  -5   5   5        236.35        222.60        15.17 o                         
  -4   5   5          2.67         13.54         4.88 o                         
  -3   5   5        957.18        934.35        18.10 o                         
  -2   5   5       4478.28       4339.23        39.28 o                         
  -1   5   5       4005.67       3986.64        31.71 o                         
   0   5   5       5679.78       5742.17        47.99 o                         
   1   5   5       6470.74       6547.62        85.24 o                         
   2   5   5       8447.49       8496.06       101.62 o                         
   3   5   5       4183.20       4248.37        61.55 o                         
   4   5   5       2159.96       2153.29        63.22 o                         
   5   5   5       2361.93       2423.83       168.39 o                         
  -6   6   5       2367.09       2571.74        96.08 o                         
  -5   6   5       5070.41       5257.26       109.18 o                         
  -4   6   5       5311.02       5465.65        76.34 o                         
  -3   6   5       3900.51       3795.50        76.56 o                         
  -2   6   5       1261.79       1237.06        15.29 o                         
  -1   6   5        801.49        848.65        16.32 o                         
   0   6   5        445.70        422.41        13.30 o                         
   1   6   5         14.57         32.40         7.15 o                         
   2   6   5        723.76        749.18        26.93 o                         
   3   6   5        409.42        449.22        28.64 o                         
   4   6   5        286.28        184.92        46.55 o                         
  -6   7   5        112.08         82.27        36.01 o                         
  -5   7   5        734.53        878.79        56.74 o                         
  -4   7   5       3461.90       3544.75       111.91 o                         
  -3   7   5       3822.51       3839.27        57.12 o                         
  -2   7   5       2404.17       2307.07        28.41 o                         
  -1   7   5       3177.67       3173.69        36.41 o                         
   0   7   5       3847.57       3904.85        46.20 o                         
   1   7   5       4929.67       5020.67        75.30 o                         
   2   7   5       2444.22       2410.47        75.31 o                         
   3   7   5       1443.86       1468.21        65.76 o                         
  -5   8   5       1114.88       1066.02        81.33 o                         
  -4   8   5        659.73        761.63        47.24 o                         
  -3   8   5         22.89         36.23        12.25 o                         
  -2   8   5         16.06         26.71        10.58 o                         
  -1   8   5        301.30        283.19        16.42 o                         
   0   8   5         68.23         76.75        11.13 o                         
   1   8   5        954.57        911.79        36.46 o                         
   2   8   5        495.58        431.49        32.36 o                         
  -4   9   5       2279.29       2329.96       160.74 o                         
  -3   9   5       1897.34       2153.01       108.74 o                         
  -2   9   5       1317.07       1325.48        67.25 o                         
  -1   9   5       2768.69       2859.17        99.95 o                         
   0   9   5       2610.28       2676.26        73.36 o                         
   1   9   5       1585.96       1639.72        77.31 o                         
  -1  -9   6       1678.56       1691.86        75.84 o                         
   0  -9   6       1560.33       1492.02        51.01 o                         
   1  -9   6       1719.68       1694.34        45.02 o                         
   2  -9   6       1853.54       1796.11        49.04 o                         
   3  -9   6        578.82        585.09        71.14 o                         
  -3  -8   6         12.00         -4.84        25.93 o                         
  -2  -8   6        502.62        514.65        27.30 o                         
  -1  -8   6        604.84        569.45        27.39 o                         
   0  -8   6       1105.97       1119.02        33.45 o                         
   1  -8   6       2125.39       2204.26        49.15 o                         
   2  -8   6       4115.78       4110.57        65.44 o                         
   3  -8   6       4115.50       4159.66        70.71 o                         
   4  -8   6       2857.43       2801.24        50.79 o                         
   5  -8   6       1276.55       1240.18       195.39 o                         
  -4  -7   6       2754.24       2635.65       173.89 o                         
  -3  -7   6       3988.21       4032.57        81.04 o                         
  -2  -7   6       2540.86       2498.01        64.25 o                         
  -1  -7   6       1919.74       1938.08        47.17 o                         
   0  -7   6       1809.71       1849.86        35.57 o                         
   1  -7   6       1293.85       1246.54        35.84 o                         
   2  -7   6        100.51         83.94         6.36 o                         
   3  -7   6        780.90        737.92        23.74 o                         
   4  -7   6        922.78        909.77        27.30 o                         
   5  -7   6        365.85        368.22        27.44 o                         
   6  -7   6        989.60        910.14        73.45 o                         
  -4  -6   6        362.86        365.38        34.86 o                         
  -3  -6   6       4139.55       4022.87        81.66 o                         
  -2  -6   6       4484.73       4408.50        69.89 o                         
  -1  -6   6       4600.62       4738.14        63.69 o                         
   0  -6   6       5664.74       5515.39        67.40 o                         
   1  -6   6       4538.51       4583.00        47.66 o                         
   2  -6   6       4937.97       4856.53        48.87 o                         
   3  -6   6       3978.11       3760.31        57.41 o                         
   4  -6   6       1041.29       1038.71        23.13 o                         
   5  -6   6       1409.99       1366.67        37.86 o                         
   6  -6   6        509.90        484.50        40.73 o                         
  -5  -5   6       3513.63       3544.71       149.24 o                         
  -4  -5   6       2733.60       2732.20        80.60 o                         
  -3  -5   6        945.37        912.69        31.03 o                         
  -2  -5   6        435.44        445.09        18.20 o                         
  -1  -5   6        192.29        181.40         9.11 o                         
   0  -5   6          1.00         14.43         4.40 o                         
   1  -5   6       1593.76       1607.47        22.43 o                         
   2  -5   6       3535.95       3417.23        35.17 o                         
   3  -5   6       2448.61       2348.47        29.98 o                         
   4  -5   6       1800.78       1763.44        27.93 o                         
   5  -5   6       2526.06       2507.48        50.65 o                         
   6  -5   6       2303.57       2292.07        55.86 o                         
   7  -5   6       1404.34       1500.65       132.58 o                         
  -5  -4   6       1877.62       1737.16        51.01 o                         
  -4  -4   6       4565.54       4162.83       139.20 o                         
  -3  -4   6       8104.74       8249.88        78.57 o                         
  -2  -4   6       6291.61       6209.63        66.03 o                         
  -1  -4   6       5184.79       5316.45        47.91 o                         
   0  -4   6       7339.43       7186.35        58.49 o                         
   1  -4   6       8078.64       7917.09        59.70 o                         
   2  -4   6        564.31        557.13        13.56 o                         
   3  -4   6        511.92        523.62        12.41 o                         
   4  -4   6       2367.48       2369.32        31.26 o                         
   5  -4   6       1212.72       1188.25        27.47 o                         
   6  -4   6         43.30         36.09         8.87 o                         
  -6  -3   6       2085.18       2018.91        71.41 o                         
  -5  -3   6        525.44        526.37        22.44 o                         
  -4  -3   6         36.87         48.92         7.62 o                         
  -3  -3   6        879.72        890.87        19.21 o                         
  -2  -3   6        304.00        327.37         9.67 o                         
  -1  -3   6        536.04        540.62        15.31 o                         
   0  -3   6       3413.88       3390.21        35.98 o                         
   1  -3   6       4847.39       4683.66        41.55 o                         
   2  -3   6       3252.70       3025.90        30.70 o                         
   3  -3   6       5984.40       5979.96        45.03 o                         
   4  -3   6       6242.30       6298.80        52.52 o                         
   5  -3   6       6575.15       6468.84        69.34 o                         
   6  -3   6       2759.57       2837.65        53.15 o                         
   7  -3   6       2155.05       2029.02        66.09 o                         
  -7  -2   6       1558.20       1603.27       141.37 o                         
  -6  -2   6       2309.70       2259.99        54.11 o                         
  -5  -2   6       4752.90       4652.30        67.80 o                         
  -4  -2   6       5935.06       6056.84        65.98 o                         
  -3  -2   6       3579.65       3717.04        37.85 o                         
  -2  -2   6       3122.16       3085.61        29.92 o                         
  -1  -2   6       6365.37       6180.58        55.02 o                         
   0  -2   6      17826.12      18135.34       118.86 o                         
   1  -2   6       2258.92       2051.05        24.02 o                         
   2  -2   6        583.00        560.06        10.98 o                         
   3  -2   6       1152.23       1157.22        18.37 o                         
   4  -2   6         18.22         22.73         4.87 o                         
   5  -2   6       1037.60       1048.52        25.42 o                         
   6  -2   6       1501.02       1533.52        39.62 o                         
   7  -2   6       2102.78       1968.85        65.68 o                         
  -7  -1   6        188.91        167.68        21.22 o                         
  -6  -1   6         47.42         63.79        10.85 o                         
  -5  -1   6          3.54          6.15         5.83 o                         
  -4  -1   6        587.83        577.76        15.25 o                         
  -3  -1   6       1533.09       1508.58        21.62 o                         
  -2  -1   6       2374.19       2443.32        27.87 o                         
  -1  -1   6       8440.71       8324.23        57.90 o                         
   0  -1   6      16121.99      15735.20       103.31 o                         
   1  -1   6      10952.24      10666.41        76.78 o                         
   2  -1   6      10156.53      10044.30        69.14 o                         
   3  -1   6      12329.07      12524.39        78.64 o                         
   4  -1   6      11516.93      11760.46        82.15 o                         
   5  -1   6       2877.62       2856.19        39.94 o                         
   6  -1   6        418.87        427.57        21.42 o                         
   7  -1   6        117.09        114.13        18.21 o                         
  -7   0   6       1640.20       1668.30        51.17 o                         
  -6   0   6       4348.62       4426.36        86.00 o                         
  -5   0   6       4405.59       4345.76        50.58 o                         
  -4   0   6       4349.56       4269.14        53.27 o                         
  -3   0   6       5311.69       5260.00        55.79 o                         
  -2   0   6      12437.95      12761.08        76.90 o                         
  -1   0   6       6178.93       5994.57        39.37 o                         
   0   0   6         12.25         37.50         3.24 o                         
   1   0   6         35.46         38.49         4.12 o                         
   2   0   6       1833.50       1779.39        33.74 o                         
   3   0   6       4308.12       4400.54        39.33 o                         
   4   0   6       3634.77       3639.94        44.45 o                         
   5   0   6       4691.00       4704.00        60.71 o                         
   6   0   6       2531.69       2560.72        60.43 o                         
  -7   1   6         37.58         29.08        16.59 o                         
  -6   1   6        351.54        345.82        14.91 o                         
  -5   1   6       3458.33       3425.90        41.77 o                         
  -4   1   6       4409.96       4347.59        45.93 o                         
  -3   1   6       5959.99       5646.89        42.27 o                         
  -2   1   6      22712.58      22473.44       103.04 o                         
  -1   1   6      19041.79      18480.38        92.50 o                         
   0   1   6      20869.13      20432.79       117.61 o                         
   1   1   6       5280.37       5098.88        65.69 o                         
   2   1   6       2703.22       2550.33        35.27 o                         
   3   1   6       5025.37       5113.91        56.92 o                         
   4   1   6       2157.25       2169.32        39.68 o                         
   5   1   6        112.01        110.86        18.24 o                         
   6   1   6         33.32         25.86        11.24 o                         
  -7   2   6       5382.76       5659.61       119.98 o                         
  -6   2   6       4315.65       4390.82        65.12 o                         
  -5   2   6       1636.60       1622.31        28.74 o                         
  -4   2   6        740.50        729.28        12.10 o                         
  -3   2   6       1261.89       1220.12        14.13 o                         
  -2   2   6         32.01         48.35         2.67 o                         
  -1   2   6       1780.45       1706.23        16.86 o                         
   0   2   6       2267.46       2171.06        23.81 o                         
   1   2   6       2829.52       2751.01        37.21 o                         
   2   2   6       7411.28       7689.05        65.71 o                         
   3   2   6       5868.15       6108.30        89.37 o                         
   4   2   6       6987.12       6796.95       107.76 o                         
   5   2   6       2784.11       2732.80        63.37 o                         
   6   2   6       1553.40       1492.79        74.13 o                         
  -7   3   6       2015.85       2139.36        65.00 o                         
  -6   3   6       5077.10       5251.89       105.67 o                         
  -5   3   6       5260.94       4946.04        62.35 o                         
  -4   3   6       5693.87       5857.02        52.97 o                         
  -3   3   6      10497.53      10680.84        67.80 o                         
  -2   3   6       9484.07       8970.16        75.46 o                         
  -1   3   6       6406.75       6124.12        63.52 o                         
   0   3   6       2520.88       2533.41        26.78 o                         
   1   3   6       3509.32       3454.00        34.48 o                         
   2   3   6       1523.36       1571.22        39.90 o                         
   3   3   6        148.65        164.84        13.57 o                         
   4   3   6          0.50         12.36         8.10 o                         
   5   3   6         10.44         11.99        11.42 o                         
   6   3   6         25.70         64.00        33.48 o                         
  -7   4   6        942.01        898.98        90.30 o                         
  -6   4   6        106.05        122.44        15.16 o                         
  -5   4   6         92.20        100.43         9.12 o                         
  -4   4   6         59.50         56.82         6.20 o                         
  -3   4   6        492.54        496.84        11.73 o                         
  -2   4   6       4324.31       4317.95        48.95 o                         
  -1   4   6       6320.76       6386.35        43.82 o                         
   0   4   6       4360.40       4432.96        41.18 o                         
   1   4   6       1821.91       1932.15        33.52 o                         
   2   4   6       4975.83       5115.62        54.29 o                         
   3   4   6       9795.97       9390.44       156.45 o                         
   4   4   6       3991.88       3930.75        79.03 o                         
   5   4   6       2496.50       2392.21       104.64 o                         
  -6   5   6       1667.72       1782.31        56.28 o                         
  -5   5   6       2453.07       2455.16        53.19 o                         
  -4   5   6       3215.85       3267.12        68.61 o                         
  -3   5   6       3604.89       3613.15        40.80 o                         
  -2   5   6       2441.76       2422.88        20.09 o                         
  -1   5   6        801.92        787.60        12.95 o                         
   0   5   6       1656.87       1655.12        23.05 o                         
   1   5   6       2091.29       2144.54        33.49 o                         
   2   5   6         95.69        100.85         9.01 o                         
   3   5   6        427.96        425.40        26.91 o                         
   4   5   6        299.13        309.43        24.95 o                         
  -6   6   6        328.62        382.90        55.10 o                         
  -5   6   6        552.77        552.26        43.30 o                         
  -4   6   6        266.80        262.04        12.89 o                         
  -3   6   6       2233.39       2204.06        39.46 o                         
  -2   6   6       5141.90       5100.58        50.65 o                         
  -1   6   6       5533.30       5506.10        52.09 o                         
   0   6   6       3800.79       3881.06        46.15 o                         
   1   6   6       7462.34       7484.99        87.12 o                         
   2   6   6       6485.52       6587.59        89.21 o                         
   3   6   6       2864.92       2873.53        74.46 o                         
   4   6   6       1416.95       1437.58       118.07 o                         
  -6   7   6       1171.96       1145.74       110.53 o                         
  -5   7   6       1465.10       1500.42        74.26 o                         
  -4   7   6       2474.08       2673.79        95.85 o                         
  -3   7   6       1196.70       1262.39        38.06 o                         
  -2   7   6        278.97        270.00        10.41 o                         
  -1   7   6        190.65        187.14         9.25 o                         
   0   7   6         15.59         22.10         5.87 o                         
   1   7   6       1092.56       1087.65        36.01 o                         
   2   7   6       2707.08       2801.74        78.98 o                         
   3   7   6       3292.47       3104.57       112.89 o                         
  -5   8   6       1213.06       1302.01        90.41 o                         
  -4   8   6       4558.94       4844.23       140.51 o                         
  -3   8   6       5109.65       5141.27       105.26 o                         
  -2   8   6       3944.61       3980.17        88.79 o                         
  -1   8   6       2915.74       3030.41        58.19 o                         
   0   8   6       3680.22       3705.78        86.51 o                         
   1   8   6       2104.64       2054.81        54.98 o                         
   2   8   6        312.33        318.68        31.24 o                         
  -4   9   6         42.45         49.32        30.54 o                         
  -3   9   6        400.07        408.52        44.06 o                         
  -2   9   6        472.67        506.86        70.37 o                         
  -1   9   6        779.89        733.68        63.05 o                         
   0   9   6       1338.86       1422.79       108.99 o                         
   1   9   6       1408.75       1365.27        72.55 o                         
  -1  -9   7       1677.59       1651.69        76.14 o                         
   0  -9   7       1416.14       1406.03        56.98 o                         
   1  -9   7       1351.53       1344.03        45.75 o                         
   2  -9   7       1374.62       1403.79        49.94 o                         
   3  -9   7       1666.37       1700.65       133.56 o                         
  -3  -8   7       2372.17       2368.69       170.63 o                         
  -2  -8   7       1779.95       1751.74        68.38 o                         
  -1  -8   7       1013.70       1017.75        36.71 o                         
   0  -8   7        287.84        287.36        18.50 o                         
   1  -8   7        150.24        126.56        13.03 o                         
   2  -8   7         59.91         48.13        10.50 o                         
   3  -8   7        139.13        149.97        15.89 o                         
   4  -8   7        593.24        582.20        25.49 o                         
   5  -8   7        362.51        315.69        60.79 o                         
  -3  -7   7       1592.17       1553.41        61.77 o                         
  -2  -7   7       2872.77       2902.68        67.91 o                         
  -1  -7   7       2863.02       2909.20        64.40 o                         
   0  -7   7       1623.22       1662.88        36.80 o                         
   1  -7   7       2659.78       2609.00        53.98 o                         
   2  -7   7       4234.45       4147.21        90.23 o                         
   3  -7   7       2918.59       2971.81        49.85 o                         
   4  -7   7        873.03        871.87        35.69 o                         
   5  -7   7       1412.07       1428.22        57.28 o                         
   6  -7   7       1466.99       1443.07       128.74 o                         
  -4  -6   7       1166.94       1147.15        82.22 o                         
  -3  -6   7        911.40        900.38        37.95 o                         
  -2  -6   7        597.14        592.02        23.72 o                         
  -1  -6   7         50.88         55.01         8.99 o                         
   0  -6   7          0.11         13.38         5.43 o                         
   1  -6   7          6.95         10.13         6.97 o                         
   2  -6   7        140.94        129.16         9.91 o                         
   3  -6   7       1814.40       1791.67        27.37 o                         
   4  -6   7       1905.28       1953.16        39.21 o                         
   5  -6   7       1756.79       1786.54        44.86 o                         
   6  -6   7       2710.52       2589.75        98.84 o                         
  -5  -5   7        379.51        441.14        74.86 o                         
  -4  -5   7       1852.35       1733.83        63.92 o                         
  -3  -5   7       4121.01       4103.19        69.80 o                         
  -2  -5   7       4426.61       4488.94        65.92 o                         
  -1  -5   7       4438.97       4564.04        60.78 o                         
   0  -5   7       4604.16       4553.80        48.22 o                         
   1  -5   7       7815.88       7966.01        64.20 o                         
   2  -5   7       8832.49       8844.84        69.81 o                         
   3  -5   7       1581.98       1546.40        25.48 o                         
   4  -5   7        885.09        907.51        23.64 o                         
   5  -5   7        407.91        433.80        21.87 o                         
   6  -5   7          0.26         19.95         9.46 o                         
  -5  -4   7        751.15        741.50        36.59 o                         
  -4  -4   7        501.71        451.85        18.79 o                         
  -3  -4   7        157.65        159.54        10.06 o                         
  -2  -4   7         60.52         65.84         6.10 o                         
  -1  -4   7        151.58        155.54         7.85 o                         
   0  -4   7       1411.66       1450.00        24.99 o                         
   1  -4   7       7451.58       7330.63        56.28 o                         
   2  -4   7       9036.66       8999.93        77.05 o                         
   3  -4   7       4871.95       4808.17        50.42 o                         
   4  -4   7       4237.34       4313.64        46.43 o                         
   5  -4   7       4975.78       5103.69        67.56 o                         
   6  -4   7       3439.87       3477.84        61.80 o                         
   7  -4   7        920.40        959.84       100.46 o                         
  -6  -3   7       1334.75       1336.28        79.69 o                         
  -5  -3   7       2521.47       2460.58        56.83 o                         
  -4  -3   7       6728.12       6600.68       118.93 o                         
  -3  -3   7      10366.35      10364.29        95.99 o                         
  -2  -3   7       9388.15       9503.98        68.52 o                         
  -1  -3   7       5729.28       5720.18        46.56 o                         
   0  -3   7       8879.54       8639.81        63.95 o                         
   1  -3   7       3410.66       3347.74        34.05 o                         
   2  -3   7        108.28        130.04         6.42 o                         
   3  -3   7        278.70        303.85         9.60 o                         
   4  -3   7        719.03        731.88        17.55 o                         
   5  -3   7        273.59        287.08        14.47 o                         
   6  -3   7        776.99        723.94        28.74 o                         
   7  -3   7       1661.93       1577.82        67.06 o                         
  -6  -2   7        361.49        379.18        28.68 o                         
  -5  -2   7        469.56        455.84        21.18 o                         
  -4  -2   7       1711.79       1671.34        41.25 o                         
  -3  -2   7       6426.45       6546.18        64.36 o                         
  -2  -2   7       2907.73       2811.26        29.96 o                         
  -1  -2   7       5506.80       5129.00        47.02 o                         
   0  -2   7      16517.05      15917.28       114.24 o                         
   1  -2   7      10490.24       9875.53        83.64 o                         
   2  -2   7       7402.72       7393.16        51.72 o                         
   3  -2   7       3542.34       3667.87        36.43 o                         
   4  -2   7       4821.08       4826.60        59.66 o                         
   5  -2   7       2848.76       2774.75        47.83 o                         
   6  -2   7       1216.70       1243.18        40.71 o                         
   7  -2   7        495.90        547.72        41.98 o                         
  -7  -1   7       2682.24       2490.64        85.51 o                         
  -6  -1   7       3937.84       3818.20        77.46 o                         
  -5  -1   7       7507.59       7376.68        90.41 o                         
  -4  -1   7       6258.71       6406.46        62.17 o                         
  -3  -1   7       3643.47       3753.51        34.84 o                         
  -2  -1   7       1245.26       1180.38        19.42 o                         
  -1  -1   7       3151.63       3068.56        32.63 o                         
   0  -1   7         83.94         92.49         5.58 o                         
   1  -1   7        891.20        874.59        19.05 o                         
   2  -1   7       1076.13       1032.96        16.68 o                         
   3  -1   7       1025.66       1054.49        18.15 o                         
   4  -1   7       1877.04       1915.37        37.30 o                         
   5  -1   7       2475.84       2458.50        42.47 o                         
   6  -1   7       3469.15       3521.52        68.80 o                         
   7  -1   7       1228.61       1142.09       108.33 o                         
  -7   0   7        292.67        238.31        31.53 o                         
  -6   0   7        450.15        452.10        22.18 o                         
  -5   0   7       2253.12       2358.31        39.49 o                         
  -4   0   7       6170.15       6207.77        55.83 o                         
  -3   0   7       7215.52       7381.56        61.62 o                         
  -2   0   7       8656.74       8669.09        52.39 o                         
  -1   0   7      10793.31      10223.85        61.15 o                         
   0   0   7       8889.51       8509.05        58.54 o                         
   1   0   7       7606.85       7295.44        65.48 o                         
   2   0   7       4352.15       4209.81        48.52 o                         
   3   0   7       4783.98       4826.75        41.81 o                         
   4   0   7       3067.74       2962.54        38.83 o                         
   5   0   7       1576.02       1561.83        35.00 o                         
   6   0   7        202.45        234.34        30.62 o                         
   7   0   7         39.82         35.19        29.17 o                         
  -7   1   7       2633.34       2701.45        90.83 o                         
  -6   1   7       3517.21       3543.67        56.85 o                         
  -5   1   7       2079.81       2107.00        34.69 o                         
  -4   1   7         30.81         39.12         3.75 o                         
  -3   1   7         14.68         26.97         2.93 o                         
  -2   1   7       2023.53       2065.10        19.59 o                         
  -1   1   7         20.63         30.41         2.83 o                         
   0   1   7       4357.01       4232.90        34.87 o                         
   1   1   7       4617.21       4608.44        48.23 o                         
   2   1   7       1932.34       1937.56        23.99 o                         
   3   1   7       1782.46       1712.70        34.72 o                         
   4   1   7       7525.94       7413.96        81.59 o                         
   5   1   7       6728.18       6655.70        89.96 o                         
   6   1   7       2630.17       2616.01        66.84 o                         
  -7   2   7       1234.61       1253.31        54.56 o                         
  -6   2   7       2839.69       2896.62        53.22 o                         
  -5   2   7       3357.37       3379.65        35.54 o                         
  -4   2   7       3113.87       3173.38        28.04 o                         
  -3   2   7       8971.12       9097.97        53.87 o                         
  -2   2   7       4853.15       4743.65        30.71 o                         
  -1   2   7       9241.27       8911.59        54.23 o                         
   0   2   7      11986.07      11724.37        80.97 o                         
   1   2   7       4466.09       4401.04        42.41 o                         
   2   2   7       3625.54       3596.89        42.99 o                         
   3   2   7       2402.42       2348.84        43.91 o                         
   4   2   7         45.64         43.71         9.13 o                         
   5   2   7        178.66        199.08        19.73 o                         
   6   2   7        529.25        525.96        46.02 o                         
  -7   3   7       1319.64       1408.68        64.33 o                         
  -6   3   7        708.94        728.10        34.81 o                         
  -5   3   7          6.86          6.10         3.12 o                         
  -4   3   7         93.39         73.09         4.42 o                         
  -3   3   7         85.82         81.63         4.28 o                         
  -2   3   7        304.87        273.70         6.26 o                         
  -1   3   7       4475.97       4402.42        36.89 o                         
   0   3   7       7388.34       7370.78        60.78 o                         
   1   3   7       8534.16       8652.06        68.76 o                         
   2   3   7       6809.59       7074.99       101.76 o                         
   3   3   7      11497.62      11610.97       134.35 o                         
   4   3   7       6489.60       6540.94       100.22 o                         
   5   3   7       1972.09       1999.74        56.87 o                         
  -6   4   7       2831.06       2984.51        64.71 o                         
  -5   4   7       3107.51       3054.57        47.57 o                         
  -4   4   7       4880.73       5042.47        54.62 o                         
  -3   4   7       7664.70       7805.75        72.62 o                         
  -2   4   7      11507.30      11378.10        62.63 o                         
  -1   4   7       3561.20       3684.68        32.46 o                         
   0   4   7        481.49        484.33        12.68 o                         
   1   4   7        146.13        156.52         9.38 o                         
   2   4   7          2.50          8.64         6.52 o                         
   3   4   7       1024.75       1038.22        39.04 o                         
   4   4   7       2251.58       2268.76        60.02 o                         
   5   4   7       1740.08       1701.98        92.96 o                         
  -6   5   7         79.25         75.16        15.85 o                         
  -5   5   7        551.62        527.81        26.14 o                         
  -4   5   7       1246.01       1211.26        25.20 o                         
  -3   5   7       5551.87       5744.05        59.34 o                         
  -2   5   7       9378.88       9361.18        55.11 o                         
  -1   5   7       9519.98       9682.95        69.45 o                         
   0   5   7       6165.12       6242.22        51.11 o                         
   1   5   7       3341.63       3523.02        44.99 o                         
   2   5   7       4608.38       4592.75        60.30 o                         
   3   5   7       2719.22       2640.10        68.67 o                         
   4   5   7       1333.70       1355.48        52.06 o                         
  -6   6   7       3379.28       3480.01       133.97 o                         
  -5   6   7       1215.95       1296.83        65.62 o                         
  -4   6   7       1235.15       1186.54        39.91 o                         
  -3   6   7       2078.77       2117.81        38.03 o                         
  -2   6   7        145.36        150.95         7.23 o                         
  -1   6   7        535.00        507.44        15.48 o                         
   0   6   7         57.81         61.96         6.23 o                         
   1   6   7        707.46        708.40        24.12 o                         
   2   6   7       1825.88       1765.91        42.57 o                         
   3   6   7       1815.19       1795.73        58.99 o                         
   4   6   7       1655.51       1381.95       119.11 o                         
  -6   7   7       2193.02       2255.60       156.59 o                         
  -5   7   7       1366.80       1473.35        74.08 o                         
  -4   7   7       2545.62       2818.17       113.18 o                         
  -3   7   7       4932.77       5003.90       110.35 o                         
  -2   7   7       4782.79       4772.81        71.83 o                         
  -1   7   7       1694.26       1734.98        30.64 o                         
   0   7   7       2137.31       2130.51        49.88 o                         
   1   7   7       2389.86       2345.93        54.79 o                         
   2   7   7       1492.60       1508.16        58.06 o                         
   3   7   7        465.93        459.85        72.37 o                         
  -5   8   7        169.37        185.97        54.39 o                         
  -4   8   7         32.48         69.64        22.25 o                         
  -3   8   7        231.93        289.41        28.29 o                         
  -2   8   7        510.89        527.16        31.97 o                         
  -1   8   7        245.23        275.59        18.37 o                         
   0   8   7        825.42        866.94        30.94 o                         
   1   8   7       1410.77       1353.61        54.63 o                         
   2   8   7       3005.72       2697.24       107.27 o                         
  -4   9   7       1810.75       1800.53       140.78 o                         
  -3   9   7       2521.84       2568.79       109.25 o                         
  -2   9   7       1121.43       1121.38        81.31 o                         
  -1   9   7        613.58        611.84        84.49 o                         
  -1  -9   8       1040.18        987.95       103.36 o                         
   0  -9   8        543.71        516.45        36.67 o                         
   1  -9   8        192.95        215.28        21.03 o                         
   2  -9   8        266.99        262.33        25.53 o                         
   3  -9   8         22.47          8.04        15.91 o                         
  -2  -8   8       1027.00        978.93        50.53 o                         
  -1  -8   8       2157.29       2169.34        55.01 o                         
   0  -8   8       3397.41       3412.51        63.00 o                         
   1  -8   8       3004.36       3043.89        68.08 o                         
   2  -8   8       2490.06       2494.41        57.02 o                         
   3  -8   8       3910.13       3920.53        66.71 o                         
   4  -8   8       2832.82       2788.68        65.37 o                         
  -3  -7   8       1122.07       1072.31        77.63 o                         
  -2  -7   8        847.15        866.25        37.99 o                         
  -1  -7   8        285.46        303.35        21.46 o                         
   0  -7   8          5.23         -2.60         7.53 o                         
   1  -7   8         46.75         52.97         8.92 o                         
   2  -7   8        559.15        562.15        25.48 o                         
   3  -7   8       2144.51       2137.44        42.80 o                         
   4  -7   8       2615.45       2618.83        61.69 o                         
   5  -7   8       1680.99       1717.66        60.51 o                         
  -4  -6   8       1220.59       1241.96       113.91 o                         
  -3  -6   8       2905.46       2849.55        64.91 o                         
  -2  -6   8       8510.52       8683.78       111.39 o                         
  -1  -6   8       7641.20       7738.81        95.17 o                         
   0  -6   8       3282.21       3373.88        49.79 o                         
   1  -6   8       3230.87       3211.17        57.11 o                         
   2  -6   8       4572.79       4293.46       100.02 o                         
   3  -6   8        646.58        592.82        21.90 o                         
   4  -6   8         23.08         31.68         8.37 o                         
   5  -6   8          7.76         11.84         9.07 o                         
   6  -6   8         49.54         43.16        23.80 o                         
  -4  -5   8        374.35        390.17        31.25 o                         
  -3  -5   8        247.40        245.18        16.85 o                         
  -2  -5   8        975.33        968.38        27.62 o                         
  -1  -5   8       2047.87       1978.10        41.02 o                         
   0  -5   8       2022.95       2047.53        56.77 o                         
   1  -5   8       1886.95       1861.82        31.27 o                         
   2  -5   8       2715.34       2627.15        34.44 o                         
   3  -5   8       3166.29       3063.61        46.32 o                         
   4  -5   8       3394.84       3356.73        54.71 o                         
   5  -5   8       2306.73       2338.88        51.42 o                         
   6  -5   8       2341.67       2300.03        63.77 o                         
  -5  -4   8       2929.93       2784.93        73.58 o                         
  -4  -4   8       4186.07       4083.21       151.42 o                         
  -3  -4   8       6461.07       6393.62        85.27 o                         
  -2  -4   8       5513.51       5636.95        60.95 o                         
  -1  -4   8       2178.82       2197.26        29.06 o                         
   0  -4   8       1890.26       1794.93        34.03 o                         
   1  -4   8       4334.17       4401.95        39.53 o                         
   2  -4   8        225.30        213.13         8.53 o                         
   3  -4   8         94.12         94.09         7.40 o                         
   4  -4   8         56.48         56.82         7.57 o                         
   5  -4   8         25.17         31.53         9.19 o                         
   6  -4   8        214.05        218.72        17.71 o                         
  -6  -3   8         19.95          0.15        15.11 o                         
  -5  -3   8         89.65         85.48        12.14 o                         
  -4  -3   8         63.47         65.44        11.56 o                         
  -3  -3   8       1338.90       1319.14        24.65 o                         
  -2  -3   8       4498.38       4484.69        41.69 o                         
  -1  -3   8       3620.33       3688.42        36.46 o                         
   0  -3   8       3780.03       3738.09        36.55 o                         
   1  -3   8       6724.51       6820.66        53.48 o                         
   2  -3   8       7903.64       7800.39        60.32 o                         
   3  -3   8       4487.71       4398.15        44.22 o                         
   4  -3   8       3249.29       3321.86        46.74 o                         
   5  -3   8       4580.39       4597.17        71.74 o                         
   6  -3   8       3275.70       3235.44        62.95 o                         
  -6  -2   8       2301.70       2125.57        56.70 o                         
  -5  -2   8       4410.75       4418.07       116.98 o                         
  -4  -2   8       4654.92       4628.10        89.77 o                         
  -3  -2   8       2453.47       2426.40        30.68 o                         
  -2  -2   8        392.88        386.21        12.04 o                         
  -1  -2   8       2164.13       2150.21        23.79 o                         
   0  -2   8       1666.52       1589.42        26.17 o                         
   1  -2   8        224.00        240.24         8.47 o                         
   2  -2   8         20.27         29.24         3.33 o                         
   3  -2   8       1607.09       1630.16        23.53 o                         
   4  -2   8       1856.95       1848.92        34.71 o                         
   5  -2   8       1550.02       1512.97        35.38 o                         
   6  -2   8       3626.45       3570.04        65.79 o                         
   7  -2   8       2591.86       2520.95       167.18 o                         
  -7  -1   8        649.20        562.89        41.51 o                         
  -6  -1   8        158.20        191.40        16.57 o                         
  -5  -1   8        303.63        299.87        15.13 o                         
  -4  -1   8       2674.47       2770.58        36.84 o                         
  -3  -1   8       4702.33       4700.58        43.22 o                         
  -2  -1   8       5357.47       5244.51        43.55 o                         
  -1  -1   8       8745.35       8879.53        76.71 o                         
   0  -1   8       8793.75       8362.25        72.94 o                         
   1  -1   8      21000.26      20257.83       157.84 o                         
   2  -1   8       9662.18       9834.32        69.73 o                         
   3  -1   8       3741.44       3709.47        37.81 o                         
   4  -1   8       3341.09       3231.00        53.96 o                         
   5  -1   8       1762.71       1743.31        38.29 o                         
   6  -1   8         33.62         21.68        10.23 o                         
  -7   0   8        684.86        621.52        82.10 o                         
  -6   0   8       2351.68       2380.53        51.23 o                         
  -5   0   8       3404.63       3519.65        47.35 o                         
  -4   0   8       2477.87       2499.29        32.70 o                         
  -3   0   8        515.18        521.24        11.79 o                         
  -2   0   8        416.42        457.35         9.64 o                         
  -1   0   8          6.73         12.57         2.69 o                         
   0   0   8        872.17        866.36        16.71 o                         
   1   0   8       4053.90       4012.86        40.56 o                         
   2   0   8       6206.00       6258.81        64.24 o                         
   3   0   8       5795.21       5969.27        53.47 o                         
   4   0   8       4540.09       4531.93        70.20 o                         
   5   0   8       7182.90       7185.90       101.47 o                         
   6   0   8       3163.71       3180.46        73.15 o                         
  -7   1   8        424.27        308.15        44.16 o                         
  -6   1   8       1186.43       1174.05        31.84 o                         
  -5   1   8       4387.00       4324.04        50.32 o                         
  -4   1   8       7065.54       6966.89        51.99 o                         
  -3   1   8       9393.82       9310.38        52.70 o                         
  -2   1   8      13360.62      13156.37        72.79 o                         
  -1   1   8      16391.52      16054.38        92.24 o                         
   0   1   8      13137.97      13004.02        97.04 o                         
   1   1   8       3366.25       3342.93        40.54 o                         
   2   1   8        890.73        866.46        18.49 o                         
   3   1   8         42.15         52.94         5.56 o                         
   4   1   8          2.38         13.17         4.98 o                         
   5   1   8        102.19        115.52        14.54 o                         
   6   1   8        305.22        309.89        35.76 o                         
  -7   2   8       1101.42       1053.29        65.26 o                         
  -6   2   8       1962.24       2081.46        59.55 o                         
  -5   2   8        609.65        620.64        14.62 o                         
  -4   2   8        649.75        622.76        11.91 o                         
  -3   2   8       2027.32       1868.73        17.45 o                         
  -2   2   8       1707.20       1628.27        17.14 o                         
  -1   2   8       4719.07       4520.15        38.20 o                         
   0   2   8      11543.79      11489.39        89.30 o                         
   1   2   8      11900.73      11921.42       106.68 o                         
   2   2   8       2151.88       2086.69        42.33 o                         
   3   2   8       2567.58       2485.74        46.53 o                         
   4   2   8       6049.43       6034.46        90.88 o                         
   5   2   8       3304.62       3256.63        93.77 o                         
   6   2   8       1772.30       1789.82       102.34 o                         
  -7   3   8       2608.86       2632.66       121.86 o                         
  -6   3   8       6370.61       6688.67       124.45 o                         
  -5   3   8       6652.56       6013.75       137.22 o                         
  -4   3   8       7206.00       6507.12       130.79 o                         
  -3   3   8       2835.56       2693.73        30.93 o                         
  -2   3   8       3035.27       3002.78        25.06 o                         
  -1   3   8       3358.08       3245.68        28.75 o                         
   0   3   8        329.28        368.65        11.14 o                         
   1   3   8        150.50        177.29         7.13 o                         
   2   3   8        201.10        207.68         9.95 o                         
   3   3   8        572.20        523.31        26.22 o                         
   4   3   8        947.77        923.27        39.79 o                         
   5   3   8       1067.98        973.52        47.79 o                         
  -7   4   8          0.73         13.28        31.37 o                         
  -6   4   8        225.21        214.34        20.69 o                         
  -5   4   8       1586.31       1594.93        35.11 o                         
  -4   4   8       3325.25       3295.56        42.22 o                         
  -3   4   8       1444.49       1453.88        27.16 o                         
  -2   4   8       3435.74       3508.66        29.18 o                         
  -1   4   8       7884.27       7976.04        55.04 o                         
   0   4   8       7860.95       7864.30        61.09 o                         
   1   4   8       2584.91       2645.63        47.77 o                         
   2   4   8       4386.27       4260.27        73.35 o                         
   3   4   8       5045.34       4912.94        88.19 o                         
   4   4   8       3081.57       3147.97        76.71 o                         
   5   4   8       1149.51       1112.78       102.59 o                         
  -6   5   8       2448.80       2574.03        99.32 o                         
  -5   5   8       2057.00       2120.79        65.61 o                         
  -4   5   8        591.97        600.94        20.47 o                         
  -3   5   8       1273.15       1305.43        25.82 o                         
  -2   5   8        923.31        937.34        14.03 o                         
  -1   5   8          9.54         22.56         5.00 o                         
   0   5   8        277.34        283.48         9.73 o                         
   1   5   8        299.79        316.26        17.05 o                         
   2   5   8        329.18        318.66        22.75 o                         
   3   5   8       1341.31       1276.98        48.29 o                         
   4   5   8       4163.18       3928.39       151.06 o                         
  -6   6   8       1874.37       1858.99        97.02 o                         
  -5   6   8       1059.51       1089.62        60.19 o                         
  -4   6   8       1112.11       1181.64        46.30 o                         
  -3   6   8       3057.65       3185.01        58.44 o                         
  -2   6   8       5644.04       5600.63        50.01 o                         
  -1   6   8       5933.54       6026.27        55.87 o                         
   0   6   8       3430.08       3467.76        42.74 o                         
   1   6   8       3903.44       3950.78        60.57 o                         
   2   6   8       3263.71       3323.26        69.48 o                         
   3   6   8       1209.47       1272.33        50.70 o                         
   4   6   8        258.68        191.72        50.67 o                         
  -6   7   8        546.24        385.61        70.41 o                         
  -5   7   8        112.78        104.96        22.97 o                         
  -4   7   8        174.70        189.53        27.49 o                         
  -3   7   8        226.96        238.35        22.52 o                         
  -2   7   8        148.67        157.18        11.65 o                         
  -1   7   8        842.47        826.22        21.07 o                         
   0   7   8       2271.81       2329.27        52.96 o                         
   1   7   8       2214.84       2158.38        49.77 o                         
   2   7   8       2484.62       2485.26        70.04 o                         
  -4   8   8       2883.61       3141.38       137.37 o                         
  -3   8   8       4898.14       5047.79       118.31 o                         
  -2   8   8       2879.41       3036.03        86.28 o                         
  -1   8   8       1917.46       1885.29        70.01 o                         
   0   8   8       1177.17       1126.99        45.53 o                         
   1   8   8        686.76        632.62        47.73 o                         
  -3   9   8       1533.24       1491.93       120.75 o                         
  -2   9   8       2261.29       2279.90       155.80 o                         
  -1   9   8       2683.20       2729.55       125.54 o                         
   1  -9   9       1928.50       2009.54        68.98 o                         
   2  -9   9       1092.72        945.32        46.33 o                         
   3  -9   9       1115.86       1217.61        52.70 o                         
  -2  -8   9        313.44        388.37        66.24 o                         
  -1  -8   9        444.30        465.40        28.87 o                         
   0  -8   9         65.57         78.90        12.12 o                         
   1  -8   9        356.22        376.12        22.93 o                         
   2  -8   9        269.38        261.84        20.13 o                         
   3  -8   9        104.21        105.17        13.71 o                         
   4  -8   9        842.49        838.29        42.21 o                         
  -3  -7   9       1864.34       1787.64       102.47 o                         
  -2  -7   9       2314.89       2255.97        61.67 o                         
  -1  -7   9       3373.22       3365.49        73.04 o                         
   0  -7   9       2923.52       3037.70        63.71 o                         
   1  -7   9       1145.24       1137.56        33.06 o                         
   2  -7   9       1489.32       1450.65        36.91 o                         
   3  -7   9       2353.49       2333.15        45.68 o                         
   4  -7   9        388.91        417.02        20.20 o                         
   5  -7   9         47.31         26.27        13.32 o                         
  -4  -6   9         78.07        118.16        51.89 o                         
  -3  -6   9         56.31         58.50        10.75 o                         
  -2  -6   9          1.73         16.39        10.48 o                         
  -1  -6   9        433.23        497.02        22.64 o                         
   0  -6   9        848.25        783.77        23.49 o                         
   1  -6   9        691.70        720.06        28.68 o                         
   2  -6   9       1746.31       1651.41        39.45 o                         
   3  -6   9       3263.13       3282.68        53.08 o                         
   4  -6   9       3177.20       3120.20        67.35 o                         
   5  -6   9       2502.34       2387.66        61.07 o                         
  -4  -5   9       1485.33       1409.74        53.96 o                         
  -3  -5   9       2864.23       2959.43        67.06 o                         
  -2  -5   9       5327.12       5381.02        74.08 o                         
  -1  -5   9       4016.46       4090.37        59.45 o                         
   0  -5   9       1189.76       1227.44        30.00 o                         
   1  -5   9       1995.31       1950.74        31.19 o                         
   2  -5   9       1778.98       1762.30        43.06 o                         
   3  -5   9       1028.23       1013.45        26.37 o                         
   4  -5   9         31.23         34.22         8.45 o                         
   5  -5   9        697.80        737.52        29.44 o                         
   6  -5   9        333.17        305.02        25.22 o                         
  -5  -4   9         63.63         75.81        19.57 o                         
  -4  -4   9        246.43        254.49        22.89 o                         
  -3  -4   9        214.50        205.59         9.05 o                         
  -2  -4   9       2262.74       2298.99        39.99 o                         
  -1  -4   9       3146.31       3279.16        43.68 o                         
   0  -4   9       4447.61       4600.82        43.21 o                         
   1  -4   9       7338.62       7316.60        58.41 o                         
   2  -4   9       7910.03       7727.90        81.25 o                         
   3  -4   9       9029.65       9080.08        91.94 o                         
   4  -4   9       4051.79       4165.40        62.52 o                         
   5  -4   9       2281.78       2282.13        53.16 o                         
   6  -4   9        974.30        964.49        44.77 o                         
  -6  -3   9       2406.47       2149.20       100.50 o                         
  -5  -3   9       2081.21       2025.60        82.17 o                         
  -4  -3   9       3687.87       3773.51        72.80 o                         
  -3  -3   9       5184.06       5199.22        56.31 o                         
  -2  -3   9       4028.19       4143.40        43.78 o                         
  -1  -3   9       1145.88       1206.51        20.19 o                         
   0  -3   9       1595.99       1647.32        22.77 o                         
   1  -3   9         36.40         31.51         4.17 o                         
   2  -3   9        739.87        800.58        17.04 o                         
   3  -3   9       2608.94       2533.64        40.69 o                         
   4  -3   9       2196.81       2182.80        38.12 o                         
   5  -3   9       1396.56       1420.34        39.32 o                         
   6  -3   9       1344.53       1279.57        44.27 o                         
  -6  -2   9        314.64        262.52        25.45 o                         
  -5  -2   9        478.41        521.26        35.62 o                         
  -4  -2   9       1480.87       1449.24        35.82 o                         
  -3  -2   9       6409.48       6283.30        53.83 o                         
  -2  -2   9      12819.49      12847.99        96.01 o                         
  -1  -2   9      13414.61      13492.42        85.14 o                         
   0  -2   9       8143.67       7937.91        63.03 o                         
   1  -2   9       7885.87       7664.53        59.57 o                         
   2  -2   9       7695.86       7547.91        61.95 o                         
   3  -2   9       2400.31       2408.42        31.78 o                         
   4  -2   9        385.76        405.86        17.30 o                         
   5  -2   9        186.81        194.53        13.44 o                         
   6  -2   9        484.57        505.02        29.75 o                         
  -7  -1   9       2095.08       1762.70       136.47 o                         
  -6  -1   9       2562.88       2648.98        56.33 o                         
  -5  -1   9       3447.75       3458.88        66.27 o                         
  -4  -1   9       3707.33       3706.68        44.10 o                         
  -3  -1   9         15.73         22.91         3.85 o                         
  -2  -1   9       1057.79        961.48        15.91 o                         
  -1  -1   9        207.53        193.58         7.97 o                         
   0  -1   9        228.92        220.29         8.96 o                         
   1  -1   9       2026.96       1968.71        24.09 o                         
   2  -1   9       5189.07       5228.94        46.66 o                         
   3  -1   9       3418.19       3422.61        41.33 o                         
   4  -1   9       1158.16       1162.75        29.76 o                         
   5  -1   9       3628.39       3564.53        57.81 o                         
   6  -1   9       3635.81       3514.99        78.87 o                         
  -7   0   9       2037.90       1961.19       102.74 o                         
  -6   0   9       3056.31       3035.67        55.58 o                         
  -5   0   9       4153.60       4243.98        53.32 o                         
  -4   0   9       5440.51       5617.68        54.11 o                         
  -3   0   9       8440.45       8397.72        55.62 o                         
  -2   0   9      12819.30      13041.08        80.02 o                         
  -1   0   9       2416.02       2372.01        28.18 o                         
   0   0   9       4793.33       4625.80        39.45 o                         
   1   0   9       5701.78       5697.81        63.29 o                         
   2   0   9       1616.68       1646.24        24.83 o                         
   3   0   9        529.86        526.25        16.70 o                         
   4   0   9        435.35        476.45        18.59 o                         
   5   0   9          7.07         14.39        11.25 o                         
   6   0   9        158.74        179.80        33.27 o                         
  -7   1   9        348.64        298.15        35.65 o                         
  -6   1   9        240.31        213.27        14.25 o                         
  -5   1   9        272.77        249.99        11.24 o                         
  -4   1   9         22.73         26.04         3.98 o                         
  -3   1   9        931.66        912.31        13.92 o                         
  -2   1   9       1949.91       1843.77        23.35 o                         
  -1   1   9        763.24        740.65        15.23 o                         
   0   1   9       3131.28       2916.15        67.14 o                         
   1   1   9       7580.13       7507.64        72.38 o                         
   2   1   9       7837.46       7922.11        86.70 o                         
   3   1   9       3384.40       3360.37        49.75 o                         
   4   1   9       5631.10       5690.80        85.36 o                         
   5   1   9       5235.51       5146.99        91.71 o                         
   6   1   9       3151.27       3063.97       130.32 o                         
  -7   2   9       2031.97       1869.08       106.24 o                         
  -6   2   9       2739.94       2825.87        77.68 o                         
  -5   2   9       4344.40       4248.76        58.54 o                         
  -4   2   9       5325.88       5262.16        39.79 o                         
  -3   2   9       2879.44       2838.02        24.28 o                         
  -2   2   9       2306.85       2209.55        23.50 o                         
  -1   2   9       7453.24       7465.13        71.87 o                         
   0   2   9       3817.36       3825.95        37.81 o                         
   1   2   9        426.74        385.03        14.81 o                         
   2   2   9         44.05         54.69         4.74 o                         
   3   2   9         46.74         65.97         9.51 o                         
   4   2   9        199.79        199.33        19.16 o                         
   5   2   9       1350.47       1408.47        47.02 o                         
   6   2   9       2306.83       2220.76       160.36 o                         
  -7   3   9          2.10         37.21        36.24 o                         
  -6   3   9         32.08         41.23        12.65 o                         
  -5   3   9        133.93        123.82         9.33 o                         
  -4   3   9       1191.93       1113.70        24.69 o                         
  -3   3   9       2021.05       1996.26        19.66 o                         
  -2   3   9       4283.73       4327.72        34.04 o                         
  -1   3   9       5054.79       4970.20        44.33 o                         
   0   3   9      10552.58      10262.98       124.05 o                         
   1   3   9      10656.79      10598.64        95.44 o                         
   2   3   9       6562.02       6342.51        72.46 o                         
   3   3   9       5402.24       5423.87        86.69 o                         
   4   3   9       3149.84       3208.56        77.55 o                         
   5   3   9       1714.17       1745.49        81.00 o                         
  -7   4   9       1242.41       1273.45       118.06 o                         
  -6   4   9       3039.50       3225.61        75.02 o                         
  -5   4   9       5750.41       5784.89        78.54 o                         
  -4   4   9       1653.36       1490.46        59.14 o                         
  -3   4   9        569.12        520.42        17.22 o                         
  -2   4   9       2059.13       1979.12        21.46 o                         
  -1   4   9        743.57        732.98        16.64 o                         
   0   4   9        230.73        237.97         8.83 o                         
   1   4   9        623.91        657.40        18.07 o                         
   2   4   9       2540.86       2353.24        52.50 o                         
   3   4   9       2470.53       2449.92        72.06 o                         
   4   4   9       2989.09       2958.04        77.11 o                         
   5   4   9       3032.97       2560.02       165.34 o                         
  -6   5   9        511.97        461.25        52.37 o                         
  -5   5   9       2880.90       3010.09        74.27 o                         
  -4   5   9       2898.50       2911.47        57.81 o                         
  -3   5   9       4663.07       4757.08        59.43 o                         
  -2   5   9       9082.54       9417.31        62.82 o                         
  -1   5   9      12221.62      12301.41        80.43 o                         
   0   5   9       5000.33       5029.26        64.17 o                         
   1   5   9       2304.92       2312.87        52.27 o                         
   2   5   9       1161.34       1131.40        43.41 o                         
   3   5   9        941.09        989.64        43.57 o                         
   4   5   9        256.15        297.30        60.30 o                         
  -6   6   9       2261.81       2239.22       158.85 o                         
  -5   6   9        450.61        528.51        43.06 o                         
  -4   6   9         17.61         18.08        10.09 o                         
  -3   6   9         92.51         95.27        16.89 o                         
  -2   6   9        680.66        675.17        15.35 o                         
  -1   6   9       1635.67       1663.84        27.07 o                         
   0   6   9       2755.74       2852.47        46.07 o                         
   1   6   9       2626.56       2532.40        61.22 o                         
   2   6   9       1026.71       1014.55        38.51 o                         
   3   6   9       2196.33       2198.89        74.52 o                         
  -5   7   9       3316.72       3501.79       118.67 o                         
  -4   7   9       1881.21       1983.73        85.07 o                         
  -3   7   9       1819.23       1868.40        60.12 o                         
  -2   7   9       3795.54       3925.65        86.99 o                         
  -1   7   9       2056.27       1998.77        50.32 o                         
   0   7   9        318.90        313.81        20.44 o                         
   1   7   9        370.21        369.42        27.28 o                         
   2   7   9        393.60        409.11        31.84 o                         
  -4   8   9        322.26        336.36        64.51 o                         
  -3   8   9        560.23        602.88        40.47 o                         
  -2   8   9        823.43        765.94        66.55 o                         
  -1   8   9       2075.36       2156.47        89.76 o                         
   0   8   9       1839.72       1796.38        66.85 o                         
   1   8   9       1290.42       1194.01        66.21 o                         
  -3   9   9        881.89        959.44       100.55 o                         
  -2   9   9        674.38        603.52        83.77 o                         
   2  -9  10        192.55        216.83        42.58 o                         
  -2  -8  10        585.37        482.71        76.54 o                         
  -1  -8  10       2419.97       2193.78       107.32 o                         
   0  -8  10       3562.68       3584.40        96.18 o                         
   1  -8  10       2022.97       2077.48        53.71 o                         
   2  -8  10       1302.58       1285.97        45.06 o                         
   3  -8  10       1635.95       1567.11        58.23 o                         
   4  -8  10        675.66        670.18        39.25 o                         
  -3  -7  10         34.63         55.96        37.91 o                         
  -2  -7  10        251.05        273.57        22.86 o                         
  -1  -7  10         53.73         39.33        11.47 o                         
   0  -7  10        856.49        893.77        31.77 o                         
   1  -7  10       2455.12       2566.99        51.86 o                         
   2  -7  10       2206.87       2195.71        47.25 o                         
   3  -7  10       2209.22       2247.01        47.51 o                         
   4  -7  10       2672.61       2735.42        60.93 o                         
   5  -7  10       2707.05       2820.81        74.55 o                         
  -3  -6  10       2625.56       2621.99        67.49 o                         
  -2  -6  10       3560.26       3658.37        77.48 o                         
  -1  -6  10       4307.60       4341.06        70.46 o                         
   0  -6  10       2244.76       2300.13        47.02 o                         
   1  -6  10        893.61        910.14        26.13 o                         
   2  -6  10        961.12        929.44        26.77 o                         
   3  -6  10         38.16         43.94         9.78 o                         
   4  -6  10        105.51        108.41        12.40 o                         
   5  -6  10        526.47        554.17        30.67 o                         
  -4  -5  10        253.00        245.05        23.88 o                         
  -3  -5  10        230.63        212.21        18.88 o                         
  -2  -5  10       1309.94       1364.92        35.40 o                         
  -1  -5  10       6219.19       6281.71        73.14 o                         
   0  -5  10       7335.75       7343.76        76.57 o                         
   1  -5  10       3668.86       3587.91        48.04 o                         
   2  -5  10       2378.52       2417.71        40.91 o                         
   3  -5  10       3161.47       3222.83        49.49 o                         
   4  -5  10       2459.52       2495.77        50.19 o                         
   5  -5  10        947.61        988.45        40.22 o                         
   6  -5  10        638.31        622.84        43.91 o                         
  -5  -4  10       2832.92       2613.18        81.48 o                         
  -4  -4  10       3028.47       3056.75        78.17 o                         
  -3  -4  10       2858.07       2853.81        47.00 o                         
  -2  -4  10       1936.19       1997.34        50.49 o                         
  -1  -4  10        212.35        211.37        11.17 o                         
   0  -4  10         74.25         94.81         6.58 o                         
   1  -4  10         31.85         45.97         7.06 o                         
   2  -4  10         33.95         44.68         7.24 o                         
   3  -4  10         14.31         24.69         5.25 o                         
   4  -4  10       1214.72       1273.76        34.96 o                         
   5  -4  10       1449.23       1402.36        42.33 o                         
   6  -4  10        902.17        867.43        40.95 o                         
  -5  -3  10       1934.53       1875.57        56.25 o                         
  -4  -3  10       1888.07       1968.94        52.15 o                         
  -3  -3  10       2326.35       2295.30        39.65 o                         
  -2  -3  10       3829.38       3722.12        49.36 o                         
  -1  -3  10       6834.99       6826.19        55.44 o                         
   0  -3  10       6031.98       6010.83        50.73 o                         
   1  -3  10       2799.62       2778.35        34.07 o                         
   2  -3  10       6727.44       6845.45        78.88 o                         
   3  -3  10       4024.84       4057.16        60.08 o                         
   4  -3  10       1346.98       1384.20        34.04 o                         
   5  -3  10        591.62        643.31        27.17 o                         
   6  -3  10        698.68        658.64        36.04 o                         
  -6  -2  10       1016.22        891.16        42.23 o                         
  -5  -2  10       1005.31        997.85        58.26 o                         
  -4  -2  10       1046.24       1052.77        28.44 o                         
  -3  -2  10       1474.32       1466.59        28.46 o                         
  -2  -2  10        194.98        184.98         7.53 o                         
  -1  -2  10         22.02         25.45         4.32 o                         
   0  -2  10        353.64        379.37        10.92 o                         
   1  -2  10        226.16        269.65         9.71 o                         
   2  -2  10       1966.33       1968.14        32.67 o                         
   3  -2  10       5010.90       5023.69        64.63 o                         
   4  -2  10       4296.85       4302.90        58.91 o                         
   5  -2  10       2360.24       2409.26        47.73 o                         
   6  -2  10       3835.08       3790.45        89.42 o                         
  -6  -1  10       1619.38       1605.02        44.92 o                         
  -5  -1  10       2091.17       2191.43        51.43 o                         
  -4  -1  10       3541.13       3444.35        50.01 o                         
  -3  -1  10       5834.72       5938.43        53.41 o                         
  -2  -1  10       7651.76       7486.75        57.50 o                         
  -1  -1  10       5736.57       5601.69        56.75 o                         
   0  -1  10       5379.75       5329.86        51.53 o                         
   1  -1  10       7034.64       6945.73        60.71 o                         
   2  -1  10       4690.40       4806.97        48.47 o                         
   3  -1  10       1736.83       1751.64        30.80 o                         
   4  -1  10          3.87         10.87         6.26 o                         
   5  -1  10         61.82         60.66         9.40 o                         
   6  -1  10         98.69        116.28        29.54 o                         
  -7   0  10        913.21        891.30       100.15 o                         
  -6   0  10        132.63        124.58        13.15 o                         
  -5   0  10        632.33        594.72        21.24 o                         
  -4   0  10       1082.31       1095.37        23.05 o                         
  -3   0  10          4.53          9.06         3.12 o                         
  -2   0  10       1892.81       1906.20        22.56 o                         
  -1   0  10       2972.83       2934.71        32.60 o                         
   0   0  10       3014.52       2879.45        30.52 o                         
   1   0  10       7704.38       7721.69        73.48 o                         
   2   0  10      13859.49      14022.76       103.12 o                         
   3   0  10       5917.97       6070.20        67.91 o                         
   4   0  10       4082.20       3992.24        58.58 o                         
   5   0  10       3959.53       3878.77        73.93 o                         
   6   0  10       2142.27       2150.17       151.05 o                         
  -6   1  10       2170.97       2281.70        70.69 o                         
  -5   1  10       3363.53       3427.30        41.97 o                         
  -4   1  10       6070.90       6058.65        50.72 o                         
  -3   1  10      11534.59      11583.98        70.48 o                         
  -2   1  10       3982.89       4079.09        39.79 o                         
  -1   1  10       3036.31       2907.98        31.43 o                         
   0   1  10       3187.24       3136.19        33.50 o                         
   1   1  10        489.64        495.11        13.74 o                         
   2   1  10          6.30         24.37         4.39 o                         
   3   1  10        347.41        333.29        12.67 o                         
   4   1  10       1428.92       1381.20        38.09 o                         
   5   1  10        906.43        924.08        35.47 o                         
   6   1  10       1286.02       1253.04        82.43 o                         
  -7   2  10         73.47         35.62        38.76 o                         
  -6   2  10          1.07          0.38        11.91 o                         
  -5   2  10         74.72         73.03         6.83 o                         
  -4   2  10       1287.70       1261.16        20.02 o                         
  -3   2  10       6143.81       5998.85        44.14 o                         
  -2   2  10       5759.78       5513.02        61.08 o                         
  -1   2  10       7916.89       7846.56        62.62 o                         
   0   2  10      12057.90      12014.63        81.80 o                         
   1   2  10      11922.07      12136.00       145.44 o                         
   2   2  10       3712.32       3611.20        50.71 o                         
   3   2  10       2004.18       1861.17        58.82 o                         
   4   2  10       1052.09       1057.65        40.49 o                         
   5   2  10       1257.10       1276.43        57.78 o                         
  -7   3  10       2569.22       2633.76       178.03 o                         
  -6   3  10       2316.97       2372.12        64.00 o                         
  -5   3  10       4713.14       4885.83        74.05 o                         
  -4   3  10       4718.39       4521.33        54.96 o                         
  -3   3  10        338.25        342.51         8.92 o                         
  -2   3  10         15.48         27.01         3.48 o                         
  -1   3  10          4.17         21.25         3.72 o                         
   0   3  10         11.00         19.97         3.12 o                         
   1   3  10        753.96        709.17        16.82 o                         
   2   3  10       2120.89       2070.41        43.25 o                         
   3   3  10        705.06        643.30        43.50 o                         
   4   3  10        579.47        602.40        34.11 o                         
   5   3  10       2614.63       2393.47       160.36 o                         
  -6   4  10       1306.39       1377.37        48.65 o                         
  -5   4  10       4438.74       4561.88        83.61 o                         
  -4   4  10       4762.33       4694.00        64.81 o                         
  -3   4  10       4894.24       4658.87        64.85 o                         
  -2   4  10       3484.01       3504.10        35.27 o                         
  -1   4  10       3817.48       3902.56        38.89 o                         
   0   4  10       5027.49       5022.61        50.12 o                         
   1   4  10       3479.58       3386.46        55.40 o                         
   2   4  10       2671.76       2505.99        43.15 o                         
   3   4  10       1434.69       1487.79        56.85 o                         
   4   4  10        700.33        701.59        52.61 o                         
  -6   5  10        841.78        753.96        88.79 o                         
  -5   5  10        578.76        554.43        32.38 o                         
  -4   5  10         17.68         14.58        10.26 o                         
  -3   5  10         49.32         41.94         8.27 o                         
  -2   5  10          5.66         10.76         3.89 o                         
  -1   5  10        137.48        137.20         8.35 o                         
   0   5  10        807.06        765.14        15.54 o                         
   1   5  10       3791.63       3927.64        78.87 o                         
   2   5  10       2402.46       2358.38        71.49 o                         
   3   5  10       1805.38       1772.25        59.57 o                         
   4   5  10       3673.96       3583.72       206.01 o                         
  -6   6  10       1838.62       1803.92       144.08 o                         
  -5   6  10       2221.03       2333.50        91.70 o                         
  -4   6  10       2474.90       2453.26        66.84 o                         
  -3   6  10       2428.16       2547.38        56.90 o                         
  -2   6  10       3911.00       4008.78        58.17 o                         
  -1   6  10       3369.80       3428.64        43.20 o                         
   0   6  10       2483.37       2506.60        56.00 o                         
   1   6  10        559.88        574.05        28.45 o                         
   2   6  10        223.98        247.17        20.76 o                         
   3   6  10        202.59        163.56        49.16 o                         
  -5   7  10         22.20         57.74        24.67 o                         
  -4   7  10        160.76        146.01        27.38 o                         
  -3   7  10        273.97        270.21        24.71 o                         
  -2   7  10        747.89        727.82        40.94 o                         
  -1   7  10       2504.31       2478.00        64.92 o                         
   0   7  10       5375.45       5352.99        97.44 o                         
   1   7  10       3104.73       3068.34        69.18 o                         
   2   7  10       3020.97       3028.84        99.32 o                         
  -4   8  10       1009.87       1186.01       113.58 o                         
  -3   8  10       1168.30       1066.13       106.02 o                         
  -2   8  10       1738.10       1640.83        96.59 o                         
  -1   8  10        385.31        410.36        48.08 o                         
   0   8  10          2.99         12.58        27.05 o                         
   1   8  10         42.80         25.52        22.88 o                         
  -2  -8  11         81.37         50.88        39.66 o                         
  -1  -8  11        154.63         81.75        34.86 o                         
   1  -8  11       1457.08       1531.99        69.56 o                         
   2  -8  11       1237.82       1224.59        47.96 o                         
   3  -8  11        856.53        827.28        43.42 o                         
  -2  -7  11       1090.31       1051.43        74.09 o                         
  -1  -7  11       1654.35       1639.57        49.06 o                         
   0  -7  11       1916.93       1968.44        48.56 o                         
   1  -7  11        751.07        806.91        29.28 o                         
   2  -7  11        303.37        304.40        20.85 o                         
   3  -7  11        107.90        111.26        13.30 o                         
   4  -7  11        386.31        349.38        26.27 o                         
  -3  -6  11        263.52        286.71        40.01 o                         
  -2  -6  11        637.14        642.47        32.96 o                         
  -1  -6  11        835.55        844.97        33.49 o                         
   0  -6  11       1722.37       1767.18        40.64 o                         
   1  -6  11       2883.01       2873.01        53.61 o                         
   2  -6  11       2521.84       2571.25        46.72 o                         
   3  -6  11       1980.46       2080.42        48.40 o                         
   4  -6  11       3331.50       3237.53        62.45 o                         
   5  -6  11       2140.10       2111.88        70.01 o                         
  -4  -5  11       1810.46       2060.51       160.89 o                         
  -3  -5  11       1684.22       1676.28        51.56 o                         
  -2  -5  11       2047.63       2045.38        50.07 o                         
  -1  -5  11       1829.16       1801.48        38.77 o                         
   0  -5  11        491.14        496.80        17.65 o                         
   1  -5  11        212.19        223.65        12.33 o                         
   2  -5  11          3.14          8.88         6.11 o                         
   3  -5  11        119.64        135.77        12.36 o                         
   4  -5  11        956.81        979.57        32.09 o                         
   5  -5  11       1779.29       1825.72        54.09 o                         
  -5  -4  11        702.80        765.32        87.63 o                         
  -4  -4  11       1226.29       1247.34        50.00 o                         
  -3  -4  11        841.45        807.03        28.67 o                         
  -2  -4  11       1970.20       1862.18        39.57 o                         
  -1  -4  11       6687.14       6671.00        70.39 o                         
   0  -4  11       8927.23       8918.48        84.41 o                         
   1  -4  11       3995.79       4084.85        82.07 o                         
   2  -4  11       2888.99       2885.61        49.04 o                         
   3  -4  11       4566.81       4490.25        55.13 o                         
   4  -4  11       3495.16       3652.63        65.26 o                         
   5  -4  11        584.33        537.64        30.31 o                         
  -5  -3  11       1839.18       1858.06        56.91 o                         
  -4  -3  11       1310.00       1269.40        36.30 o                         
  -3  -3  11       2189.33       2162.89        39.75 o                         
  -2  -3  11        532.26        537.66        18.07 o                         
  -1  -3  11          1.63         34.88         4.96 o                         
   0  -3  11        823.76        816.94        18.76 o                         
   1  -3  11       1399.66       1410.22        28.42 o                         
   2  -3  11       2239.83       2242.63        41.73 o                         
   3  -3  11       4862.54       4839.15        69.01 o                         
   4  -3  11       4556.20       4640.68        68.45 o                         
   5  -3  11       1974.54       2032.15        57.16 o                         
  -6  -2  11       1536.41       1463.44        54.70 o                         
  -5  -2  11       3568.91       3490.28        76.18 o                         
  -4  -2  11       3710.57       3681.04        57.48 o                         
  -3  -2  11       3207.43       3194.81        47.44 o                         
  -2  -2  11       7867.78       7783.10        68.56 o                         
  -1  -2  11      13372.90      13581.23        96.73 o                         
   0  -2  11       3630.73       3555.04        38.89 o                         
   1  -2  11       3219.87       3322.44        42.28 o                         
   2  -2  11       2503.91       2476.77        42.44 o                         
   3  -2  11        632.91        589.26        21.31 o                         
   4  -2  11          7.10         16.45         6.77 o                         
   5  -2  11         60.17         42.34         9.89 o                         
  -6  -1  11       1244.83       1158.13        46.26 o                         
  -5  -1  11        242.05        243.26        18.16 o                         
  -4  -1  11         38.14         40.96         6.33 o                         
  -3  -1  11         57.49         71.23         6.05 o                         
  -2  -1  11       1873.95       1829.82        24.69 o                         
  -1  -1  11       7416.24       7268.96        82.07 o                         
   0  -1  11       5316.76       5364.07        49.12 o                         
   1  -1  11       3359.68       3320.29        35.46 o                         
   2  -1  11       4483.17       4512.02        57.60 o                         
   3  -1  11       5566.44       5569.42        62.48 o                         
   4  -1  11       2401.54       2427.64        44.61 o                         
   5  -1  11       1499.41       1488.35        41.89 o                         
  -6   0  11       4158.45       4216.37        72.36 o                         
  -5   0  11       3893.05       3902.10        61.46 o                         
  -4   0  11       4683.49       4692.86        52.51 o                         
  -3   0  11       7208.74       7201.77        61.79 o                         
  -2   0  11       2932.04       2968.04        30.25 o                         
  -1   0  11        431.51        427.83        12.57 o                         
   0   0  11       1054.31       1049.25        18.36 o                         
   1   0  11       1058.70       1093.08        22.87 o                         
   2   0  11        603.74        607.20        18.24 o                         
   3   0  11         38.45         47.94         7.11 o                         
   4   0  11        323.81        332.30        19.14 o                         
   5   0  11        297.00        325.75        21.78 o                         
  -6   1  11        665.19        773.62        41.52 o                         
  -5   1  11        930.44        920.84        22.64 o                         
  -4   1  11        910.02        919.56        17.97 o                         
  -3   1  11       1720.54       1767.02        20.18 o                         
  -2   1  11       4333.62       4236.99        39.20 o                         
  -1   1  11       7096.29       7034.80        54.24 o                         
   0   1  11       3296.71       3400.42        38.71 o                         
   1   1  11       4810.28       4992.10        53.87 o                         
   2   1  11       6011.07       5990.75        64.90 o                         
   3   1  11       5250.72       5247.13        63.76 o                         
   4   1  11       3049.76       3070.73        59.31 o                         
   5   1  11       1458.06       1411.03        54.38 o                         
  -6   2  11       1067.74       1105.25        43.12 o                         
  -5   2  11       1168.61       1139.56        24.72 o                         
  -4   2  11       4481.30       4271.32        45.64 o                         
  -3   2  11       1972.20       1967.75        24.18 o                         
  -2   2  11        447.30        420.45        13.35 o                         
  -1   2  11        625.29        624.79        13.40 o                         
   0   2  11        283.63        298.77         9.57 o                         
   1   2  11         18.30         32.53         6.33 o                         
   2   2  11        752.14        707.29        20.84 o                         
   3   2  11       3722.36       3645.99        89.04 o                         
   4   2  11       2131.04       2205.21        51.11 o                         
   5   2  11       1901.41       1764.85        68.94 o                         
  -6   3  11        767.12        790.87        37.13 o                         
  -5   3  11        875.82        903.77        30.45 o                         
  -4   3  11       3234.33       3068.23        48.50 o                         
  -3   3  11       3918.88       3867.43        35.98 o                         
  -2   3  11       4450.06       4604.38        60.74 o                         
  -1   3  11       6009.98       6032.89        49.78 o                         
   0   3  11       9415.96       9322.68        73.38 o                         
   1   3  11       6252.40       6228.76        64.64 o                         
   2   3  11       3653.07       3583.58        54.48 o                         
   3   3  11        812.70        791.23        32.15 o                         
   4   3  11        458.68        487.99        35.07 o                         
   5   3  11        271.12        326.82        62.75 o                         
  -6   4  11        876.17        849.29        46.03 o                         
  -5   4  11       2462.39       2468.24        56.72 o                         
  -4   4  11       1376.40       1338.02        33.19 o                         
  -3   4  11        117.18        111.20         5.76 o                         
  -2   4  11        602.34        597.86        16.66 o                         
  -1   4  11        922.07        935.99        18.54 o                         
   0   4  11        743.42        736.69        20.16 o                         
   1   4  11       3704.71       3627.11        60.73 o                         
   2   4  11       6223.67       6138.39       146.94 o                         
   3   4  11       3333.15       3147.53        79.03 o                         
   4   4  11       3029.93       3051.59       190.04 o                         
  -6   5  11       1695.97       1864.39       138.19 o                         
  -5   5  11       3267.54       3313.22        89.60 o                         
  -4   5  11       6167.32       6380.22       115.12 o                         
  -3   5  11       4521.50       4179.79       168.57 o                         
  -2   5  11       2316.61       2326.58        41.09 o                         
  -1   5  11       4000.30       3999.41        44.29 o                         
   0   5  11       3276.90       3045.80        79.60 o                         
   1   5  11        716.28        697.55        33.22 o                         
   2   5  11         69.49         86.36        17.17 o                         
   3   5  11          1.52         14.09        14.88 o                         
  -5   6  11         46.69         37.73        17.76 o                         
  -4   6  11        343.33        403.33        32.54 o                         
  -3   6  11       1589.75       1584.86        45.57 o                         
  -2   6  11       2460.81       2421.79        49.53 o                         
  -1   6  11       2500.12       2534.41        37.58 o                         
   0   6  11       5816.31       5917.61        93.48 o                         
   1   6  11       4494.86       4483.70        84.36 o                         
   2   6  11       1546.29       1423.26        52.15 o                         
  -5   7  11       3101.15       3132.88       198.13 o                         
  -4   7  11       1965.42       2076.97        89.41 o                         
  -3   7  11        790.63        814.97        41.35 o                         
  -2   7  11        239.14        273.26        33.88 o                         
  -1   7  11        399.53        440.03        40.75 o                         
   0   7  11         40.03         61.02        15.73 o                         
   1   7  11         89.86         80.14        16.25 o                         
  -3   8  11        891.92       1072.04       108.84 o                         
  -2   8  11        714.25        758.53        93.38 o                         
  -1   8  11       3078.17       2924.93       183.00 o                         
   0   8  11       2483.24       2431.89       161.13 o                         
   1  -8  12       1189.64       1112.24       111.57 o                         
  -2  -7  12        300.00        340.10        64.23 o                         
  -1  -7  12        227.69        274.08        33.67 o                         
   0  -7  12       1600.78       1614.69        45.07 o                         
   1  -7  12       3844.06       3823.47        74.55 o                         
   2  -7  12       3518.01       3434.23        70.06 o                         
   3  -7  12       1794.93       1811.74        58.23 o                         
   4  -7  12       1502.10       1461.25        53.65 o                         
  -3  -6  12       2507.42       2363.11       116.35 o                         
  -2  -6  12       1361.22       1389.52        48.73 o                         
  -1  -6  12        899.11        954.04        36.58 o                         
   0  -6  12        436.97        504.24        24.07 o                         
   1  -6  12         91.43        102.89        12.29 o                         
   2  -6  12        590.55        605.09        25.24 o                         
   3  -6  12        398.19        426.34        22.80 o                         
   4  -6  12        338.88        352.54        24.71 o                         
  -3  -5  12       2859.56       2867.02        70.09 o                         
  -2  -5  12       2559.39       2708.47        65.54 o                         
  -1  -5  12       2701.97       2733.70        49.79 o                         
   0  -5  12       5621.89       5653.47        66.79 o                         
   1  -5  12       5516.10       5457.71        65.15 o                         
   2  -5  12       1742.39       1748.34        40.97 o                         
   3  -5  12       1950.40       1941.03        54.11 o                         
   4  -5  12       1218.17       1188.97        38.52 o                         
   5  -5  12        505.44        533.81        39.20 o                         
  -5  -4  12       1792.74       1666.20       132.61 o                         
  -4  -4  12       1147.64       1193.92        44.33 o                         
  -3  -4  12        222.62        235.11        21.57 o                         
  -2  -4  12        148.62        160.47        12.48 o                         
  -1  -4  12         11.05         19.13         6.39 o                         
   0  -4  12        937.71        904.49        27.42 o                         
   1  -4  12       2569.03       2516.17        46.27 o                         
   2  -4  12        872.51        852.96        26.49 o                         
   3  -4  12        538.79        546.45        26.04 o                         
   4  -4  12       1248.86       1252.06        46.06 o                         
   5  -4  12       1896.80       1892.78        67.89 o                         
  -5  -3  12       3024.61       2762.76        84.59 o                         
  -4  -3  12       3975.15       4012.33        79.45 o                         
  -3  -3  12       3252.42       3369.07        52.75 o                         
  -2  -3  12       3172.85       3214.52        48.58 o                         
  -1  -3  12       4507.83       4571.25        50.96 o                         
   0  -3  12       3444.14       3452.89        48.28 o                         
   1  -3  12       2022.45       2057.26        37.28 o                         
   2  -3  12       1373.11       1343.76        36.86 o                         
   3  -3  12       1809.28       1850.17        41.66 o                         
   4  -3  12       1441.39       1510.53        43.72 o                         
   5  -3  12         10.02         15.01        15.02 o                         
  -6  -2  12        867.15        841.98        42.63 o                         
  -5  -2  12         32.29         40.83        10.80 o                         
  -4  -2  12        261.17        268.03        17.33 o                         
  -3  -2  12         63.66         60.20         8.10 o                         
  -2  -2  12         12.11         15.88         4.61 o                         
  -1  -2  12        757.95        776.38        20.89 o                         
   0  -2  12       2601.73       2611.16        45.23 o                         
   1  -2  12       2597.15       2589.91        46.83 o                         
   2  -2  12       3295.83       3323.74        52.19 o                         
   3  -2  12       5633.82       5583.07       100.24 o                         
   4  -2  12       3663.46       3780.68        69.06 o                         
   5  -2  12       3098.58       3157.30        99.49 o                         
  -6  -1  12       2380.45       2375.64        67.60 o                         
  -5  -1  12       2905.45       2906.82        64.58 o                         
  -4  -1  12       2219.53       2224.24        57.98 o                         
  -3  -1  12       3190.94       3191.25        42.48 o                         
  -2  -1  12       8578.56       8694.01        68.45 o                         
  -1  -1  12       3497.92       3540.98        42.40 o                         
   0  -1  12       1952.05       1958.54        26.53 o                         
   1  -1  12       1081.89       1046.80        22.73 o                         
   2  -1  12        457.02        457.90        17.99 o                         
   3  -1  12          7.05         15.70         5.22 o                         
   4  -1  12        594.33        611.04        24.37 o                         
   5  -1  12       2023.13       2039.66        57.97 o                         
  -6   0  12         16.15         42.91        21.93 o                         
  -5   0  12        198.64        205.78        13.93 o                         
  -4   0  12        409.67        394.23        12.97 o                         
  -3   0  12        859.47        842.45        17.48 o                         
  -2   0  12       3846.20       3804.18        37.09 o                         
  -1   0  12       5375.86       5407.98        49.86 o                         
   0   0  12       6770.61       6843.53        54.35 o                         
   1   0  12       6880.37       6830.85        82.54 o                         
   2   0  12       7337.43       7377.61        84.46 o                         
   3   0  12       5311.98       5268.84        72.29 o                         
   4   0  12       3519.79       3572.63        64.29 o                         
   5   0  12        654.30        647.42        48.10 o                         
  -6   1  12       3294.69       3377.82       101.45 o                         
  -5   1  12       1619.96       1586.37        36.32 o                         
  -4   1  12       3448.08       3410.63        36.54 o                         
  -3   1  12       6149.16       6072.26        46.67 o                         
  -2   1  12       2213.82       2236.87        28.46 o                         
  -1   1  12         13.05         23.58         3.76 o                         
   0   1  12        656.05        694.86        18.23 o                         
   1   1  12        116.46        131.31        11.84 o                         
   2   1  12        804.38        833.03        23.98 o                         
   3   1  12       3634.22       3632.56        62.25 o                         
   4   1  12       2601.13       2705.27        57.49 o                         
   5   1  12       1424.51       1374.93        87.99 o                         
  -6   2  12        862.05        891.39        52.88 o                         
  -5   2  12       1894.80       1932.85        49.31 o                         
  -4   2  12       3487.22       3372.61        38.77 o                         
  -3   2  12       4235.18       4242.67        43.29 o                         
  -2   2  12       9000.86       9008.07        68.71 o                         
  -1   2  12       7357.16       7381.12        74.47 o                         
   0   2  12       5090.19       5204.68        69.89 o                         
   1   2  12       3988.85       3875.25        55.36 o                         
   2   2  12       3089.95       3011.06        60.50 o                         
   3   2  12       1580.40       1642.86        42.27 o                         
   4   2  12        195.23        202.54        18.32 o                         
   5   2  12         55.91         50.72        35.21 o                         
  -6   3  12        878.02        894.35        56.20 o                         
  -5   3  12        887.49        855.13        30.16 o                         
  -4   3  12        482.88        469.99        15.07 o                         
  -3   3  12         23.32         31.76         5.11 o                         
  -2   3  12        717.87        759.92        18.20 o                         
  -1   3  12       1922.73       1880.62        31.88 o                         
   0   3  12       1784.41       1788.94        24.39 o                         
   1   3  12       1610.17       1552.51        29.89 o                         
   2   3  12       5196.05       5145.71        81.94 o                         
   3   3  12       2902.47       2896.66        63.81 o                         
   4   3  12        974.81        960.39        64.21 o                         
  -6   4  12       2232.09       2143.15       104.74 o                         
  -5   4  12       3089.82       3168.08        65.99 o                         
  -4   4  12       3934.76       4111.05        72.97 o                         
  -3   4  12       5366.06       5275.47        78.66 o                         
  -2   4  12       2889.43       2594.61        94.40 o                         
  -1   4  12       1354.29       1341.69        23.05 o                         
   0   4  12        968.32        979.83        24.67 o                         
   1   4  12       2322.66       2319.19        55.21 o                         
   2   4  12        678.34        651.78        32.48 o                         
   3   4  12         30.80         24.96        11.47 o                         
   4   4  12         26.09         16.63        27.34 o                         
  -6   5  12          7.09          6.68        28.20 o                         
  -5   5  12         45.12         36.17        12.16 o                         
  -4   5  12        331.33        361.40        22.79 o                         
  -3   5  12       1253.35       1253.65        47.43 o                         
  -2   5  12       1788.73       1765.69        40.17 o                         
  -1   5  12        874.12        882.42        21.14 o                         
   0   5  12       1395.46       1427.74        42.18 o                         
   1   5  12       3914.41       3972.06        69.89 o                         
   2   5  12       3450.72       3345.38        78.09 o                         
  -5   6  12       1240.08       1295.85        69.72 o                         
  -4   6  12       2998.04       3099.65        98.23 o                         
  -3   6  12       1632.58       1671.58        48.34 o                         
  -2   6  12        982.53       1009.24        43.50 o                         
  -1   6  12       1347.98       1360.33        37.15 o                         
   0   6  12        614.19        658.60        30.44 o                         
   1   6  12         24.93         33.74        11.66 o                         
   2   6  12        213.98        179.72        23.42 o                         
  -4   7  12       1165.79       1269.64        86.73 o                         
  -3   7  12       1920.31       1903.55        82.98 o                         
  -2   7  12       1453.33       1464.18       115.10 o                         
  -1   7  12       3288.99       3360.47       140.27 o                         
   0   7  12       4287.48       4330.15       121.98 o                         
   1   7  12       3097.47       2921.17        82.23 o                         
   1  -8  13       1321.35       1431.93       125.49 o                         
  -2  -7  13        653.82        665.62        92.51 o                         
  -1  -7  13        191.48        117.34        39.42 o                         
   0  -7  13        125.40        163.22        30.44 o                         
   1  -7  13         51.77         56.45        14.96 o                         
   2  -7  13          0.14         23.71        15.69 o                         
   3  -7  13        158.10        157.96        49.82 o                         
  -3  -6  13       2168.27       2263.38       156.55 o                         
  -2  -6  13       1504.11       1600.59        89.88 o                         
  -1  -6  13        835.38        863.64        36.08 o                         
   0  -6  13       1805.03       1821.43        46.86 o                         
   1  -6  13       3846.65       3917.13        74.97 o                         
   2  -6  13       2684.40       2825.58        56.88 o                         
   3  -6  13       1240.99       1201.09        48.86 o                         
   4  -6  13       1237.99       1210.62       111.71 o                         
  -3  -5  13        327.23        360.80        26.08 o                         
  -2  -5  13        160.27        186.67        23.70 o                         
  -1  -5  13         37.28         52.61         9.71 o                         
   0  -5  13        124.03        147.70        18.48 o                         
   1  -5  13        180.80        177.05        16.05 o                         
   2  -5  13        807.57        843.33        36.04 o                         
   3  -5  13       1274.66       1315.99        46.40 o                         
   4  -5  13       2011.49       1977.46        62.02 o                         
   5  -5  13       2142.87       2232.96       166.48 o                         
  -5  -4  13        674.13        649.40        88.73 o                         
  -4  -4  13       2632.44       2671.30        74.49 o                         
  -3  -4  13       3540.93       3661.24        78.02 o                         
  -2  -4  13       2282.39       2374.38        59.78 o                         
  -1  -4  13       4157.72       4201.98        61.89 o                         
   0  -4  13       7349.84       7334.40        80.14 o                         
   1  -4  13       2725.45       2671.45        48.94 o                         
   2  -4  13       1571.37       1619.45        55.65 o                         
   3  -4  13        643.29        654.97        29.25 o                         
   4  -4  13        299.91        306.75        21.23 o                         
   5  -4  13          1.31         32.23        36.71 o                         
  -5  -3  13        996.21        977.05        56.28 o                         
  -4  -3  13        153.17        145.05        16.71 o                         
  -3  -3  13         29.48         44.87        10.26 o                         
  -2  -3  13         42.85         53.21         9.26 o                         
  -1  -3  13        294.15        303.10        13.68 o                         
   0  -3  13       3624.76       3589.29        54.11 o                         
   1  -3  13       5608.65       5542.99        71.16 o                         
   2  -3  13       3892.71       3952.60        66.70 o                         
   3  -3  13       2486.50       2548.96        56.45 o                         
   4  -3  13       3387.16       3368.72        75.71 o                         
  -6  -2  13       2193.97       2373.73       167.32 o                         
  -5  -2  13       4563.90       4647.15        90.55 o                         
  -4  -2  13       4375.34       4351.17        67.74 o                         
  -3  -2  13       3678.57       3736.08        59.47 o                         
  -2  -2  13       4933.13       4812.76        59.45 o                         
  -1  -2  13       3230.40       3211.61        47.72 o                         
   0  -2  13       1329.54       1215.09        39.81 o                         
   1  -2  13        229.28        242.54        19.25 o                         
   2  -2  13         23.92         35.48         9.31 o                         
   3  -2  13          8.58          0.86         8.31 o                         
   4  -2  13        337.02        311.46        20.34 o                         
  -6  -1  13         89.03         72.90        34.74 o                         
  -5  -1  13        213.46        228.60        16.09 o                         
  -4  -1  13       1786.77       1769.99        36.42 o                         
  -3  -1  13       2124.33       2109.23        34.75 o                         
  -2  -1  13       1686.62       1684.98        28.24 o                         
  -1  -1  13       4038.52       4072.68        50.23 o                         
   0  -1  13       9103.83       9161.59        86.48 o                         
   1  -1  13       5762.73       5754.48        98.56 o                         
   2  -1  13       3573.82       3670.39        54.95 o                         
   3  -1  13       2507.74       2602.29        60.64 o                         
   4  -1  13       2757.80       2771.83        59.53 o                         
  -6   0  13       3313.96       3555.19       196.46 o                         
  -5   0  13       2885.39       2950.87        53.86 o                         
  -4   0  13       1469.85       1423.05        34.55 o                         
  -3   0  13       2447.22       2186.22        58.14 o                         
  -2   0  13        653.26        653.74        14.49 o                         
  -1   0  13         20.40         18.20         4.37 o                         
   0   0  13        357.95        391.16        16.79 o                         
   1   0  13        606.62        574.57        22.64 o                         
   2   0  13        135.01        139.19        12.40 o                         
   3   0  13        219.79        231.54        17.13 o                         
   4   0  13       2220.27       2271.27        57.04 o                         
   5   0  13       1517.32       1415.76       114.03 o                         
  -6   1  13       1290.97       1241.93        82.47 o                         
  -5   1  13       2798.05       2778.01        50.18 o                         
  -4   1  13       2664.69       2615.65        35.13 o                         
  -3   1  13       3760.70       3762.43        35.20 o                         
  -2   1  13       4056.18       4069.99        41.94 o                         
  -1   1  13       4752.07       4837.92        54.40 o                         
   0   1  13       3893.59       3845.38        57.48 o                         
   1   1  13       3423.69       3418.23        60.40 o                         
   2   1  13       2713.12       2573.86        86.66 o                         
   3   1  13       3556.42       3495.55        69.01 o                         
   4   1  13       1143.71       1133.97        40.78 o                         
   5   1  13        293.45        298.59        59.83 o                         
  -6   2  13        496.40        560.09        45.36 o                         
  -5   2  13         50.77         36.01        12.47 o                         
  -4   2  13         74.68         79.35         6.95 o                         
  -3   2  13        318.99        310.18        10.11 o                         
  -2   2  13        356.54        342.72        12.77 o                         
  -1   2  13        707.59        701.06        17.98 o                         
   0   2  13       1616.31       1636.10        40.80 o                         
   1   2  13        553.45        532.89        19.65 o                         
   2   2  13       1838.34       1835.12        37.40 o                         
   3   2  13       4143.04       4145.02        77.35 o                         
   4   2  13       3695.19       3704.12       119.69 o                         
  -6   3  13       1683.90       1681.16        77.25 o                         
  -5   3  13       2190.57       2204.86        67.66 o                         
  -4   3  13       1652.04       1629.36        43.94 o                         
  -3   3  13       5054.71       4970.26        61.98 o                         
  -2   3  13       6116.23       6057.91        64.29 o                         
  -1   3  13       3596.15       3608.71        41.58 o                         
   0   3  13       3388.15       3170.92        50.43 o                         
   1   3  13       2694.79       2604.93        47.54 o                         
   2   3  13        995.86       1046.26        32.30 o                         
   3   3  13         24.12         31.68        10.65 o                         
   4   3  13        183.91        144.51        41.16 o                         
  -6   4  13        100.74         98.80        79.63 o                         
  -5   4  13          1.06         -8.25        10.05 o                         
  -4   4  13         34.96         42.91        10.87 o                         
  -3   4  13        161.42        160.50        14.66 o                         
  -2   4  13       1829.92       1814.62        29.18 o                         
  -1   4  13       3365.27       3367.30        44.12 o                         
   0   4  13       2480.25       2392.84        43.41 o                         
   1   4  13       5582.94       5452.94        89.05 o                         
   2   4  13       5556.17       5422.96       101.53 o                         
   3   4  13       3076.36       3143.25       130.01 o                         
  -5   5  13       2009.59       2000.77        79.84 o                         
  -4   5  13       4167.43       4310.67        96.41 o                         
  -3   5  13       4636.06       4750.04       132.89 o                         
  -2   5  13       1965.32       1934.46        46.01 o                         
  -1   5  13         28.26         40.20         8.70 o                         
   0   5  13         32.13         26.67         9.65 o                         
   1   5  13         41.22         48.43        12.38 o                         
   2   5  13        158.56        228.50        33.32 o                         
  -5   6  13        442.04        397.28        88.27 o                         
  -4   6  13       1573.25       1663.34        68.60 o                         
  -3   6  13       3736.90       3913.43        84.36 o                         
  -2   6  13       2949.69       3151.75        80.84 o                         
  -1   6  13       1805.84       1884.94        60.57 o                         
   0   6  13       3541.09       3669.75        82.31 o                         
   1   6  13       2931.85       3011.11        83.18 o                         
   2   6  13       2218.04       1809.07       136.94 o                         
  -4   7  13        785.42        698.88        90.88 o                         
  -3   7  13        218.57        217.84        56.44 o                         
  -1   7  13        347.23        453.53        74.44 o                         
   0   7  13        297.29        295.21        59.60 o                         
   1   7  13        521.13        496.51        74.31 o                         
  -1  -7  14       2167.21       2282.59       160.23 o                         
   0  -7  14       1491.97       1407.16       117.60 o                         
   1  -7  14       2325.98       2123.17       149.80 o                         
   2  -7  14       2893.41       3048.12       193.01 o                         
  -3  -6  14        994.45        893.27       101.56 o                         
  -2  -6  14        134.68        114.36        30.47 o                         
  -1  -6  14          8.82         31.91        17.63 o                         
   0  -6  14          2.43          9.61         9.32 o                         
   1  -6  14        206.05        235.78        19.69 o                         
   2  -6  14       1600.69       1579.71        55.22 o                         
   3  -6  14       1793.32       1766.90       141.95 o                         
  -3  -5  14       3862.47       3727.11       189.04 o                         
  -2  -5  14       3847.80       3999.33        85.51 o                         
  -1  -5  14       2327.14       2364.12        52.67 o                         
   0  -5  14       1840.43       1855.60        46.60 o                         
   1  -5  14       1752.86       1792.65        48.92 o                         
   2  -5  14       1235.57       1282.89        40.15 o                         
   3  -5  14        168.45        157.63        22.17 o                         
   4  -5  14         64.87         58.78        37.02 o                         
  -3  -4  14        118.99        111.69        18.77 o                         
  -2  -4  14        948.56        907.46        45.67 o                         
  -1  -4  14        578.24        604.23        25.16 o                         
   0  -4  14       1052.86       1025.29        32.54 o                         
   1  -4  14       2375.56       2427.59        54.37 o                         
   2  -4  14       3156.42       3250.22        73.58 o                         
   3  -4  14       2468.18       2518.06        65.78 o                         
  -5  -3  14       2343.10       2346.41       156.67 o                         
  -4  -3  14       3397.05       3410.67        86.30 o                         
  -3  -3  14       2272.00       2254.36        52.78 o                         
  -2  -3  14       1496.10       1575.32        48.88 o                         
  -1  -3  14       2633.84       2645.12        62.65 o                         
   0  -3  14        790.42        757.18        28.25 o                         
   1  -3  14        299.07        299.22        18.62 o                         
   2  -3  14          5.41          5.74         9.43 o                         
   3  -3  14         15.23         24.55         9.57 o                         
   4  -3  14         96.37        108.43        20.16 o                         
  -5  -2  14         33.26         25.65        13.38 o                         
  -4  -2  14        911.15        936.65        34.01 o                         
  -3  -2  14       2061.41       2132.90        45.06 o                         
  -2  -2  14       1580.83       1611.69        32.59 o                         
  -1  -2  14       1584.77       1565.89        36.87 o                         
   0  -2  14       2449.53       2502.07        55.31 o                         
   1  -2  14       5044.69       5062.65        68.51 o                         
   2  -2  14       4373.85       4366.15        75.29 o                         
   3  -2  14       2767.22       2890.09        65.77 o                         
   4  -2  14       2626.29       2699.76        67.63 o                         
  -5  -1  14       2400.11       2402.99        56.59 o                         
  -4  -1  14        846.42        846.54        28.21 o                         
  -3  -1  14        667.31        668.05        23.13 o                         
  -2  -1  14       1312.42       1262.84        23.77 o                         
  -1  -1  14       2122.26       2111.83        37.90 o                         
   0  -1  14        638.37        634.86        20.35 o                         
   1  -1  14        232.05        226.62        16.89 o                         
   2  -1  14        264.69        285.98        18.39 o                         
   3  -1  14        637.48        625.99        31.85 o                         
   4  -1  14       2176.32       2124.47        69.82 o                         
  -6   0  14        125.48        117.46        41.65 o                         
  -5   0  14        591.41        576.73        24.09 o                         
  -4   0  14       2490.01       2529.00        52.96 o                         
  -3   0  14       3611.70       3592.56        48.13 o                         
  -2   0  14       3041.53       2990.95        50.38 o                         
  -1   0  14       7397.52       7376.07        99.57 o                         
   0   0  14       7823.07       7845.02       126.31 o                         
   1   0  14       5094.58       5238.06        95.47 o                         
   2   0  14       2278.30       2268.45        56.90 o                         
   3   0  14       1925.32       1928.80        51.21 o                         
   4   0  14       1086.80       1053.91        60.72 o                         
  -6   1  14       1820.96       1803.65       136.04 o                         
  -5   1  14       1435.00       1558.42        51.40 o                         
  -4   1  14        940.90        887.83        28.78 o                         
  -3   1  14        165.89        177.10         8.67 o                         
  -2   1  14        110.44        105.94         7.48 o                         
  -1   1  14        213.42        203.03        11.61 o                         
   0   1  14       2427.38       2452.69        40.96 o                         
   1   1  14       3244.09       3260.76        51.33 o                         
   2   1  14       1870.60       1902.02        51.89 o                         
   3   1  14       3795.04       3844.75        74.99 o                         
   4   1  14       3356.37       3290.98       112.69 o                         
  -6   2  14       2580.25       2475.75       115.84 o                         
  -5   2  14       4225.50       4397.87        89.75 o                         
  -4   2  14       4063.06       3983.66        63.48 o                         
  -3   2  14       3690.03       3727.42        44.12 o                         
  -2   2  14       6636.54       6688.83        73.42 o                         
  -1   2  14       5694.58       5672.07        94.70 o                         
   0   2  14       1572.77       1522.67        35.05 o                         
   1   2  14         69.40         77.48        12.04 o                         
   2   2  14        480.54        519.86        25.83 o                         
   3   2  14        188.54        200.90        18.34 o                         
   4   2  14          9.34         31.30        38.00 o                         
  -6   3  14        156.13        161.04        32.71 o                         
  -5   3  14          5.44        -13.81        13.81 o                         
  -4   3  14        489.93        497.97        24.97 o                         
  -3   3  14        548.82        545.75        15.84 o                         
  -2   3  14       1369.23       1376.98        31.63 o                         
  -1   3  14       3482.90       3548.25        61.38 o                         
   0   3  14       3157.29       3061.00        62.21 o                         
   1   3  14       3031.24       3041.62        57.95 o                         
   2   3  14       3159.51       3288.07        61.17 o                         
   3   3  14       2633.40       2599.64       113.71 o                         
   4   3  14       2820.60       2497.70       166.25 o                         
  -5   4  14       1694.56       1639.16        86.10 o                         
  -4   4  14       1265.44       1214.24        39.56 o                         
  -3   4  14       2300.71       2277.56        61.66 o                         
  -2   4  14       1427.25       1415.74        29.24 o                         
  -1   4  14        381.66        407.34        21.38 o                         
   0   4  14         45.76         53.15        10.89 o                         
   1   4  14          0.52         25.76         9.87 o                         
   2   4  14          1.99         28.33        13.36 o                         
  -4   5  14        831.96        851.92        46.86 o                         
  -3   5  14       2045.92       2071.29        74.60 o                         
  -2   5  14       3453.03       3473.62        99.40 o                         
  -1   5  14       2018.26       2041.36        48.62 o                         
   0   5  14       2140.35       2144.11        55.56 o                         
   1   5  14       2200.23       2172.62        65.29 o                         
   2   5  14       2962.41       3194.40       200.83 o                         
  -4   6  14        531.53        460.64        54.46 o                         
  -3   6  14        681.21        708.67        43.21 o                         
  -2   6  14         60.92         73.54        18.92 o                         
  -1   6  14         10.50         13.93        15.44 o                         
   0   6  14         34.15         25.81        13.46 o                         
   1   6  14         99.18         86.62        23.01 o                         
  -1  -7  15          0.99          4.08        37.43 o                         
   0  -7  15        251.78        337.71        64.10 o                         
   1  -7  15         83.77        148.18        47.42 o                         
  -1  -6  15       1166.62       1147.37        80.40 o                         
   0  -6  15       1033.82       1036.02       129.16 o                         
   1  -6  15       1600.99       1535.95       172.66 o                         
   2  -6  15        941.91       1042.18       100.74 o                         
   3  -6  15        900.11       1010.24       107.53 o                         
  -3  -5  15          5.29         15.61        28.76 o                         
  -2  -5  15        371.86        410.27        49.17 o                         
  -1  -5  15        480.41        473.19        27.29 o                         
   0  -5  15        181.41        169.95        15.45 o                         
   1  -5  15        690.42        674.91        32.27 o                         
   2  -5  15       2205.24       2212.54        62.68 o                         
   3  -5  15       3108.62       2912.22       168.32 o                         
  -3  -4  15       2395.70       2356.53        70.46 o                         
  -2  -4  15       2621.47       2745.73        68.45 o                         
  -1  -4  15       2297.14       2401.25        52.42 o                         
   0  -4  15       1308.49       1334.90        39.04 o                         
   1  -4  15       1565.54       1576.21        49.92 o                         
   2  -4  15        561.01        539.49        30.30 o                         
   3  -4  15          4.78         -8.00        12.25 o                         
  -4  -3  15         10.05          8.06        18.04 o                         
  -3  -3  15        953.87        940.79        35.05 o                         
  -2  -3  15       2518.41       2519.54        62.57 o                         
  -1  -3  15       2316.07       2299.72        49.32 o                         
   0  -3  15       2725.14       2798.70        63.56 o                         
   1  -3  15       5758.39       5902.47       166.62 o                         
   2  -3  15       4927.68       5131.58        94.52 o                         
   3  -3  15       2397.66       2493.90        81.92 o                         
  -5  -2  15       2172.38       2228.54        95.50 o                         
  -4  -2  15       3046.66       3037.29        80.00 o                         
  -3  -2  15       2078.99       2100.56        50.80 o                         
  -2  -2  15       1621.87       1624.22        46.11 o                         
  -1  -2  15        288.25        315.84        17.91 o                         
   0  -2  15        156.52        150.99        13.89 o                         
   1  -2  15        230.37        232.06        14.48 o                         
   2  -2  15       1567.11       1658.75        54.31 o                         
   3  -2  15       1121.98       1109.48        39.55 o                         
   4  -2  15        419.07        473.91        78.63 o                         
  -5  -1  15       1169.98       1056.10        55.79 o                         
  -4  -1  15       3585.18       3604.83        62.61 o                         
  -3  -1  15       4790.06       4921.51        91.63 o                         
  -2  -1  15       4425.97       4440.74        57.94 o                         
  -1  -1  15       2830.79       2857.06        46.08 o                         
   0  -1  15       3523.32       3539.00        55.03 o                         
   1  -1  15       3704.07       3765.31        69.76 o                         
   2  -1  15       1925.49       1857.00        49.19 o                         
   3  -1  15        512.32        462.67        46.61 o                         
   4  -1  15        720.73        683.63        57.27 o                         
  -5   0  15       1128.49       1118.36       126.55 o                         
  -4   0  15        418.04        403.03        19.48 o                         
  -3   0  15         72.00         63.28        11.86 o                         
  -2   0  15        140.89        131.16         9.51 o                         
  -1   0  15         11.33         17.24         5.98 o                         
   0   0  15        870.08        910.92        26.10 o                         
   1   0  15       2607.55       2566.03        48.57 o                         
   2   0  15       1848.44       1972.95        50.95 o                         
   3   0  15       1851.82       1852.69        52.00 o                         
   4   0  15       1873.85       1915.42       100.61 o                         
  -5   1  15       2716.75       2777.00       101.57 o                         
  -4   1  15       4400.04       4350.97        90.10 o                         
  -3   1  15       2079.46       2126.55        39.75 o                         
  -2   1  15       2999.13       2937.21        50.41 o                         
  -1   1  15       2985.59       3020.09        47.23 o                         
   0   1  15       1846.05       1898.23        37.01 o                         
   1   1  15        842.51        859.03        32.75 o                         
   2   1  15        503.43        457.77        26.96 o                         
   3   1  15        494.74        514.92        28.16 o                         
   4   1  15        220.50        224.26        38.76 o                         
  -5   2  15          6.16        -10.42        15.42 o                         
  -4   2  15        532.03        551.15        29.73 o                         
  -3   2  15        379.51        361.01        15.19 o                         
  -2   2  15        455.45        418.82        17.39 o                         
  -1   2  15       1390.26       1372.48        28.06 o                         
   0   2  15       2994.77       2992.00        56.91 o                         
   1   2  15       2413.54       2368.90        65.63 o                         
   2   2  15       3465.30       3500.09        70.77 o                         
   3   2  15       3004.70       3085.47       131.43 o                         
   4   2  15       3034.24       2708.78       176.96 o                         
  -5   3  15       2346.01       2342.35       154.06 o                         
  -4   3  15        891.68       1033.78        40.97 o                         
  -3   3  15       1168.97       1164.78        32.80 o                         
  -2   3  15       3035.24       2966.49        65.74 o                         
  -1   3  15       3680.60       3617.17        77.82 o                         
   0   3  15        285.48        288.57        20.76 o                         
   1   3  15          1.86         -1.83         7.43 o                         
   2   3  15          2.77         27.90        13.00 o                         
   3   3  15         58.74         32.23        26.39 o                         
  -5   4  15        448.41        453.70        71.63 o                         
  -4   4  15        863.21        923.76        49.54 o                         
  -3   4  15       1335.83       1315.05        59.84 o                         
  -2   4  15       3230.87       3187.76        68.76 o                         
  -1   4  15       3996.68       3891.93        77.33 o                         
   0   4  15       4093.52       3997.72        78.24 o                         
   1   4  15       4424.95       4208.09        85.62 o                         
   2   4  15       2624.95       2515.76        92.07 o                         
  -4   5  15        893.58        772.28        80.33 o                         
  -3   5  15        875.23        881.42        57.60 o                         
  -2   5  15        574.53        552.44        40.56 o                         
  -1   5  15          0.36          4.42         8.78 o                         
   0   5  15       1055.78       1014.21        41.60 o                         
   1   5  15        782.28        669.27        46.10 o                         
  -3   6  15       3628.75       3567.72       192.69 o                         
  -2   6  15       3407.07       3227.95       190.07 o                         
  -1   6  15       2700.66       2456.21       154.48 o                         
  -1  -6  16        717.03        760.65        94.77 o                         
   0  -6  16        967.14        983.53       102.48 o                         
   1  -6  16       1059.07       1069.85        73.90 o                         
   2  -6  16       1148.24       1056.21       102.25 o                         
  -2  -5  16       2218.33       2115.12       152.94 o                         
  -1  -5  16       1410.23       1440.86        74.52 o                         
   0  -5  16       1050.81       1075.06        63.35 o                         
   1  -5  16        186.96        182.59        28.13 o                         
   2  -5  16        132.58         88.28        40.53 o                         
  -3  -4  16        643.43        760.51        86.04 o                         
  -2  -4  16       2297.20       2333.04        64.60 o                         
  -1  -4  16       2960.86       3080.62        68.61 o                         
   0  -4  16       1604.52       1694.50        45.91 o                         
   1  -4  16        792.38        821.50        37.20 o                         
   2  -4  16       2127.88       2277.78        82.97 o                         
  -3  -3  16       1173.01       1252.31        41.69 o                         
  -2  -3  16        620.32        615.25        31.62 o                         
  -1  -3  16         37.82         36.55         9.08 o                         
   0  -3  16         98.21         86.67        12.55 o                         
   1  -3  16         27.97         28.36        12.32 o                         
   2  -3  16        323.41        317.21        24.74 o                         
   3  -3  16        539.24        629.22        62.49 o                         
  -4  -2  16        674.05        689.24        41.81 o                         
  -3  -2  16       2254.42       2310.73        55.27 o                         
  -2  -2  16       3263.36       3311.23        66.53 o                         
  -1  -2  16       1783.27       1784.85        40.38 o                         
   0  -2  16       2738.22       2819.13        63.29 o                         
   1  -2  16       3129.35       3120.43        70.40 o                         
   2  -2  16       2559.73       2628.71        72.85 o                         
   3  -2  16        910.02        905.22        86.67 o                         
  -4  -1  16        615.64        620.21        29.70 o                         
  -3  -1  16        289.69        285.71        18.16 o                         
  -2  -1  16        149.48        168.23        15.12 o                         
  -1  -1  16         48.45         37.58         8.25 o                         
   0  -1  16         28.12         43.37        11.33 o                         
   1  -1  16        626.15        621.73        40.73 o                         
   2  -1  16       2477.99       2488.82        59.56 o                         
   3  -1  16       2262.81       2361.47        90.97 o                         
  -5   0  16       1321.24       1381.38       116.64 o                         
  -4   0  16       2935.26       2847.76        67.95 o                         
  -3   0  16       3254.52       3334.75        59.32 o                         
  -2   0  16       2040.79       2101.41        41.99 o                         
  -1   0  16       3406.91       3356.28        53.85 o                         
   0   0  16       5274.64       5332.56       112.96 o                         
   1   0  16       3337.99       3459.15        64.56 o                         
   2   0  16        366.35        378.94        26.19 o                         
   3   0  16        132.56        144.22        25.05 o                         
   4   0  16          0.74         33.65        34.42 o                         
  -5   1  16        390.42        352.92        45.76 o                         
  -4   1  16         99.65         74.23        11.69 o                         
  -3   1  16        567.00        564.81        21.13 o                         
  -2   1  16       1297.13       1270.94        33.58 o                         
  -1   1  16       1891.42       1831.25        38.03 o                         
   0   1  16       3147.82       3092.75        73.92 o                         
   1   1  16       3903.95       3897.31        72.93 o                         
   2   1  16       4334.50       4343.39        81.19 o                         
   3   1  16       2428.09       2305.67       109.44 o                         
  -5   2  16       4465.12       4200.38       214.94 o                         
  -4   2  16       3338.92       3284.53        76.65 o                         
  -3   2  16       2505.75       2510.28        47.94 o                         
  -2   2  16       2008.07       1962.02        38.88 o                         
  -1   2  16       1369.39       1397.05        37.16 o                         
   0   2  16        507.61        499.83        22.97 o                         
   1   2  16         24.44         42.17         9.48 o                         
   2   2  16        528.18        522.84        27.74 o                         
   3   2  16        195.79        175.33        45.95 o                         
  -4   3  16       1913.53       2005.35        63.92 o                         
  -3   3  16       2399.79       2499.60        64.10 o                         
  -2   3  16       2575.64       2608.91        59.53 o                         
  -1   3  16       3582.91       3645.86        74.42 o                         
   0   3  16       3094.02       3041.71        64.45 o                         
   1   3  16       2611.24       2602.33        60.91 o                         
   2   3  16        918.27        769.87        94.86 o                         
  -4   4  16        433.07        387.66        47.82 o                         
  -3   4  16         29.92         45.48        22.60 o                         
  -2   4  16        154.77        117.41        19.19 o                         
  -1   4  16         31.60         35.04        10.46 o                         
   0   4  16        110.52        104.19        14.72 o                         
   1   4  16        614.11        527.47        40.72 o                         
  -4   5  16       1542.95       1493.33       106.12 o                         
  -3   5  16       1224.48       1305.32        87.85 o                         
  -2   5  16       1957.21       2075.55       151.11 o                         
  -1   5  16       2333.02       2167.87       147.66 o                         
   0   5  16       2189.58       2101.44        76.24 o                         
   1   5  16        924.83        894.08        62.40 o                         
  -2   6  16         20.00        -25.06        25.06 o                         
   0  -5  17       1431.39       1336.40       122.96 o                         
   1  -5  17        983.12       1001.65        73.66 o                         
  -2  -4  17       1062.55        981.57       100.58 o                         
  -1  -4  17        622.61        594.32        48.08 o                         
   0  -4  17          4.23          2.70        12.92 o                         
   1  -4  17         52.18         60.42        29.72 o                         
   2  -4  17          4.03         29.77        30.32 o                         
  -2  -3  17       2900.95       2978.49        72.67 o                         
  -1  -3  17       4415.35       4461.24        83.52 o                         
   0  -3  17       2837.22       3041.93        66.35 o                         
   1  -3  17       2437.25       2515.12        66.21 o                         
   2  -3  17       2827.57       2937.09       131.24 o                         
  -3  -2  17        909.27        903.07        38.99 o                         
  -2  -2  17          1.29         12.19         9.63 o                         
  -1  -2  17        418.05        412.72        20.14 o                         
   0  -2  17        423.65        424.99        24.14 o                         
   1  -2  17       1156.08       1154.44        43.48 o                         
   2  -2  17       1910.64       1999.48       141.63 o                         
   3  -2  17       2037.99       2178.84       159.54 o                         
  -4  -1  17       2641.12       2619.66        71.77 o                         
  -3  -1  17       5091.89       5157.28       136.30 o                         
  -2  -1  17       3322.74       3282.60        65.74 o                         
  -1  -1  17       2843.82       2856.43        54.41 o                         
   0  -1  17       1607.73       1576.54        44.75 o                         
   1  -1  17       1098.27       1181.22        47.15 o                         
   2  -1  17        328.80        335.46        25.37 o                         
   3  -1  17         11.29         19.85        18.15 o                         
  -4   0  17          8.42         12.74        11.83 o                         
  -3   0  17       1000.21        971.53        33.36 o                         
  -2   0  17       1689.92       1725.91        55.27 o                         
  -1   0  17       1556.91       1611.58        37.57 o                         
   0   0  17        968.71       1021.98        33.43 o                         
   1   0  17       1424.95       1449.62        44.49 o                         
   2   0  17       2075.71       2040.66        59.00 o                         
   3   0  17       2795.26       2750.55       121.79 o                         
  -4   1  17       2722.31       2670.79       107.63 o                         
  -3   1  17       1627.70       1660.74        51.63 o                         
  -2   1  17        534.71        543.03        22.07 o                         
  -1   1  17        538.80        517.12        20.74 o                         
   0   1  17       1348.69       1366.15        36.30 o                         
   1   1  17        154.38        173.42        17.28 o                         
   2   1  17         35.71         37.48        17.07 o                         
   3   1  17        208.00        150.19        46.68 o                         
  -4   2  17        535.83        613.26        56.58 o                         
  -3   2  17       1548.35       1509.89        37.98 o                         
  -2   2  17       2019.45       2052.79        44.92 o                         
  -1   2  17       2254.49       2276.52        49.68 o                         
   0   2  17       2013.26       2049.92        58.34 o                         
   1   2  17       2979.90       3005.77        80.09 o                         
  -3   3  17        340.11        376.97        33.06 o                         
  -2   3  17         98.52         92.41        12.45 o                         
  -1   3  17        260.04        262.94        19.42 o                         
   0   3  17         44.34         53.51        14.11 o                         
   1   3  17        815.15        795.41        39.91 o                         
  -3   4  17       2206.40       2317.83       118.82 o                         
  -2   4  17       2067.87       2266.62       139.47 o                         
  -1   4  17       2840.38       2667.61        74.74 o                         
   0   4  17       4857.42       4822.87        98.13 o                         
   1   4  17       1836.69       1711.18       142.92 o                         
  -2   5  17        155.82        131.07        43.07 o                         
  -1   5  17        516.69        370.04        65.03 o                         
  -2  -4  18       2115.52       2180.26       154.96 o                         
  -1  -4  18       2909.39       2947.60       372.79 o                         
   0  -4  18       1732.45       1783.11       147.83 o                         
   1  -4  18       1346.69       1362.56       120.85 o                         
  -2  -3  18        129.24        101.38        44.68 o                         
  -1  -3  18        295.94        300.19        34.70 o                         
   0  -3  18        609.76        609.75        36.92 o                         
   1  -3  18        248.96        236.18        38.46 o                         
   2  -3  18        131.48        221.89        59.05 o                         
  -3  -2  18       1588.82       1598.52        91.78 o                         
  -2  -2  18       2257.70       2307.79        67.58 o                         
  -1  -2  18       1664.54       1723.49        45.84 o                         
   0  -2  18       1311.19       1374.69        44.17 o                         
   1  -2  18       1387.52       1500.07        74.79 o                         
   2  -2  18       1037.10       1046.04        77.05 o                         
  -3  -1  18         33.09         43.14        12.48 o                         
  -2  -1  18        236.69        287.92        22.34 o                         
  -1  -1  18       1143.68       1187.83        38.31 o                         
   0  -1  18       1709.55       1719.24        48.70 o                         
   1  -1  18       1481.97       1626.91        76.24 o                         
   2  -1  18       1844.34       1969.80       118.73 o                         
  -4   0  18       2275.34       2249.33       160.82 o                         
  -3   0  18       1887.46       1956.66        65.24 o                         
  -2   0  18       1889.56       1878.60        48.05 o                         
  -1   0  18        753.00        736.50        28.53 o                         
   0   0  18        432.96        425.28        22.91 o                         
   1   0  18        564.45        538.53        31.18 o                         
   2   0  18         87.27         81.77        25.44 o                         
  -4   1  18        389.61        342.23        61.53 o                         
  -3   1  18       1092.33       1040.90        36.76 o                         
  -2   1  18       2716.11       2704.66        81.93 o                         
  -1   1  18       2921.49       2954.52        62.70 o                         
   0   1  18       2944.40       3006.11        93.47 o                         
   1   1  18       3236.09       3378.37       114.67 o                         
  -3   2  18       1382.46       1364.93       112.31 o                         
  -2   2  18         51.33         69.40        13.62 o                         
  -1   2  18         21.56         42.62        14.98 o                         
   0   2  18        124.16        156.53        21.48 o                         
   1   2  18        282.67        329.69        67.34 o                         
  -3   3  18       3686.83       3577.96       213.95 o                         
  -2   3  18       2983.53       3152.99       142.10 o                         
  -1   3  18       1979.98       1899.66        59.30 o                         
   0   3  18       1963.24       2004.76        63.00 o                         
  -1   4  18        169.78        184.23        35.36 o                         
   0   4  18        859.21        789.16        97.40 o                         
  -1  -3  19       1979.05       2162.40       111.69 o                         
   0  -3  19       2067.21       2242.91       161.72 o                         
   1  -3  19        812.99       1006.95       107.12 o                         
  -3  -2  19          3.02         18.04        32.53 o                         
  -2  -2  19        239.75        220.01        34.32 o                         
  -1  -2  19       1081.91       1162.67        64.31 o                         
   0  -2  19       2764.07       2853.12       104.66 o                         
   1  -2  19       2121.02       2053.48       125.94 o                         
  -3  -1  19       1665.15       1631.12       130.20 o                         
  -2  -1  19       1849.15       1799.31        54.12 o                         
  -1  -1  19        882.45        925.73        55.56 o                         
   0  -1  19        157.79        142.23        21.24 o                         
   1  -1  19         86.90         72.79        27.69 o                         
   2  -1  19         11.84         82.41        38.13 o                         
  -3   0  19       1067.07       1030.84        44.38 o                         
  -2   0  19       2285.31       2304.71        55.87 o                         
  -1   0  19       3276.29       3165.27        98.43 o                         
   0   0  19       2361.31       2303.33        89.57 o                         
   1   0  19       1000.90       1026.84        75.07 o                         
  -3   1  19        419.34        416.58        38.20 o                         
  -2   1  19         94.57         84.14        15.16 o                         
  -1   1  19         57.11         41.41        13.83 o                         
   0   1  19         15.06         21.84        16.78 o                         
  -3   2  19       1749.64       1642.64        95.45 o                         
  -2   2  19       2600.51       2499.05       180.10 o                         
  -1   2  19       1560.19       1509.76        60.35 o                         
   0   2  19       1117.11       1161.69        67.77 o                         
  -1   3  19        424.73        341.72        47.95 o                         
   0   3  19        643.84        638.80        83.95 o                         
   0  -2  20        432.60        427.95        71.10 o                         
  -1  -1  20       1439.07       1484.02       114.75 o                         
   0  -1  20       2233.93       2324.84       162.02 o                         
  -2   0  20       1057.84       1021.36       103.59 o                         
  -1   0  20        234.24        219.65        40.42 o                         
  -1   1  20       2769.09       3054.22       189.10 o                         
                                                                                
